# Supplementary material for: Variations in Stress Sensitivity and Genomic Expression in Diverse S. cerevisiae Isolates
Source: PLoS Genet. 2008 Oct 17;4(10):e1000223. doi: 10.1371/journal.pgen.1000223 (PMC2562515; doi:10.1371/journal.pgen.1000223)
Supplement: Table S1 — Strains used in this study. (0.03 MB XLS) [file pgen.1000223.s003.xls]

## Sheet: Sheet1
ID	Strain	Group	Obtained From	Source	Location	Date	Ploidy (where known)
DBY8268	DBY8268	Lab	S288C derivative (ura3-52/ura3-delta ho/ho GAL2/GAL2)	David Botstein	NA	NA	diploid
Sigma	Sigma2000	Lab	MATa ura3-52	Gerry Fink	NA	NA	haploid
W303	W303-1a	Lab	MATa leu2-3,112 trp1-1 can1-100 ura3-1 ade2-1 his3-11,15	Rodney Rothstein	NA	NA	haploid
YPS163	YPS163	Oak	P. Sniegowski	Oak Exudate	Pennsylvania, USA	1999	diploid
YPS1000	YPS1000	Oak	P. Sniegowski	Oak Exudate	Mettlers Woods, NJ, USA	2000
YPS1009	YPS1009	Oak	P. Sniegowski	Oak Exudate	Mettlers Woods, NJ, USA	2000
YPS125	YPS125 (S.paradoxus)	Oak	P. Sniegowski	Oak Exudate	PA, USA	1999	diploid
K1	Kyokai no. 1	Sake	C. Kurtzman, ARS Culture Collection	Sake	Japan	NA	diploid
K5	Kyokai no. 5	Sake	C. Kurtzman, ARS Culture Collection	Sake	Japan	NA	diploid
K9	Kyokai no. 9	Sake	C. Kurtzman, ARS Culture Collection	Sake	Japan	NA	diploid
K10	Kyokai no. 10	Sake	C. Kurtzman, ARS Culture Collection	Sake	Japan	NA	diploid
K11	Awamori	Sake	Nami Goto-Yamamoto, National Research Institute of Brewing	Sake	Japan	NA	diploid
K12	AKU-9011	Sake	Nami Goto-Yamamoto, National Research Institute of Brewing	Sake (Shochu)	Japan	NA	diploid
K13	NRIC 23	Sake	C. Kurtzman, ARS Culture Collection	Sake	Japan	NA	diploid
K14	NRIC 1413	Sake	C. Kurtzman, ARS Culture Collection	Sake	Japan	NA	diploid or polyploid
K15	NRIC 1685	Sake	C. Kurtzman, ARS Culture Collection	Sake	Japan	NA	diploid or polyploid
B1	Lalvin 71B	Vineyard	Lavlin	Vineyard (commercial)	France	NA	diploid or polyploid
B2	Levuline ALS	Vineyard	Levuline	Vineyard (commercial)	NA	NA	diploid or polyploid
PR	Pasteur Red	Vineyard	Red Star	Vineyard (commercial)	Paris, France	NA	diploid
CDB	Côte des Blancs	Vineyard		Vineyard (commercial)	Germany	NA	diploid or polyploid
UC1	UCD 51	Vineyard	UC Davis	Vineyard	Burgundy, France	1948
I14	I14	Vineyard	J. Fay	Vineyard (soil)	Petina, Italy	2002
M1	M1	Vineyard	R. Mortimer	Vineyard	Italy	1993	diploid or polyploid
M5	M5	Vineyard	R. Mortimer	Vineyard	Italy	1993	diploid or polyploid
M6	M6	Vineyard	R. Mortimer	Vineyard	Italy	1993	diploid or polyploid
M8	M8	Vineyard	R. Mortimer	Vineyard	Italy	1993	diploid or polyploid
M9	M9	Vineyard	R. Mortimer	Vineyard	Italy	1993	diploid or polyploid
M12	M12	Vineyard	R. Mortimer	Vineyard	Italy	1993	diploid or polyploid
M13	M13	Vineyard	R. Mortimer	Vineyard	Italy	1993	diploid or polyploid
M14	M14	Vineyard	R. Mortimer	Vineyard	Italy	NA
M22	M22	Vineyard	R. Mortimer	Vineyard	Italy	NA	diploid
M32	M32	Vineyard	R. Mortimer	Vineyard	Italy	NA	diploid or polyploid
M34	M34	Vineyard	R. Mortimer	Vineyard	Italy	NA
RM11-1a	RM11-1a	Vineyard		Vineyard			haploid
YJM789	YJM789	Clinical	J. McCusker	Clinical isolate	USA	pre-1994	haploid
YJM308	YJM308	Clinical	J. McCusker	Clinical isolate	USA	pre-1994
YJM339	segregant of YJM311	Clinical	J. McCusker	Clinical isolate	USA	pre-1994	diploid
YJM436	YJM436	Clinical	J. McCusker	Clinical isolate	Europe	pre-1994	diploid
YJM440	YJM440	Clinical	J. McCusker	Clinical isolate	USA	pre-1994	diploid
YJM454	YJM454	Clinical	J. McCusker	Clinical isolate	USA	pre-1994
YJM627	segregant of Y55	Other	J. McCusker	NA	France	NA	diploid
YJM269	YJM269	Other Fermentation	J. McCusker	Fermentation (Apple juice)	NA	1953	diploid
YJM1129	NRRL y-567	Other Fermentation	J. McCusker	Fermentation (Distillery)	NA	pre-1912
Y1	NRRL y390	Natural Isolate	C. Kurtzman, ARS Culture Collection	Mushrooms	NA	1992	diploid or polyploid
Y2	NRRL yb427	Other Fermentation	C. Kurtzman, ARS Culture Collection	Rum	Trinidad	1992
Y3	NRRL y1438	Other Fermentation	C. Kurtzman, ARS Culture Collection	Palm Wine	Africa	1986
Y6	NRRL yb1952	Natural Isolate	C. Kurtzman, ARS Culture Collection		French Guiana	1992	diploid or polyploid
Y10	NRRL y7567	Natural Isolate	C. Kurtzman, ARS Culture Collection	Coconut	Philippines	1973
Y12	NRRL y12633	Other Fermentation	C. Kurtzman, ARS Culture Collection	Palm Wine	Ivory Coast	1992
SB	S. boulardii (S. cerevisiae)	Natural Isolate		Lychee fruit	Indonesia	NA
S. paradoxus			Kellis et al. 2003		NA	NA	diploid
S. mikatae			Kellis et al. 2003		NA	NA	diploid
S. bayanus			Kellis et al. 2003		NA	NA	diploid
