# Supplementary material for: Variations in Stress Sensitivity and Genomic Expression in Diverse S. cerevisiae Isolates
Source: PLoS Genet. 2008 Oct 17;4(10):e1000223. doi: 10.1371/journal.pgen.1000223 (PMC2562515; doi:10.1371/journal.pgen.1000223)
Supplement: Table S2 — Raw phenotype scores, conditions, and stress doses used to make Figure 2. (0.05 MB XLS) [file pgen.1000223.s004.xls]

## Sheet: Sheet1
UID	NAME	0.02% SDS	0.03% SDS	0.015% SDS	0.02% SDS	0.03% SDS	SDS avg	12% EtOH	12% EtOH	14% EtOH	EtOH average	10 mM Caffeine	15 mM Caffeine	10 mM Caffeine	15 mM Caffeine	20 mM Caffeine	Avg caffeine	2.5 mM CuSO4	5 mM CuSO4	7.5 mMCuSO4	2.5 mM CuSO4	5 mM CuSO4	7.5 mMCuSO4	CuSO4 average	100 mico g/mL Congo Red	200 micro g/mL Congo Red	300 micro g/mL Congo Red	500 micro g/mL Congo Red	100 micro g/mL Congo Red	200 micro g/mL Congo Red	300 micro g/mL Congo Red	500 micro g/mL Congo Red	average Congo Re	50 micro M CdCl2	100 micro M CdCl2	50 micro M CdCl2	100 micro M CdCl2	200 micro M CdCl2	average CdCl2	1.5 mM H2O2	2 mM H2O2	2.5 mM H2O2	1.5 mM H2O2	2 mM H2O2	average H2O2	30 mM LiCl	50 mM LiCl	75 mM LiCl	30 mM LiCl
DBY8268	DBY8268	0	0	2	0	0	0.4	2	3	0	1.66667	2	0	6	2	1	2.2	6	6	6	6	6	6	6	3	2	2	1	2	2	2	2	1.85714	2	0	4	1	0	1.4	6	0	6	1	0	2.6	6	6	6	6
RM11a	RM11a	5	3	6	5	3	4.4	3	3	0	2	4	2	4	2	0	2.4	6	6	4	6	6	4	5.33333	6	6	6	5	6	6	6	5	5.75	6	5	6	5	2	4.8	6		6			3.1	2	1	0	1
YJM789	YJM789	3	2	3	3	2	2.6	3	3	0	2	4	4	4	4	1	3.4	5	2	1	5	2	1	2.66667	6	6	6	6	6	6	6	6	6	4	3	4	2	1	2.8	5		5			2.6	0	0	0	0
YPS163	YPS163	2	0	6	2	0	2	6	6	1	4.33333	6	4	6	6	6	5.6	0	0	0	0	0	0	0	6	6	4	3	6	6	6	1	4.57143	3	2	6	5	4	4	6	0	6	0	0	2.4	2	2	1	4
YPS1000	YPS1000	1	0	6	0	0	1.4	5	4	1	3.33333	4	3	6	5	5	4.6	0	0	0	1	0	0	0.166667	6	6	1	2	6	6	2	1	3.42857	6	6	6	6	6	6	6	0	6	0	0	2.4	0	0	0	1
YPS1009	YPS1009	0	0	6	1	0	1.4	4	2	0	2	3	3	6	5	5	4.4	0	0	0	1	0	0	0.166667	6	6	1	1	6	6	6	1	3.85714	1	0	2	1	0	0.8	0	0	1	0	0	0.2	0	0	0	4
K1	K1	0	0	0	0	0	0	2	0	0	0.666667	0	0	1	0	0	0.2	0	0	0	1	0	0	0.166667	3	2	1	0	2	0	0	0	0.714286	3	1	6	4	0	2.8	6	0	6	0	0	2.4	6	6	5	6
K5	K5	0	0	3	0	0	0.6	5	6	0	3.66667	6	2	6	5	1	4	0	0	0	2	0	0	0.333333	0	0	0	0	0	0	0	0	0	1	0	4	0	0	1	5	0	6	0	0	2.2	4	3	3	6
K9	K9	0	0	0	0	0	0	2	3	0	1.66667	3	1	5	2	0	2.2	0	0	0	2	0	0	0.333333	6	2	2	1	6	6	5	0	3.14286	1	0	2	0	0	0.6	6	1	6	1	0	2.8	6	6	5	6
K10	K10	0	0	0	0	0	0	1	2	0	1	2	0	5	2	0	1.8	2	0	0	2	0	0	0.666667	6	6	3	1	0	0	0	0	1.42857	1	0	3	0	0	0.8	6	3	6	2	0	3.4	6	6	6	6
K11	K11	0	0	6	0	0	1.2	2	3	0	1.66667	6	3	6	6	6	5.4	1	0	0	3	0	0	0.666667	3	2	0	0	6	3	1	0	1.71429	4	2	6	4	0	3.2	5	0	6	0	0	2.2	5	3	3	6
K12	K12	0	0	6	0	0	1.2	6	6	2	4.66667	4	1	6	5	4	4	2	0	0	3	0	0	0.833333	2	0	0	0	3	0	0	0	0.428571	0	0	1	0	0	0.2	6	4	6	0	0	3.2	6	6	5	6
K13	K13	0	0	0	0	0	0	2	4	0	2	3	0	6	1	0	2	2	0	0	2	0	0	0.666667	1	0	0	0	0	0	0	0	0	4	1	1	0	0	1.2	4	0	2	0	0	1.2	6	6	5	6
K14	K14	0	0	0	0	0	0	4	5	3	4	3	1	6	2	0	2.4	0	0	0	2	0	0	0.333333	6	4	3	2	6	5	4	1	3.57143	1	0	0	0	0	0.2	6	4	6	1	0	3.4	6	6	5	6
K15	K15	0	0	1	0	0	0.2	3	1	0	1.33333	3	1	6	3	0	2.6	0	0	0	1	0	0	0.166667	6	6	2	1	6	5	4	1	3.57143	1	0	0	0	0	0.2	6	3	6	1	0	3.2	6	6	5	6
B1	B1	6	1	6	5	0	3.6	5	2	0	2.33333	4	3	6	6	4	4.6	5	3	0	6	3	0	2.83333	6	6	2	1	5	6	4	0	3.42857	1	0	3	0	0	0.8	6	4	6	5	0	4.2	4	4	2	5
B2	B2	0	0	2	0	0	0.4	1	0	0	0.333333	3	1	6	4	1	3	6	1	0	6	2	0	2.5	0	0	0	0	0	0	0	0	0	3	2	5	3	1	2.8	6	0	6	1	0	2.6	2	0	0	1
I14	I14	6	1	6	6	0	3.8	6	1	0	2.33333	5	1	6	6	3	4.2	6	6	2	6	6	3	4.83333	4	1	0	0	5	4	0	0	1.42857	5	4	6	6	3	4.8	6	1	6	3	0	3.2	6	6	6	6
PR	PR	5	1	6	4	0	3.2	1	3	0	1.33333	3	1	6	5	3	3.6	6	0	0	6	1	0	2.16667	3	1	0	0	3	2	0	0	0.857143	5	4	6	6	4	5	6	1	6	2	0	3	2	1	0	4
UC1	UC1	0	0	1	0	0	0.2	1	1	0	0.666667	5	1	6	5	1	3.6	0	0	0	3	0	0	0.5	6	6	6	6	5	6	6	5	5.71429	3	2	5	3	1	2.8	6	0	4	0	0	2	6	6	5	6
M1	M1	0	0	4	0	0	0.8	6	5	0	3.66667	3	2	5	4	1	3	6	6	1	6	6	2	4.5	5	3	3	3	5	5	3	1	3.28571	3	2	4	3	1	2.6	6	0	6	1	0	2.6	3	2	1	6
M5	M5	3	1	6	4	0	2.8	3	4	0	2.33333	4	2	6	5	3	4	0	0	0	2	0	0	0.333333	1	0	0	0	3	1	0	0	0.571429	6	4	6	6	4	5.2	6	1	6	4	0	3.4	6	6	5	6
M6	M6	3	1	6	4	1	3	5	6	0	3.66667	4	4	6	6	6	5.2	6	3	2	6	4	3	4	3	2	0	0	3	3	0	0	1.14286	3	2	5	3	3	3.2	6	3	6	6	0	4.2	2	2	1	5
M8	M8	5	0	6	4	0	3	4	5	1	3.33333	5	1	6	4	1	3.4	6	6	6	6	6	6	6	5	2	1	2	5	4	3	1	2.57143	5	5	6	4	4	4.8	6	0	6	1	0	2.6	5	3	2	5
M9	M9	0	0	6	0	0	1.2	5	5	0	3.33333	4	3	6	5	4	4.4	6	6	6	6	6	6	6	5	4	2	3	4	3	2	0	2.57143	5	5	6	4	2	4.4	6	1	6	4	0	3.4	6	6	6	6
M12	M12	0	0	6	0	0	1.2	6	6	5	5.66667	4	3	6	5	3	4.2	4	3	0	6	5	6	4	6	6	4	4	6	6	6	3	5	4	4	6	4	3	4.2	6	0	6	6	0	3.6	5	4	3	5
M13	M13	0	0	6	0	0	1.2	6	6	2	4.66667	4	3	5	4	4	4	6	3	1	6	6	2	4	6	6	6	6	6	6	6	2	5.42857	4	3	6	5	3	4.2	6	3	6	6	0	4.2	4	3	1	6
M14	M14	1	0	6	3	0	2	5	4	0	3	3	1	6	4	1	3	6	3	1	6	6	3	4.16667	6	6	6	2	5	6	6	4	5	4	3	6	5	1	3.8	6	0	5	0	0	2.2	4	3	2	4
M22	M22	1	0	6	3	0	2	5	3	0	2.66667	3	1	6	4	1	3	6	3	1	6	6	3	4.16667	6	6	6	2	5	6	6	4	5	4	3	6	5	1	3.8	6	0	5	0	0	2.2	4	3	2	4
M32	M32	3	0	6	4	0	2.6	5	3	0	2.66667	6	4	6	6	4	5.2	6	6	6	6	6	6	6	5	4	3	0	6	5	4	1	3.28571	6	6	6	6	6	6	6	5	6	6	2	5	4	2	0	5
M34	M34	3	0	6	4	0	2.6	5	4	0	3	6	4	6	6	4	5.2	6	6	6	6	6	6	6	5	5	3	2	6	5	4	1	3.875	6	6	6	6	6	6	6	5	6	6	2	5	4	2	0	5
YJM269	YJM269	0	0	3	0	0	0.6	5	3	0	2.66667	2	1	4	1	0	1.6	6	4	0	6	5	1	3.66667	2	1	1	1	2	2	2	1	1.5	2	1	3	2	1	1.8	4	0	5	1	0	2	3	3	0	3
YJM308	YJM308	6	1	6	5	0	3.6	1	1	0	0.666667	0	0	1	0	0	0.2	6	5	3	6	5	4	4.83333	6	6	6	6	6	6	6	6	6	5	5	6	6	6	5.6	6	2	6	5	0	3.8	6	6	6	6
YJM339	YJM339	1	0	6	0	0	1.4	4	4	0	2.66667	6	5	6	6	6	5.8	6	4	0	6	5	2	3.83333	0	0	0	0	1	0	0	0	0.125	2	0	3	0	0	1	6	5	6	6	1	4.8	5	3	2	4
YJM436	YJM436	0	0	4	0	0	0.8	1	0	0	0.333333	1	0	3	1	0	1	1	0	0	2	0	0	0.5	6	5	3	5	6	6	5	3	4.875	3	0	4	0	0	1.4	6	2	6	4	0	3.6	2	1	0	1
YJM440	YJM440	6	3	6	6	2	4.6	6	6	1	4.33333	6	4	6	6	6	5.6	6	6	2	6	6	4	5	6	6	3	2	5	5	3	1	3.875	6	6	6	6	6	6	6	5	6	6	0	4.6	4	3	2	5
YJM454	YJM454	1	0	6	0	0	1.4	6	6	0	4	6	4	6	6	6	5.6	6	6	3	6	6	2	4.83333	6	6	5	3	5	6	5	4	5	5	4	6	6	6	5.4	0	0	2	0	0	0.4	6	6	6	6
YJM627	YJM627	0	0	4	0	0	0.8	2	6	0	2.66667	5	3	6	6	5	5	6	6	0	6	6	2	4.33333	6	3	3	1	6	6	5	1	3.875	5	2	6	5	3	4.2	6	0	6	0	0	2.4	6	3	2	6
YJM1129	YJM1129	2	0	6	1	0	1.8	4	4	0	2.66667	5	3	6	6	2	4.4	4	3	0	3	3	0	2.16667	3	1	0	0	6	5	1	0	2	4	2	6	5	3	4	6	1	6	3	0	3.2	6	5	4	6
Y1	Y1	3	0	6	4	0	2.6	6	6	0	4	5	3	6	6	4	4.8	6	6	3	6	6	6	5.5	2	1	0	0	4	4	1	0	1.5	6	6	6	6	6	6	6	5	6	6	0	4.6	6	6	6	6
Y2	Y2	6	3	6	6	2	4.6	6	6	0	4	5	3	6	6	6	5.2	6	6	2	6	6	5	5.16667	6	6	6	4	6	6	6	3	5.375	6	5	6	6	4	5.4	6	1	6	1	0	2.8	6	6	6	6
Y3	Y3	0	0	6	0	0	1.2	6	5	0	3.66667	5	4	6	6	5	5.2	0	0	0	3	0	0	0.5	3	1	0	0	5	2	1	0	1.5	1	0	2	0	0	0.6	6	6	6	5	0	4.6	6	6	6	6
Y6	Y6	0	0	6	0	0	1.2	6	4	0	3.33333	4	1	6	4	1	3.2	6	6	3	6	6	6	5.5	2	0	0	0	0	0	0	0	0.25	4	3	6	6	6	5	6	3	6	5	0	4	6	6	5	6
Y10	Y10	4	0	6	4	0	2.8	4	4	0	2.66667	1	0	3	0	0	0.8	0	0	0	0	0	0	0	6	6	6	6	6	6	6	6	6	6	6	6	6	6	6	6	3	6	5	0	4	0	0	0	0
Y12	Y12	1	0	6	0	0	1.4	6	6	0	4	5	3	6	6	6	5.2	6	3	3	6	6	6	5	6	6	6	6	6	6	6	6	6	2	0	3	1	0	1.2	6	3	6	3	0	3.6	6	6	6	6
SB	SB	0	0	6	0	0	1.2	3	4	0	2.33333	1	0	5	2	1	1.8	6	1	0	6	3	0	2.66667	2	1	1	1	3	2	2	3	1.875	3	0	3	0	0	1.2	6	1	6	2	0	3	1	0	0	2
CDB	CDB	0	0	6	0	0	1.2	4	4	0	2.66667	5	4	6	6	4	5	6	3	1	6	6	3	4.16667	6	6	6	4	6	6	6	2	5.25	4	3	2	6	4	3.8	3	0	6	1	0	2	0	0	0	0
YPS125	YPS125	6	1	6	6	1	4	6	6	0	4	6	5	6	6	6	5.8	0	0	0	2	0	0	0.333333	6	6	5	3	6	6	6	4	5.25	6	6	6	6	6	6	6	0	4	0	0	2	6	6	6	6
S. Paradoxus	S. Paradoxus	5	0	6	5	0	3.2	0	0	0	0	2	1	3	3	2	2.2	0	0	0	1	0	0	0.166667	0	0	0	0	3	0	0	0	0.375	5	4	6	6	6	5.4	3	0	6	2	0	2.2	6	5	3	6
S. Mikatae	S. Mikatae	3	0	6	4	0	2.6	1	0	0	0.333333	5	5	6	6	6	5.6	3	0	0	3	0	0	1	5	3	2	1	6	5	3	0	3.125	5	5	6	6	6	5.6	3	0	6	0	0	1.8	4	3	2	3
S. Bayanus	S. Bayanus	0	0	3	0	0	0.6	0	0	0	0	0	0	4	0	0	0.8	3	0	0	6	0	0	1.5	0	0	0	0	0	0	0	0	0	0	0	0	0	0	0	0	0	0	0	0	0	0	0	0	1
BY4741	BY4741	0	0	6	0	0	1.2	2	3	0	1.66667	2	1	6	2	1	2.4	6	6	6	6	6	6	6	3	3	3	2	5	4	3	3	3.25	1	1	3	1	0	1.2	3	0	4	0	0	1.4	6	6	6	6
BY4742	BY4742	0	0	6	0	0	1.2	2	3	0	1.66667	2	1	6	2	1	2.4	6	6	6	6	6	6	6	3	3	3	2	5	4	3	3	3.25	1	1	3	1	0	1.2	3	0	4	0	0	1.4	6	6	6	6
BY4743	BY4743	0	0	6	0	0	1.2	2	3	0	1.66667	2	1	6	1	1	2.2	6	6	6	6	6	6	6	2	1	1	2	4	3	2	1	2	1	1	3	1	0	1.2	3	0	3	0	0	1.2	6	6	6	6
Sigma 2000	Sigma 2000	0	0	6	0	0	1.2	2	4	0	2	2	1	6	2	1	2.4	6	6	6	6	6	6	6	4	3	3	2	5	4	3	3	3.375	1	1	5	1	0	1.6	3	1	5	0	0	1.8	6	6	6	6
W303	W303	0	0	0	0	0	0	0	0	0	0	0	0	0	0	0	0	6	6	3	6	6	6	5.5	1	0	0	0	1	0	0	0	0.25	0	0	0	0	0	0	2	0	0	0	0	0.4	6	6	6	6
[truncated: 21 more columns]
