# Supplementary material for: Variations in Stress Sensitivity and Genomic Expression in Diverse S. cerevisiae Isolates
Source: PLoS Genet. 2008 Oct 17;4(10):e1000223. doi: 10.1371/journal.pgen.1000223 (PMC2562515; doi:10.1371/journal.pgen.1000223)
Supplement: Table S3 — limma output for uncentered and mean-centered expression data. (8.22 MB ZIP) [file pgen.1000223.s005.zip]

Archive with 3 entries (2 files):
- revised_Kvitek_TableS3_limmaOutput.xls
- __MACOSX/
- __MACOSX/._revised_Kvitek_TableS3_limmaOutput.xls
