# Supplementary material for: Variations in Stress Sensitivity and Genomic Expression in Diverse S. cerevisiae Isolates
Source: PLoS Genet. 2008 Oct 17;4(10):e1000223. doi: 10.1371/journal.pgen.1000223 (PMC2562515; doi:10.1371/journal.pgen.1000223)
Supplement: Table S3 — limma output for uncentered and mean-centered expression data. (8.22 MB ZIP) [file pgen.1000223.s005.zip › revised_Kvitek_TableS3_limmaOutput.xls]

## Sheet: limma header descriptions
Header description for limma output
Coef.	Average expression for denoted strain
t.	T value from T test
p.value.	p value calculated from T test
F.	F value from ANOVA
F.p.value.	p value calculated from ANOVA
Res.	Significance call based on Benjamini & Hochberg, p< 0.01
	.-1 = significantly lower expression
	1 = significantly higher expression
ID	gene identifier

## Sheet: BasalData_UNCENTERED_Sig0.01
Coef.B1	Coef.I14	Coef.K1	Coef.K9	Coef.M22	Coef.M8	Coef.PR	Coef.RM11	Coef.SB	Coef.Y1	Coef.Y10	Coef.Y12	Coef.YJM269	Coef.YJM308	Coef.YJM789	Coef.YPS1009	Coef.YPS163	t.B1	t.I14	t.K1	t.K9	t.M22	t.M8	t.PR	t.RM11	t.SB	t.Y1	t.Y10	t.Y12	t.YJM269	t.YJM308	t.YJM789	t.YPS1009	t.YPS163	p.value.B1	p.value.I14	p.value.K1	p.value.K9	p.value.M22	p.value.M8	p.value.PR	p.value.RM11	p.value.SB	p.value.Y1	p.value.Y10	p.value.Y12	p.value.YJM269	p.value.YJM308	p.value.YJM789	p.value.YPS1009
-2.4367	-4.4833	-3.63	-2.36	-5.3833	-5.4525	-5.7767	-5.55	-4.895	-1.5333	-1.545	-1.6833	-3.7633	-2.0533	-0.4233	-4.2567	-4.11	-9.272	-17.06	-13.813	-8.98	-20.485	-23.958	-21.982	-21.119	-15.209	-5.835	-6.789	-6.405	-14.32	-7.813	-1.611	-16.198	-18.059	0	0	0	0	0	0	0	0	0	1e-06	0	0	0	0	0.115162	0
-3.1033	-5.67	-5.5967	-3.79	-7.16	-6.4767	-6.51	-6.85	-6.0967	-2.1833	-2.48	-3.11	-5.0433	-1.2433	-1.3233	-5.62	-5.91	-7.615	-13.913	-13.733	-9.3	-10.143	-15.892	-13.042	-13.724	-14.96	-5.357	-6.085	-7.631	-12.375	-3.051	-3.247	-13.79	-14.501	0	0	0	0	0	0	0	0	0	6e-06	1e-06	0	0	0.004439	0.002648	0
-2.69	-5.0733	-3.7333	-2.77	-6.38	-6.68	-6.5033	-5.435	-5.5	-1.43	-1.93	-2.1467	-4.4133	-1.15	-0.7067	-4.9833	-4.1025	-6.628	-12.5	-9.198	-6.825	-12.835	-16.458	-16.023	-10.934	-13.551	-3.523	-5.491	-5.289	-10.874	-2.833	-1.741	-12.278	-11.672	0	0	0	0	0	0	0	0	0	0.00114	3e-06	6e-06	0	0.00737	0.089858	0
-2.29	-4.4267	-3.5467	-2.7933	-5.6267	-5.295	-5.8433	-5.83	-4.8667	-1.14	-1.3175	-1.39	-3.7267	-1.9567	0.0533	-4.1567	-4.5067	-7.944	-15.356	-12.303	-9.69	-19.518	-21.209	-20.27	-16.512	-16.882	-3.955	-5.277	-4.822	-12.927	-6.787	0.185	-14.419	-15.633	0	0	0	0	0	0	0	0	0	0.000318	5e-06	2.2e-05	0	0	0.854195	0
-3.0233	-5.8967	-5.6733	-3.4067	NA	-6.6667	-6.77	-6.85	-6.0867	-2.665	-2.5667	-3.2367	-5.1033	-1.29	-1.4233	-5.8167	-6.1767	-8.183	-15.961	-15.356	-9.221	NA	-18.045	-14.962	-10.705	-16.475	-5.89	-6.947	-8.761	-13.814	-3.492	-3.853	-15.744	-16.719	0	0	0	0	NA	0	0	0	0	2e-06	0	0	0	0.001443	0.000538	0
-2.3633	-4.36	-3.4933	-2.87	-5.5033	-5.18	-5.285	-5.58	-4.73	-1.5867	-1.4175	-1.47	-3.4133	-2.0167	-0.2267	-4.1067	-4.4967	-9.005	-16.613	-13.311	-10.936	-20.97	-22.792	-16.443	-21.262	-18.023	-6.046	-6.237	-5.601	-13.006	-7.684	-0.864	-15.648	-17.134	0	0	0	0	0	0	0	0	0	0	0	2e-06	0	0	0.393098	0
-2.11	-3.6167	-2.9733	-1.5233	-4.38	-4.435	-4.5	-0.54	-1.5033	-0.41	-3.0625	-3.34	-0.19	-0.8033	-0.4033	-3.73	-4.5767	-5.596	-9.591	-7.885	-4.04	-11.616	-13.581	-11.934	-1.432	-3.987	-1.087	-9.378	-8.858	-0.504	-2.13	-1.07	-9.892	-12.137	2e-06	0	0	0.000239	0	0	0	0.159985	0.00028	0.283485	0	0	0.617146	0.039412	0.291274	0
0.05	-1.7133	-0.3533	0.8267	-3.7967	-2.6325	-2.955	0.7233	0.4933	0.7533	-1.86	-2.4067	1.9933	-1.7267	0.1133	-1.93	-3.1267	0.167	-5.714	-1.178	2.757	-12.663	-10.138	-8.047	2.413	1.645	2.513	-7.163	-8.027	6.648	-5.759	0.378	-6.437	-10.428	0.868428	1e-06	0.245838	0.008864	0	0	0	0.020705	0.108021	0.016285	0	0	0	1e-06	0.707507	0
0.01	-1.76	-0.24	0.3167	-4.51	-2.2975	-3.78	0.82	0.4867	0.75	-1.9	-2.28	2.0533	-1.7067	0.3133	-1.7167	-2.785	0.027	-4.685	-0.639	0.843	-9.803	-7.062	-10.063	2.183	1.296	1.997	-5.058	-6.07	5.466	-4.543	0.834	-4.57	-6.054	0.978907	3.8e-05	0.526868	0.404711	0	0	0	0.035544	0.203251	0.053362	1.2e-05	1e-06	3e-06	5.9e-05	0.409628	5.4e-05
-1.78	-3.5833	-2.52	-0.3267	-4.5033	-4.3125	-4.31	-0.29	-1.57	-0.19	-2.385	-2.9933	-0.13	-0.3167	-0.4133	-3.6467	-4.49	-4.372	-8.801	-6.189	-0.802	-11.061	-12.231	-10.586	-0.712	-3.856	-0.467	-6.764	-7.352	-0.319	-0.778	-1.015	-8.957	-11.028	8.7e-05	0	0	0.427161	0	0	0	0.480481	0.000414	0.643305	0	0	0.751185	0.441337	0.316189	0
-2.9	-5.3733	-5.36	-3.78	-6.995	-6.3925	-6.69	-6.945	-5.7967	-2.3333	-2.215	-3.0267	-4.9233	-1.2733	-1.4167	-6.075	-5.6433	-7.378	-13.67	-13.636	-9.616	-14.53	-18.778	-13.896	-14.426	-14.747	-5.936	-6.507	-7.7	-12.525	-3.239	-3.604	-12.619	-14.357	0	0	0	0	0	0	0	0	0	1e-06	0	0	0	0.0026	0.000951	0
-2.0333	-3.8467	-2.9667	-1.45	-4.2433	-4.1725	-4.4967	-0.37	-1.4033	-1.34	-3.1075	-3.44	-0.2733	-0.6733	-0.4067	-3.8667	-4.4633	-6.302	-11.922	-9.194	-4.494	-13.151	-14.932	-13.936	-1.147	-4.349	-3.391	-11.121	-10.661	-0.847	-2.087	-1.26	-11.984	-13.833	0	0	0	6.2e-05	0	0	0	0.258568	9.7e-05	0.001621	0	0	0.402156	0.04357	0.215119	0
-2.61	-4.3433	-2.9067	-2.6833	-5.39	-5.425	-6.1	-4.2567	-5.14	-1.3533	-1.485	-1.7433	-3.6667	-1.1667	-0.2267	-4.3167	-4.0225	-4.723	-7.859	-5.26	-4.855	-9.753	-11.335	-11.038	-7.702	-7.594	-2.449	-3.103	-3.155	-6.635	-2.111	-0.41	-7.811	-8.405	2.9e-05	0	5e-06	1.9e-05	0	0	0	0	0	0.018865	0.003532	0.003068	0	0.041141	0.683911	0
0.0367	-1.54	-0.1033	1	-3.3633	-2.1175	-3.2733	0.8633	0.4967	0.985	-1.45	-2.53	2.35	-1.6233	-0.0167	-1.6167	-2.0967	0.094	-3.938	-0.264	2.557	-8.601	-6.253	-8.371	2.208	1.27	2.057	-4.282	-6.47	6.01	-4.152	-0.043	-4.135	-5.362	0.925776	0.000334	0.792982	0.014598	0	0	0	0.033272	0.211633	0.04652	0.000119	0	1e-06	0.000176	0.966221	0.000186
-1.9267	-3.56	-2.6967	-0.5833	-4.2633	-4.215	-3.4	-0.2633	-1.4033	-0.1767	-2.745	-3.2233	-0.0433	-0.47	-0.37	-3.5533	-4.3233	-5.06	-9.35	-7.082	-1.532	-11.197	-12.782	-8.929	-0.692	-3.686	-0.464	-8.325	-8.465	-0.114	-1.234	-0.972	-9.332	-11.354	1e-05	0	0	0.133482	0	0	0	0.493233	0.000684	0.645205	0	0	0.909967	0.224353	0.33709	0
-3.03	-5.0333	-5.1767	-3.7667	-7.33	-5.88	-5.6067	-6.795	-5.3033	-2.1933	-1.875	-2.9167	-4.3667	-1.2133	-1.3233	-5.13	-5.1833	-7.155	-11.885	-12.224	-8.894	-9.993	-16.033	-13.239	-13.101	-12.523	-5.179	-5.112	-6.887	-10.311	-2.865	-3.125	-12.114	-12.24	0	0	0	0	0	0	0	0	0	8e-06	1e-05	0	0	0.006872	0.003477	0
-1.91	-3.84	-2.8233	-1.4233	-4	-4.53	-4.1833	0.1433	-1.9633	-1.6433	-2.6625	-3.49	-0.2933	-0.4033	-0.4133	-3.8267	-4.205	-4.402	-8.85	-6.507	-3.28	-9.218	-10.44	-9.641	0.33	-4.525	-3.787	-7.085	-8.043	-0.676	-0.93	-0.953	-8.819	-11.19	7.9e-05	0	0	0.002171	0	0	0	0.742898	5.4e-05	0.000508	0	0	0.502967	0.358261	0.346598	0
-0.2667	-1.9233	-0.4067	0.5133	-3.8167	-2.2625	-3.0567	1.22	0.26	0.8367	-2.29	-2.41	1.9533	-1.2867	1.15	-2.0733	-3.7033	-0.693	-4.997	-1.057	1.334	-9.916	-6.787	-7.941	3.17	0.675	2.174	-5.949	-6.261	5.075	-3.343	2.988	-5.386	-9.621	0.492596	1.3e-05	0.297317	0.190158	0	0	0	0.002989	0.503411	0.035943	1e-06	0	1e-05	0.001855	0.004871	4e-06
-1.8267	-3.6333	-2.6333	-1.02	-4.2567	-4.21	-4.3133	-0.2167	-1.56	-0.12	-2.97	-3.14	-0.2	-0.3333	-0.46	-3.7467	-4.35	-5.021	-9.988	-7.239	-2.804	-11.701	-13.363	-11.857	-0.596	-4.288	-0.33	-8.164	-8.632	-0.55	-0.916	-1.265	-10.299	-11.958	1.2e-05	0	0	0.007866	0	0	0	0.554926	0.000117	0.743285	0	0	0.585641	0.365206	0.213645	0
-2.7333	-4.8333	-4.9567	-3.8867	-7.73	-6.205	-5.8867	-7.79	-4.9533	-2.1267	-1.56	-3.0533	-4.5267	-1.27	-1.52	-4.98	-3.9625	-4.419	-7.814	-8.013	-6.283	-7.215	-11.583	-9.517	-10.283	-8.008	-3.438	-2.912	-4.936	-7.318	-2.053	-2.457	-8.051	-7.397	8.2e-05	0	0	0	0	0	0	0	0	0.001448	0.006013	1.7e-05	0	0.047077	0.018736	0
-2.1933	-3.4133	-3.3633	-2.36	-5.9533	-4.9325	-4.9967	-5.375	-3.3667	-1.3367	-1.66	-1.6133	-1.9733	-1.54	-0.6767	-3.8333	-3.695	-5.495	-8.551	-8.426	-5.912	-14.914	-14.268	-12.518	-10.994	-8.434	-3.349	-4.802	-4.042	-4.944	-3.858	-1.695	-9.603	-10.689	3e-06	0	0	1e-06	0	0	0	0	0	0.001793	2.3e-05	0.000238	1.5e-05	0.000412	0.097908	0
-3.06	-4.9767	-5.5433	-4.0967	-7.49	-5.9125	-5.89	-6.765	-5.5433	-2.2333	-2.2567	-3.1467	-4.5367	-1.2367	-1.35	-5.02	-5.2567	-7.583	-12.333	-13.737	-10.152	-15.155	-16.918	-14.596	-13.688	-13.737	-5.534	-5.592	-7.798	-11.242	-3.065	-3.345	-12.44	-13.026	0	0	0	0	0	0	0	0	0	3e-06	2e-06	0	0	0.004083	0.001911	0
-1.82	-3.6	-2.7367	-0.84	-4.3067	-4.2675	-4.3133	-0.19	-1.45	-0.1967	-2.365	-3.12	-0.2	-0.3367	-0.4033	-3.66	-3.5225	-4.12	-8.149	-6.195	-1.901	-9.748	-11.154	-9.763	-0.43	-3.282	-0.445	-6.181	-7.062	-0.453	-0.762	-0.913	-8.285	-9.207	0.000182	0	0	0.064378	0	0	0	0.66942	0.002125	0.65857	0	0	0.653172	0.450436	0.36666	0
-2.9267	-4.7467	-5.1367	-3.5233	NA	-5.94	-5.8933	-7.135	-5.65	-2.535	-2.3333	-3.2733	-4.5767	-1.2233	-1.4067	-4.94	-5.22	-6.421	-10.413	-11.269	-7.73	NA	-10.64	-12.929	-12.781	-12.395	-4.541	-5.119	-7.181	-10.04	-2.684	-3.086	-10.837	-11.452	0	0	0	0	NA	0	0	0	0	7.3e-05	1.3e-05	0	0	0.011355	0.004124	0
-2.39	-4.31	-3.5533	-2.9367	-5.45	-5.1925	-5.5133	-5.63	-4.89	-1.3767	-1.67	-1.5133	-3.7133	-2.0867	-0.3767	-4.1967	-4.4167	-9.522	-17.171	-14.157	-11.7	-21.713	-23.887	-21.965	-22.43	-15.907	-5.485	-7.683	-6.029	-14.794	-8.313	-1.501	-16.72	-17.596	0	0	0	0	0	0	0	0	0	3e-06	0	0	0	0	0.141594	0
-2.9367	-5.1533	-5.5633	-3.61	NA	-6.6167	-6.12	-7.33	-5.7433	-2.505	-2.5633	-3.2067	-4.9267	-1.2367	-1.34	-5.3333	-5.2867	-7.34	-12.88	-13.905	-9.023	NA	-16.537	-12.489	-14.958	-14.354	-5.112	-6.407	-8.014	-12.313	-3.091	-3.349	-13.33	-13.213	0	0	0	0	NA	0	0	0	0	1.4e-05	0	0	0	0.004073	0.002062	0
-2.3867	-4.3467	-3.2767	-2.99	-5.3133	-4.9975	-4.83	-5.395	-4.5167	-1.29	-1.3125	-1.3767	-3.29	-2.01	-0.18	-4.1233	-3.23	-5.497	-10.011	-7.546	-6.886	-12.237	-13.29	-9.082	-10.145	-10.402	-2.426	-3.49	-3.171	-7.577	-4.629	-0.415	-9.496	-8.59	3e-06	0	0	0	0	0	0	0	0	0.020197	0.00125	0.003027	0	4.3e-05	0.680832	0
-2.13	-3.8333	-3.0167	-0.53	-4.57	-4.4825	-4.6	-0.56	-1.8167	-0.61	-3.0775	-3.4633	-0.5167	-0.6533	-0.28	-3.9667	-4.3775	-5.986	-10.773	-8.478	-1.49	-12.843	-14.546	-12.928	-1.574	-5.106	-1.714	-9.987	-9.733	-1.452	-1.836	-0.787	-11.148	-14.206	0	0	0	0.144095	0	0	0	0.123304	8e-06	0.094105	0	0	0.154189	0.073682	0.435912	0
0.02	-1.4633	-0.1867	0.54	-3.6533	-2.1075	-2.685	0.6933	0.2967	0.8833	-1.93	-2.4467	2.0767	-1.7033	0.0767	-1.7333	-2.76	0.063	-4.62	-0.589	1.705	-11.534	-7.683	-6.921	2.189	0.937	2.789	-6.093	-7.724	6.556	-5.378	0.242	-5.472	-7.115	0.949998	4.6e-05	0.559274	0.09672	0	0	0	0.035074	0.355116	0.008352	0	0	0	5e-06	0.810101	3e-06
-2.91	-5.4633	-5.6567	-3.4633	-7.2967	-6.45	-6.04	-7.125	-5.7433	-2.0333	-2.4875	-3.14	-5.045	-1.1533	-1.45	-5.6167	-4.78	-5.544	-10.408	-10.777	-6.598	-13.901	-14.189	-9.395	-11.083	-10.942	-3.874	-5.472	-5.982	-7.848	-2.197	-2.762	-10.7	-10.515	2e-06	0	0	0	0	0	0	0	0	0.000416	3e-06	1e-06	0	0.034252	0.008835	0
-2.4433	-4.4167	-3.83	-2.59	-5.66	-4.75	-5.07	NA	-4.535	-1.995	-1.9633	-2.3067	-3.8267	-2.1467	-0.5133	-4.16	-4.4	-9.69	-17.516	-15.189	-10.272	-12.96	-18.838	-20.107	NA	-14.685	-6.46	-7.786	-9.148	-15.176	-8.513	-2.036	-16.498	-17.45	0	0	0	0	0	0	0	NA	0	0	0	0	0	0	0.050242	0
-2.9467	-5.8733	-5.2667	-2.78	-8.2	-6.405	-6.5467	-6.98	-5.81	-2.645	-2.5667	-3.2833	-5.2633	-1.1233	-1.5	-5.8033	-5.6933	-6.465	-12.887	-11.556	-6.1	-17.992	-16.228	-14.364	-12.505	-12.748	-4.739	-5.632	-7.204	-11.549	-2.465	-3.291	-12.733	-12.492	0	0	0	0	0	0	0	0	0	3.2e-05	2e-06	0	0	0.018539	0.002217	0
-2.0633	-3.85	-3	-0.8167	-4.8167	-4.59	-4.42	-0.4067	-1.83	-0.55	-3.065	-3.5233	-0.5567	-0.5233	-0.31	-3.7933	-4.245	-5.835	-10.888	-8.484	-2.31	-13.622	-14.989	-12.5	-1.15	-5.175	-1.555	-10.009	-9.964	-1.574	-1.48	-0.877	-10.728	-13.863	1e-06	0	0	0.026082	0	0	0	0.256844	7e-06	0.127611	0	0	0.123189	0.146593	0.385809	0
-1.39	-1.22	-4.99	NA	-1.55	-1.55	NA	NA	0.66	-0.55	-1.47	-0.63	0.8	0.19	NA	-1.14	-0.19	-2.413	-2.995	-8.662	NA	-4.66	-3.805	NA	NA	1.146	-0.955	-3.609	-1.094	1.964	0.466	NA	-1.979	-0.33	0.035346	0.012743	4e-06	NA	0.000778	0.003149	NA	NA	0.27728	0.3611	0.004397	0.298497	0.076462	0.650398	NA	0.074554
-0.7067	-1.235	-3.11	-0.1167	-1.91	-1.34	-1.055	NA	NA	-0.07	-0.885	-0.155	-0.33	0.43	0.31	-0.7	1.6533	-1.022	-1.458	-2.596	-0.169	-1.594	-1.118	-1.245	NA	NA	-0.083	-1.045	-0.183	-0.39	0.508	0.259	-1.012	2.39	0.32013	0.16165	0.01798	0.867893	0.127812	0.277678	0.228546	NA	NA	0.935036	0.309636	0.85682	0.701334	0.617754	0.79869	0.324595
-2.97	-5.11	-4.9833	-3.82	-5.9433	-6.12	-6.1433	-5.8067	-5.9033	-1.97	-1.5325	-2.7733	-4.4967	-1.45	-0.77	-5.01	-4.095	-5.517	-9.492	-9.257	-7.096	-11.04	-13.127	-11.411	-10.786	-10.966	-3.659	-3.287	-5.152	-8.353	-2.693	-1.43	-9.306	-8.783	2e-06	0	0	0	0	0	0	0	0	0.000722	0.002096	7e-06	0	0.010238	0.160294	0
-1.4367	-2.84	-2.3467	-1.1133	-3.5967	-3.3275	-3.8867	0.65	-1.915	-0.6467	-1.24	-1.3667	-1.5467	-1.62	0.09	-3.0767	-4.0533	-1.687	-2.724	-2.756	-1.308	-4.225	-4.513	-4.565	0.763	-1.837	-0.76	-1.682	-1.605	-1.817	-1.903	0.106	-3.614	-4.761	0.099809	0.009744	0.008972	0.198933	0.000147	6.1e-05	5.2e-05	0.449956	0.074206	0.452265	0.100915	0.116822	0.07726	0.064758	0.916374	0.000881
-0.51	-1.7833	-0.8767	0.3833	-4.06	-2.58	-2.1833	0.13	-0.23	-0.3	-1.33	-1.9333	1.41	-1.1767	-0.11	-1.8667	-2.025	-1.275	-4.459	-2.192	0.959	-10.153	-7.45	-5.46	0.325	-0.575	-0.75	-3.84	-4.835	3.526	-2.942	-0.275	-4.668	-5.847	0.209454	6.4e-05	0.034163	0.343453	0	0	3e-06	0.74679	0.56837	0.457471	0.000423	2e-05	0.001064	0.005365	0.784659	3.3e-05
-1.62	-2.93	-2.2733	-0.88	-2.09	-3.275	-3.5933	0.2333	-1.4333	-0.4833	-2.4725	-2.98	-0.24	-0.4933	0.0667	-3.09	-3.555	-3.486	-6.304	-4.891	-1.893	-4.497	-8.136	-7.731	0.502	-3.084	-1.04	-6.143	-6.412	-0.516	-1.061	0.143	-6.648	-8.832	0.001195	0	1.6e-05	0.065463	5.7e-05	0	0	0.618364	0.00367	0.304542	0	0	0.6084	0.294777	0.886656	0
-0.9867	-1.085	0.49	-1.215	NA	-4.38	-3.45	NA	0.66	-1.325	0.7333	0.635	-2.165	-0.3433	-1.33	-2.23	-0.065	-1.925	-1.728	0.956	-1.936	NA	-6.977	-3.886	NA	0.743	-2.111	1.431	1.012	-3.449	-0.67	-1.498	-3.552	-0.104	0.068914	0.099689	0.350752	0.067538	NA	1e-06	0.000952	NA	0.466062	0.047897	0.168303	0.324114	0.002606	0.510792	0.150081	0.002055
-0.6133	-0.44	0.25	0.4233	NA	-0.61	-1.73	-0.84	-2.84	-0.965	-0.1033	0.79	-0.7867	-0.1767	-4.1	-2.71	-0.125	-1.934	-1.387	0.644	1.335	NA	-1.11	-4.453	-1.529	-5.17	-2.484	-0.326	2.491	-2.48	-0.557	-7.463	-4.933	-0.322	0.066401	0.179565	0.526657	0.195923	NA	0.27909	0.000208	0.140818	3.7e-05	0.021274	0.74773	0.020973	0.021457	0.583277	0	6.6e-05
-2.22	-3.6867	-3.4733	-2.2167	-6.755	-4.9975	-5.27	-5.47	-3.7867	-1.2967	-2.0367	-1.83	-2.41	-1.68	-0.9067	-3.8967	-4.4967	-5.608	-9.313	-8.774	-5.599	-13.932	-14.577	-13.312	-11.282	-9.565	-3.275	-5.145	-4.623	-6.088	-4.244	-2.29	-9.843	-11.359	2e-06	0	0	2e-06	0	0	0	0	0	0.002315	9e-06	4.6e-05	1e-06	0.000144	0.027877	0
-2.9167	-5.9567	-5.8033	-4.2067	-8.53	-7.0633	-7.03	-7.43	-6.07	-2.605	-2.4967	-3.28	-5.2667	-1.15	-1.4467	-6.1367	-6.335	-8.32	-16.993	-16.555	-12	-19.868	-20.15	-20.055	-17.306	-17.316	-6.068	-7.122	-9.357	-15.024	-3.281	-4.127	-17.506	-14.756	0	0	0	0	0	0	0	0	0	1e-06	0	0	0	0.002421	0.000229	0
-1.0867	-1.105	-4.105	-0.27	NA	-1.4275	-3.13	NA	NA	-0.445	-0.68	-0.265	-2.82	-0.0767	NA	-0.68	1.7767	-3.351	-2.782	-10.336	-0.833	NA	-5.083	-5.573	NA	NA	-1.12	-2.097	-0.667	-5.021	-0.236	NA	-2.097	5.479	0.002823	0.010717	0	0.413805	NA	4e-05	1.2e-05	NA	NA	0.274325	0.047431	0.511401	4.7e-05	0.815244	NA	0.047431
-0.36	-0.3	0.1067	0.05	-0.73	-0.71	-0.98	NA	-0.84	-0.43	0.1425	0.5033	-0.95	0.25	NA	-0.33	0.0225	-1.747	-1.456	0.518	0.243	-2.045	-3.979	-4.756	NA	-4.077	-2.087	0.799	2.443	-4.611	1.213	NA	-1.308	0.126	0.08976	0.154696	0.608078	0.809744	0.048716	0.00035	3.7e-05	NA	0.000265	0.044573	0.430153	0.02	5.6e-05	0.233485	NA	0.199874
-0.4533	-0.555	0.7833	-0.63	NA	-3.59	NA	NA	-3.5	NA	0.105	0.48	-2.14	-0.04	NA	NA	-0.2	-1.278	-1.277	2.208	-1.45	NA	-5.843	NA	NA	-5.697	NA	0.242	1.105	-3.483	-0.092	NA	NA	-0.326	0.224421	0.224592	0.046524	0.17159	NA	6.7e-05	NA	NA	8.4e-05	NA	0.812934	0.289987	0.004253	0.928098	NA	NA
-3.0067	-5.9	-5.3633	-2.3433	-7.47	-6.3	-6.9833	-7.035	-5.66	-2.18	-2.2233	-3.0833	-5.0833	-1.1867	-1.4133	-5.49	-5.77	-6.316	-12.393	-11.266	-4.922	-9.059	-15.28	-14.669	-12.065	-11.889	-4.579	-4.67	-6.477	-10.678	-2.493	-2.969	-11.532	-9.896	0	0	0	2.1e-05	0	0	0	0	0	5.8e-05	4.4e-05	0	0	0.017632	0.005404	0
-1.93	-3.9667	-2.7067	-1.325	-4.2667	-4.8875	-4.5833	-0.82	-2.04	-1.4033	-1.8225	-2.1133	-0.7267	-0.47	-0.2433	-3.7633	-4.2475	-5.862	-12.048	-8.221	-3.286	-12.959	-17.141	-13.921	-2.491	-6.196	-4.262	-6.392	-6.419	-2.207	-1.428	-0.739	-11.43	-14.897	1e-06	0	0	0.002136	0	0	0	0.017058	0	0.000122	0	0	0.033178	0.16128	0.464228	0
-3.0633	-5.9833	-5.42	-3.455	-7.92	-6.105	-6.79	-6.78	-5.6867	-2.2633	-2.0175	-3.09	-4.9967	-1.2	-1.4433	-5.4867	-5.75	-7.851	-15.335	-13.891	-7.23	-11.72	-18.068	-17.403	-14.188	-14.575	-5.801	-5.971	-7.92	-12.806	-3.076	-3.699	-14.062	-14.737	0	0	0	0	0	0	0	0	0	1e-06	1e-06	0	0	0.004026	0.000727	0
-2.26	-4.4833	-3.34	-1.5167	-5.4967	-5.5	-5.4633	-5.5033	-4.35	-1.4433	-1.6033	-1.5667	-3.4567	-1.8067	-0.3933	-4.2867	-4.4967	-8.392	-16.648	-12.402	-5.632	-20.41	-23.582	-20.287	-20.435	-16.153	-5.359	-5.954	-5.817	-12.835	-6.709	-1.461	-15.917	-16.697	0	0	0	2e-06	0	0	0	0	0	4e-06	1e-06	1e-06	0	0	0.152249	0
-2.3167	-4.1867	-3.4733	-1.5767	-5.34	-5.32	-5.5733	-5.5533	-4.6267	-1.4467	-1.5425	-1.18	-3.6	-1.8933	-0.0933	-4.1267	-4.0833	-7.232	-13.069	-10.842	-4.922	-16.669	-16.607	-17.398	-17.335	-14.442	-4.516	-5.56	-3.683	-11.238	-5.91	-0.291	-12.882	-12.746	0	0	0	1.6e-05	0	0	0	0	0	5.8e-05	2e-06	0.000704	0	1e-06	0.772348	0
-2.99	-5.4233	-5.4167	-4.13	-7.04	-6.275	-6.74	-6.905	-5.9067	-2.26	-2.4767	-3.1733	-4.87	-1.1767	-1.38	-5.95	-5.3733	-8.74	-15.853	-15.833	-12.072	-11.881	-21.18	-19.701	-16.48	-17.266	-6.606	-7.239	-9.276	-14.235	-3.439	-4.034	-17.392	-15.707	0	0	0	0	0	0	0	0	0	0	0	0	0	0.001505	0.000278	0
-2.2267	-4.53	-3.5767	-3.0233	-5.86	-5.2625	-5.6333	-5.675	-4.9233	-1.4867	-1.6167	-1.6	-3.9233	-2.0233	-0.4	-4.4467	-4.6067	-8.29	-16.866	-13.317	-11.257	-21.818	-22.625	-20.974	-17.252	-18.331	-5.535	-6.019	-5.957	-14.608	-7.533	-1.489	-16.556	-17.152	0	0	0	0	0	0	0	0	0	3e-06	1e-06	1e-06	0	0	0.144761	0
-3.1033	-5.89	-5.45	-2.9867	-7.78	-6.345	-6.575	-7.015	-5.7233	-2.2067	-2.2467	-3.1767	-5.1833	-1.2267	-1.4333	-5.5867	-5.695	-7.768	-14.743	-13.642	-7.476	-11.244	-18.339	-13.438	-14.337	-14.326	-5.524	-5.624	-7.952	-12.975	-3.071	-3.588	-13.984	-11.639	0	0	0	0	0	0	0	0	0	4e-06	3e-06	0	0	0.004217	0.00105	0
-2.0533	-3.8667	-2.7067	-0.45	-4.64	-4.6025	-4.51	-0.64	-1.7467	-0.5967	-3.0367	-3.3767	-0.4167	-0.4133	-0.4133	-3.85	-4.1975	-5.734	-10.798	-7.559	-1.257	-12.958	-14.841	-12.595	-1.787	-4.878	-1.666	-8.48	-9.43	-1.164	-1.154	-1.154	-10.751	-13.535	1e-06	0	0	0.216249	0	0	0	0.081564	1.8e-05	0.103569	0	0	0.251569	0.255319	0.255319	0
-2.99	-5.79	-5.86	-4.06	-8.21	-6.71	-6.91	-7.45	-6.3833	-2.61	-2.6	-3.26	-5.11	-1.2033	-1.4267	-6.03	-6.52	-8.639	-16.73	-16.932	-11.731	-13.696	-22.387	-16.302	-17.576	-18.444	-6.157	-7.512	-9.419	-14.765	-3.477	-4.122	-17.423	-15.382	0	0	0	0	0	0	0	0	0	1e-06	0	0	0	0.001461	0.000242	0
0.0133	-1.6367	-0.2	0.9067	-3.7533	-2.0433	-2.745	0.7467	0.2333	0.8233	-1.5425	-2.585	2.03	-1.6767	0.0533	-1.7333	-2.9333	0.042	-5.178	-0.633	2.868	-11.874	-6.464	-7.091	2.362	0.738	2.605	-5.635	-6.677	6.422	-5.304	0.169	-5.484	-9.28	0.966583	8e-06	0.530847	0.006814	0	0	0	0.023609	0.465114	0.013216	2e-06	0	0	6e-06	0.86694	3e-06
-1.8033	-3.6733	-2.7233	-0.855	-4.3633	-4.415	-4.3533	-0.09	-1.6367	-0.16	-2.0325	-3.2567	-0.1833	-0.24	-0.2467	-3.8033	-4.5833	-3.759	-7.657	-5.677	-1.455	-9.096	-10.627	-9.075	-0.188	-3.412	-0.334	-4.892	-6.789	-0.382	-0.5	-0.514	-7.928	-9.554	0.000565	0	2e-06	0.153702	0	0	0	0.852167	0.001529	0.740543	1.8e-05	0	0.704436	0.619714	0.610055	0
-2.3633	-4.64	-3.69	-3.1033	-6.02	-5.3125	-6.1	-5.655	-5.5	-1.48	-1.3675	-1.56	-3.8	-1.93	-0.36	-4.385	-4.4067	-8.038	-12.886	-10.248	-10.555	-11.822	-20.865	-11.979	-15.705	-10.801	-5.034	-5.371	-4.332	-10.553	-5.36	-1.224	-12.178	-14.989	0	0	0	0	0	0	0	0	0	2.9e-05	1.2e-05	0.000189	0	1.2e-05	0.231532	0
-2.91	-5.8267	-5.7067	-4.3267	-7.32	-6.915	-6.9733	-7.23	-6.2333	-2.6	-2.4467	-3.18	-5.1367	-1.18	-1.5033	-6.0533	-6.2	-7.953	-15.925	-15.597	-11.825	-11.551	-21.823	-19.059	-16.134	-17.036	-5.802	-6.687	-8.691	-14.039	-3.225	-4.109	-16.544	-16.945	0	0	0	0	0	0	0	0	0	1e-06	0	0	0	0.002753	0.000232	0
-2.2733	-3.8933	-3.2967	-1.7967	-5.4333	-5.125	-5.1467	-5.4233	-2.3	-1.57	-2.0875	-1.9933	-1.9533	-1.74	-0.7667	-3.98	-4.3867	-8.269	-14.161	-11.991	-6.535	-19.763	-21.525	-18.72	-19.726	-6.831	-5.711	-8.767	-7.25	-7.105	-6.329	-2.789	-14.476	-15.956	0	0	0	0	0	0	0	0	0	1e-06	0	0	0	0	0.00818	0
-3.17	-5.4033	-5.6433	-3.53	-7.28	-6.61	-6.1833	-6.77	-6.4033	-2.695	-2.3075	-3.0367	-4.93	-1.1533	-1.4033	-5.9733	-5.7367	-9.592	-16.349	-17.075	-8.721	-17.985	-20	-18.709	-16.725	-19.375	-6.658	-8.062	-9.188	-14.917	-3.49	-4.246	-18.074	-17.358	0	0	0	0	0	0	0	0	0	0	0	0	0	0.001341	0.000155	0
-2.3267	-4.51	-3.7467	-2.8567	-5.805	-5.42	-5.7	-5.575	-4.9333	-1.0167	-1.71	-1.6233	-3.6233	-2.0467	-0.0133	-4.2767	-4.3767	-7.233	-14.02	-11.647	-8.88	-14.734	-16.849	-17.719	-14.15	-15.336	-3.16	-5.316	-5.046	-11.264	-6.362	-0.041	-13.295	-13.606	0	0	0	0	0	0	0	0	0	0.003214	6e-06	1.3e-05	0	0	0.96717	0
-2.6833	-4.2633	-2.5933	-2.4767	-5.48	-5.475	-5.87	-4.6033	-5.2433	-1.87	-0.97	-1.2333	-4.3267	-2.025	-0.74	-3.9267	-4.215	-10.541	-16.748	-10.188	-9.729	-17.577	-24.835	-18.828	-18.084	-20.598	-7.346	-4.4	-4.845	-16.997	-6.495	-2.907	-15.426	-19.12	0	0	0	0	0	0	0	0	0	0	8.6e-05	2.2e-05	0	0	0.006093	0
-2.3533	-4.5733	-3.7133	-2.92	-5.3	-5.4233	-5.5933	-5.99	-4.8967	-1.725	-1.71	-1.5933	-3.5267	-1.96	-0.02	-4.29	-4.4933	-9.235	-17.947	-14.572	-11.459	-16.982	-21.282	-21.949	-19.192	-19.215	-5.527	-6.71	-6.252	-13.839	-7.691	-0.078	-16.835	-17.633	0	0	0	0	0	0	0	0	0	3e-06	0	0	0	0	0.937897	0
-2.9033	-6.15	-5.4567	-3.9733	-6.91	-6.5425	-6.7967	-6.67	-5.9667	-2.1933	-2.39	-2.9867	-5.1433	-1.1933	-1.4533	-5.64	-5.8067	-9.327	-19.758	-17.53	-12.765	-22.199	-24.27	-21.835	-17.496	-19.169	-7.046	-8.866	-9.595	-16.524	-3.834	-4.669	-18.119	-18.655	0	0	0	0	0	0	0	0	0	0	0	0	0	0.000454	3.6e-05	0
-2.99	-5.7967	-5.5533	-2.37	-7.54	-6.845	-6.6867	-6.755	-5.7867	-2.3433	-2.31	-3.2533	-5.0733	-1.1433	-1.4667	-5.67	-5.96	-6.87	-13.319	-12.759	-5.445	-10.002	-18.16	-15.363	-12.672	-13.296	-5.384	-5.308	-7.475	-11.657	-2.627	-3.37	-10.637	-13.694	0	0	0	4e-06	0	0	0	0	0	5e-06	7e-06	0	0	0.012758	0.001863	0
-2.8067	-4.4967	-2.9467	-2.465	-6.3467	-6.09	-6.07	-5.1233	-5.635	-1.7633	-1.32	-1.5133	-4.36	-1.9267	-0.5767	-4.13	-4.4133	-9.994	-16.011	-10.492	-7.166	-22.598	-21.685	-17.647	-18.243	-16.383	-6.279	-5.427	-5.388	-15.525	-6.86	-2.053	-14.706	-15.714	0	0	0	0	0	0	0	0	0	0	4e-06	5e-06	0	0	0.047458	0
-2.2933	-4.4733	-3.5267	-3.0233	-5.53	-5.4433	-5.55	-5.76	-4.7933	-1.42	-1.3875	-1.58	-4.0467	-2.0233	-0.44	-4.39	-4.37	-9.227	-17.999	-14.19	-12.165	-18.167	-21.902	-22.331	-18.923	-19.286	-5.714	-6.446	-6.357	-16.282	-8.141	-1.77	-17.664	-17.583	0	0	0	0	0	0	0	0	0	2e-06	0	0	0	0	0.085007	0
-3.0767	-5.9467	-5.8133	-4.4233	-7.51	-6.9533	-6.82	-7.355	-6.2533	-2.675	-2.6567	-3.2467	-5.2933	-1.3033	-1.51	-6.0033	-6.0767	-8.231	-15.908	-15.552	-11.833	-11.599	-18.601	-18.245	-16.065	-16.729	-5.843	-7.107	-8.685	-14.161	-3.487	-4.039	-16.06	-16.256	0	0	0	0	0	0	0	0	0	1e-06	0	0	0	0.001387	0.000294	0
-2.3967	-4.4433	-3.83	-2.425	-5.4033	-5.4325	-5.5233	-5.52	-4.9133	-1.5533	-1.535	-1.3933	-4.1233	-2.0333	-0.39	-4.0467	-4.1667	-8.886	-16.475	-14.201	-7.341	-20.035	-23.259	-20.479	-20.467	-18.218	-5.759	-6.572	-5.166	-15.289	-7.539	-1.446	-15.004	-15.449	0	0	0	0	0	0	0	0	0	1e-06	0	8e-06	0	0	0.156249	0
-2.8867	-4.8567	-4.91	-3.47	-6.68	-5.2367	-4.36	-6.49	-4.4933	-1.7733	-2.0725	-3.24	-4.1	-1.2	-1.5267	-4.6033	-3.39	-5.251	-8.834	-8.931	-5.154	-12.151	-9.525	-7.931	-9.639	-8.173	-3.226	-4.353	-5.894	-7.458	-2.183	-2.777	-8.373	-7.12	6e-06	0	0	8e-06	0	0	0	0	0	0.002606	0.0001	1e-06	0	0.035379	0.008513	0
-2.1833	-3.95	-3.3	-2.7	-5.4233	-4.4525	-4.53	-5.185	-3.7	-1.1633	-1.28	-1.63	-3.3033	-1.9533	-0.09	-3.9833	-3.0475	-5.449	-9.859	-8.237	-6.739	-13.536	-12.832	-11.307	-10.567	-7.54	-2.904	-3.689	-4.068	-8.245	-4.875	-0.225	-9.942	-8.783	3e-06	0	0	0	0	0	0	0	0	0.006076	0.000693	0.000226	0	1.9e-05	0.82345	0
0.0167	-1.47	0.135	0.5533	-3.86	-2.535	-2.79	1	0.3733	0.2567	-1.96	-2.52	2.1233	-1.82	0.05	-1.6333	-3.1	0.045	-3.957	0.297	1.49	-10.391	-7.88	-6.133	2.692	1.005	0.691	-5.276	-6.784	5.716	-4.9	0.135	-4.397	-8.345	0.964457	0.000335	0.768345	0.144907	0	0	0	0.01065	0.321485	0.493952	6e-06	0	2e-06	2e-05	0.893664	9.1e-05
-1.8533	-3.6267	-2.6967	-1.0733	-4.3133	-4.4075	-4.3533	-0.1667	-1.5967	-0.13	-2.9833	-3.2867	-0.19	-0.2633	-0.38	-3.68	-4.3633	-5.231	-10.237	-7.612	-3.03	-12.175	-14.365	-12.288	-0.47	-4.507	-0.367	-8.421	-9.277	-0.536	-0.743	-1.073	-10.387	-12.316	6e-06	0	0	0.004357	0	0	0	0.640695	6e-05	0.715671	0	0	0.594836	0.461815	0.290125	0
-0.0033	-1.44	0.0233	0.8467	-3.1767	-2.125	-2.5833	0.6667	0.3367	0.71	-1.7025	-2.6133	2.04	-1.7667	-0.1033	-1.6767	-2.825	-0.01	-4.396	0.071	2.585	-9.697	-7.49	-7.886	2.035	1.028	2.167	-6.001	-7.977	6.227	-5.393	-0.315	-5.118	-9.958	0.991931	7.8e-05	0.943567	0.013454	0	0	0	0.04842	0.310182	0.036138	0	0	0	3e-06	0.75405	8e-06
-0.0233	-1.5333	-0.1133	0.8133	-3.77	-2.2375	-2.82	0.72	0.3367	0.6533	-1.835	-2.5667	2.0567	-1.91	-0.01	-1.7633	-3.1767	-0.076	-4.987	-0.369	2.645	-12.262	-8.404	-9.172	2.342	1.095	2.125	-6.892	-8.348	6.69	-6.212	-0.033	-5.735	-10.332	0.939886	1.3e-05	0.714371	0.011648	0	0	0	0.024315	0.280124	0.039886	0	0	0	0	0.974216	1e-06
-2.8267	-5.3733	-4.94	-3.395	-7.18	-5.4875	-5.9333	-6.89	-5.2233	-1.9	-1.7625	-3.2167	-5.02	-1.14	-1.52	-5.2933	-3.9925	-4.626	-8.793	-8.084	-4.536	-9.593	-10.369	-9.709	-9.206	-8.547	-3.109	-3.33	-5.264	-8.215	-1.865	-2.487	-8.662	-7.544	4.3e-05	0	0	5.7e-05	0	0	0	0	0	0.003571	0.001955	6e-06	0	0.069943	0.017435	0
-2.4633	-4.4767	-3.785	-2.535	-5.2833	-5.475	-5.4467	-5.3233	-5.1667	-1.4767	-1.4725	-1.5433	-4.18	-1.9167	-0.4467	-3.9233	-4.3767	-9.119	-16.571	-11.44	-7.662	-19.557	-23.402	-20.162	-19.706	-19.126	-5.466	-6.294	-5.713	-15.473	-7.095	-1.653	-14.523	-16.201	0	0	0	0	0	0	0	0	0	3e-06	0	1e-06	0	0	0.106583	0
-3.0267	-5.8633	-5.7733	-3.675	-7.85	-6.82	-6.94	-7.135	-5.9033	-2.17	-2.7367	-3.32	-5.4	-1.23	-1.3967	-6.0267	-6.1033	-8.852	-17.149	-16.886	-8.776	-13.256	-23.033	-20.298	-17.039	-17.266	-6.347	-8.004	-9.71	-15.794	-3.597	-4.085	-17.627	-17.851	0	0	0	0	0	0	0	0	0	0	0	0	0	0.000995	0.000248	0
-2.05	-3.7933	-2.6933	-1.095	-4.4533	-4.34	-4.3767	-0.5367	-1.6733	-0.5467	-3.11	-3.5333	-0.35	-0.34	-0.5333	-3.7933	-4.3125	-6.031	-11.16	-7.924	-2.63	-13.102	-12.769	-12.877	-1.579	-4.923	-1.608	-10.566	-10.396	-1.03	-1	-1.569	-11.16	-14.651	0	0	0	0.012192	0	0	0	0.122524	1.6e-05	0.115919	0	0	0.30955	0.323394	0.124792	0
-3.0133	-5.99	-5.68	-4.8	-7.885	-6.7467	-6.7833	-7.09	-6.09	-2.79	-2.02	-3.3467	-5.3167	-1.16	-1.5167	-6.1333	-5.9867	-7.732	-15.369	-14.574	-10.056	-16.519	-17.311	-17.405	-14.853	-15.626	-4.133	-5.985	-8.587	-13.642	-2.976	-3.891	-15.737	-15.361	0	0	0	0	0	0	0	0	0	0.000225	1e-06	0	0	0.005381	0.000449	0
-2.16	-4.04	-3.4567	-2	-5.635	-5.1075	-5.2867	-5.605	-3.5	-1.3733	-1.95	-1.8267	-2.59	-1.75	-0.81	-3.8967	-4.49	-4.896	-11.214	-9.595	-5.552	-12.772	-16.371	-14.675	-12.704	-9.715	-3.812	-5.413	-5.071	-7.189	-4.858	-2.248	-10.817	-12.464	2.1e-05	0	0	3e-06	0	0	0	0	0	0.000527	4e-06	1.2e-05	0	2.4e-05	0.030848	0
-3.08	-6.02	-5.76	-4.31	-7.45	-7.01	-6.845	-6.905	-6.1333	-2.705	-2.63	-3.2167	-5.4133	-1.2133	-1.4933	-5.7867	-6.0733	-8.681	-16.968	-16.235	-12.148	-12.123	-22.814	-15.753	-15.891	-17.287	-6.225	-7.413	-9.066	-15.258	-3.42	-4.209	-16.31	-17.118	0	0	0	0	0	0	0	0	0	0	0	0	0	0.001664	0.000181	0
-2.1233	-3.97	-3.3133	-2.2133	-5.6667	-4.9633	-5.2233	-5.5033	-3.27	-1.6033	-1.8433	-1.8633	-2.36	-1.62	-0.8233	-3.8467	-4.4433	-5.64	-10.545	-8.801	-5.879	-15.051	-13.183	-13.874	-14.618	-8.686	-4.259	-4.896	-4.949	-6.268	-4.303	-2.187	-10.217	-11.802	2e-06	0	0	1e-06	0	0	0	0	0	0.000132	1.9e-05	1.6e-05	0	0.000116	0.035056	0
3.2133	0.1133	3.0333	3.54	-0.03	0.3275	0.3333	1.1433	0.23	0.82	1.4625	1.9367	1.7567	0.6633	1.795	2.0667	1.8767	7.925	0.28	7.481	8.731	-0.074	0.933	0.822	2.82	0.463	2.022	4.165	4.777	4.333	1.636	3.615	5.097	4.629	0	0.781379	0	0	0.94141	0.356939	0.416199	0.00763	0.645917	0.050301	0.000175	2.7e-05	0.000106	0.110194	0.000879	1e-05
-7.8267	-6.7667	-7.3233	-0.9533	-0.1567	-0.515	-0.6667	-6.95	-0.9467	-1.0667	-0.31	-0.33	-7.2767	-0.0467	-0.3333	-7.775	-7.6	-13.573	-11.735	-12.7	-1.653	-0.272	-1.031	-1.156	-6.959	-1.642	-1.85	-0.621	-0.572	-12.619	-0.081	-0.578	-11.009	-7.609	0	0	0	0.107344	0.78748	0.309585	0.255568	0	0.109732	0.072916	0.538832	0.57084	0	0.935966	0.566974	0
-2.8033	-0.26	-3.1933	-4.42	NA	-3.2975	-3.1767	-1.435	-0.79	-3.1533	-0.01	-0.22	-2.3067	-2.9933	0.5367	-2.4433	-0.4367	-5.253	-0.487	-5.984	-8.283	NA	-7.135	-5.953	-2.196	-1.209	-5.909	-0.019	-0.412	-4.322	-5.609	1.006	-4.579	-0.818	8e-06	0.629182	1e-06	0	NA	0	1e-06	0.034933	0.234976	1e-06	0.985157	0.682696	0.000124	3e-06	0.32157	5.8e-05
-5.8267	-0.0267	-0.89	-2.59	-0.68	-0.4775	-1.09	-4.6	-4.17	-1.26	-2.4433	-4.0867	1.64	-0.64	0.6567	-3.34	-6.03	-9.301	-0.043	-1.421	-2.387	-0.886	-0.88	-1.74	-4.24	-6.657	-1.642	-3.9	-6.524	2.618	-1.022	1.048	-5.332	-5.558	0	0.966322	0.165523	0.023369	0.382374	0.38564	0.091929	0.000191	0	0.11079	0.000491	0	0.013636	0.314969	0.302744	9e-06
0.1133	-0.12	-6.79	-6.7633	0.5633	0.57	-7.15	-5.9	-4.69	0.2767	-1.595	-4.55	-4.0233	-0.2733	-0.0167	-5.7833	-6.2	0.133	-0.141	-7.951	-7.92	0.66	0.771	-6.836	-3.989	-4.484	0.324	-2.157	-5.328	-4.711	-0.32	-0.02	-6.772	-7.26	0.895173	0.889048	0	0	0.513742	0.445983	0	0.000317	7.3e-05	0.747866	0.037883	6e-06	3.7e-05	0.750798	0.984539	0
-0.41	-5.3133	-0.66	0.1967	-4.28	-5.67	-6.4567	-5.96	-6.215	-4.52	-3.6175	-4.83	-5.7433	-4.7633	-3.62	-5.1367	-1.75	-0.884	-11.459	-1.423	0.424	-7.537	-14.121	-13.925	-7.421	-10.944	-9.748	-9.009	-10.417	-12.387	-10.273	-6.375	-11.078	-4.358	0.382498	0	0.163328	0.674007	0	0	0	0	0	0	0	0	0	0	0	0
-0.4867	-0.58	-0.11	1.78	-0.1967	-0.6	-6.51	NA	NA	-0.4633	-0.4525	-0.1667	-0.56	0.13	0.27	0.44	-0.9733	-1.098	-1.309	-0.248	4.017	-0.444	-1.564	-11.996	NA	NA	-1.046	-1.179	-0.376	-1.264	0.293	0.609	0.993	-2.197	0.279643	0.199174	0.805403	0.000302	0.659912	0.127021	0	NA	NA	0.302961	0.246361	0.709104	0.21474	0.770973	0.546269	0.327596
0.1467	-0.1033	-0.3767	0.3233	-2.17	-1.7225	-1.3467	-5.4333	-1.2633	-0.0633	-0.1875	0.8567	-1.74	-1.2633	0.2333	1.43	0.86	0.244	-0.172	-0.625	0.537	-3.603	-3.303	-2.236	-9.022	-2.098	-0.105	-0.36	1.422	-2.889	-2.098	0.387	2.374	1.649	0.80882	0.864621	0.535187	0.594283	0.00085	0.002007	0.030915	0	0.042209	0.916765	0.721087	0.162542	0.006174	0.042209	0.700457	0.022394
1.84	1.3267	0.44	0.72	0.8333	0.68	2.125	-2.47	1.285	0.21	0.6975	-0.1333	0.4433	1.5467	2.235	3.0233	2.45	3.75	2.704	0.897	1.467	1.698	1.6	3.536	-2.906	2.138	0.428	1.641	-0.272	0.904	3.152	3.719	6.162	5.766	0.000629	0.01045	0.375894	0.151066	0.09818	0.118395	0.001151	0.006259	0.039442	0.671242	0.109528	0.787395	0.372329	0.003286	0.000687	0
-0.1667	0.54	1.2067	0.4367	2.23	-0.3575	0.3367	1.3	-0.4067	0.32	1.255	1.93	0.8367	1.8433	2.6	1.3467	1.1475	-0.3	0.971	2.169	0.785	2.315	-0.742	0.605	1.349	-0.731	0.47	2.605	3.47	1.504	3.314	3.817	2.421	2.382	0.766247	0.338381	0.037024	0.437772	0.026701	0.463008	0.548954	0.185995	0.469635	0.641494	0.013447	0.001417	0.141622	0.002167	0.000537	0.020872
0.5567	-5.3367	-4.4567	0.0767	NA	-5.155	-5.605	NA	-3.89	1.5333	0.91	-3.6233	0.0967	0.1433	1.955	0.9867	0.735	0.7	-6.71	-5.604	0.096	NA	-5.292	-5.754	NA	-3.994	1.928	1.144	-4.556	0.122	0.18	2.007	1.241	1.067	0.489275	0	4e-06	0.923836	NA	1e-05	3e-06	NA	0.00038	0.06321	0.261439	7.9e-05	0.904057	0.858171	0.053669	0.224209
-0.35	-1.6	-0.5067	-0.74	NA	-0.1033	-0.865	NA	-1.0367	-1.82	-0.6333	-1.265	-0.1267	-0.2133	NA	0.665	-0.41	-0.605	-2.256	-0.875	-1.278	NA	-0.178	-1.22	NA	-1.791	-2.567	-1.094	-1.784	-0.219	-0.368	NA	0.938	-0.708	0.550638	0.032502	0.389371	0.212278	NA	0.859706	0.233253	NA	0.08479	0.016243	0.283839	0.085874	0.828499	0.71545	NA	0.356803
0.3167	-0.4567	-0.5067	-0.7633	1.035	-0.0775	-1.3733	0.83	-0.5233	-0.9267	-0.28	-0.46	0.4933	-0.1233	-0.74	0.15	-0.04	0.527	-0.76	-0.843	-1.27	1.406	-0.149	-2.285	1.127	-0.871	-1.542	-0.466	-0.765	0.821	-0.205	-1.005	0.25	-0.067	0.601595	0.45243	0.404919	0.212372	0.168441	0.882492	0.028408	0.267117	0.389798	0.132023	0.64419	0.449164	0.417275	0.838601	0.321607	0.804377
0.62	0.2533	0.0233	-0.57	0.1	-0.175	0.2733	0.2533	0.3733	-0.66	-0.34	0.46	1.32	0.7467	-0.2	0.6467	-0.575	1.667	0.681	0.063	-1.251	0.269	-0.543	0.735	0.681	1.004	-1.775	-1.056	1.237	3.55	2.008	-0.538	1.739	-1.785	0.103377	0.499701	0.950286	0.218111	0.789402	0.589918	0.466674	0.499701	0.321528	0.083637	0.297508	0.2234	0.001014	0.051531	0.593724	0.089833
0.1033	-0.28	0.34	-0.0267	1.11	0.16	0.245	-1.45	0.11	0.43	0.5575	0.6267	0.63	0.1533	0.86	2.1267	2.3133	0.19	-0.516	0.627	-0.049	1.181	0.295	0.369	-1.543	0.203	0.647	1.186	1.155	1.161	0.283	1.585	3.919	4.263	0.850158	0.609347	0.535316	0.961106	0.246164	0.769978	0.714781	0.132564	0.840622	0.522165	0.244087	0.256565	0.254094	0.779297	0.122675	0.00043
-5.95	-5.39	-5.53	-1.58	NA	-6.21	-4.3	-4.93	-5.6767	-0.115	1.5	-3.18	-4.75	0.8167	1.4067	-4.93	-4.54	-6.555	-5.938	-6.092	-1.421	NA	-6.841	-4.737	-3.136	-6.254	-0.103	1.349	-3.503	-4.273	0.9	1.55	-4.434	-4.084	0	2e-06	2e-06	0.166494	NA	0	5.9e-05	0.004053	1e-06	0.918364	0.188259	0.001589	0.000207	0.376101	0.132651	0.000134
1.22	2.0433	0.7633	1.73	2.5067	2.815	0.695	1.2733	0.6967	-0.75	-0.0525	-0.2433	3.4	1.29	1.605	2.0833	1.1933	2.872	4.81	1.797	3.325	5.9	7.651	1.336	2.997	1.64	-1.441	-0.143	-0.573	8.003	2.479	3.085	4.904	2.809	0.00693	2.9e-05	0.081119	0.002104	1e-06	0	0.190369	0.005019	0.110111	0.158464	0.887359	0.570505	0	0.018198	0.003995	2.2e-05
-1.01	0.49	-0.44	0.895	NA	NA	0.995	NA	-2.28	0	NA	-0.6	-0.4733	0.575	NA	NA	NA	-1.617	0.555	-0.498	1.433	NA	NA	1.593	NA	-2.581	0	NA	-0.961	-0.928	0.921	NA	NA	NA	0.135395	0.590667	0.628636	0.180887	NA	NA	0.140695	NA	0.02634	1	NA	0.35828	0.374119	0.377868	NA	NA
1.53	0.5567	0.68	1.31	2.55	2.0725	0.835	1.82	0.3733	1.335	1.3375	1.6333	2.1033	1.815	NA	0.385	0.53	2.76	1.004	1.227	2.363	3.756	4.317	1.23	1.895	0.673	1.966	2.786	2.946	3.794	2.673	NA	0.567	0.956	0.009688	0.323221	0.22936	0.024687	0.000729	0.000154	0.228176	0.067546	0.505753	0.05843	0.009092	0.006109	0.000657	0.011952	NA	0.574847
0.06	-0.04	0.0133	-0.005	-0.87	-0.25	-0.71	0.0733	0.1067	-0.24	-0.1625	0.1333	0.345	0.24	0.285	-0.3033	-0.42	0.216	-0.144	0.048	-0.015	-3.128	-1.038	-2.553	0.264	0.383	-0.863	-0.675	0.479	1.013	0.863	0.837	-1.091	-1.51	0.830418	0.886446	0.96203	0.98837	0.00345	0.306179	0.015013	0.793539	0.70359	0.393866	0.504192	0.634551	0.317863	0.393866	0.408267	0.28263
0.21	-0.1067	-0.3767	0.3333	-0.35	-0.5325	0.345	0.9767	-0.315	0.59	-0.3533	-0.295	0.4233	-0.1167	1.05	-0.94	0.005	0.619	-0.315	-1.111	0.983	-1.032	-1.813	0.831	2.88	-0.758	1.74	-1.042	-0.71	1.248	-0.344	2.528	-2.772	0.012	0.539951	0.755068	0.274607	0.332694	0.309436	0.078777	0.412061	0.006882	0.453511	0.091078	0.304923	0.482463	0.220572	0.732982	0.016355	0.009029
-0.2367	0.3533	0.0867	0.1867	0.28	0.1575	0.1033	-0.1767	-0.5833	0.4767	-0.17	0.29	-0.3033	-0.3	-0.3633	0.19	-0.085	-0.871	1.301	0.319	0.687	1.031	0.67	0.38	-0.65	-2.147	1.755	-0.723	1.068	-1.117	-1.104	-1.338	0.699	-0.361	0.388743	0.200689	0.751325	0.495875	0.308752	0.506962	0.705628	0.519118	0.037787	0.086852	0.474043	0.292018	0.270704	0.275926	0.188494	0.488258
-1.1433	-0.55	-0.64	-0.5533	-1.5133	-0.6875	-0.56	-1.88	-1.2467	-1.0567	-0.7	-0.54	-0.3933	-0.6833	-1.7967	-0.3033	-0.5325	-4.737	-2.279	-2.652	-2.293	-6.27	-3.289	-2.32	-7.79	-5.165	-4.378	-3.349	-2.237	-1.63	-2.831	-7.444	-1.257	-2.548	2.7e-05	0.028014	0.011373	0.02713	0	0.002083	0.025439	0	7e-06	8.2e-05	0.001761	0.030819	0.110904	0.007183	0	0.216008
0.0133	-0.0733	-0.0133	0.2267	0.0167	0.0367	0.05	0.28	0.17	-0.2733	-0.0675	0.1267	0.03	0.0033	0.0867	0.3	0.225	0.086	-0.471	-0.086	1.455	0.107	0.235	0.262	1.797	1.091	-1.754	-0.5	0.813	0.193	0.021	0.556	1.925	1.667	0.932248	0.640537	0.932248	0.153832	0.915369	0.815199	0.794704	0.080167	0.282016	0.087333	0.619751	0.421237	0.848328	0.983042	0.581267	0.061579
-0.4133	-0.5	-0.24	0.0633	-0.6667	-0.285	-0.2833	0.33	-0.1967	-0.4567	-0.2275	0.0133	0.0767	0.03	0.195	-0.2633	-0.57	-1.691	-2.046	-0.982	0.259	-2.728	-1.347	-1.159	1.35	-0.805	-1.869	-1.075	0.055	0.314	0.1	0.652	-1.078	-2.333	0.099034	0.047795	0.332316	0.796914	0.009633	0.186144	0.253583	0.184957	0.425995	0.069468	0.289228	0.956775	0.755454	0.920687	0.518655	0.288074
-0.2733	-0.1033	-0.09	0.2467	-0.17	-0.2125	0.31	0.1067	0.055	-0.08	-0.1675	0.0567	0.1233	0.05	0.2233	0.03	0.0867	-1.387	-0.524	-0.457	1.251	-0.862	-1.245	1.573	0.541	0.228	-0.406	-0.981	0.287	0.626	0.254	1.133	0.152	0.44	0.173535	0.603141	0.650549	0.218362	0.393806	0.220738	0.123987	0.591546	0.820998	0.68711	0.332632	0.775297	0.535227	0.801118	0.264235	0.879833
-0.2133	-0.26	-0.1167	-0.14	-0.87	-0.1333	-0.105	-0.2433	-0.0867	-0.345	-0.5	-0.17	0.19	-0.0367	0.1233	-0.6733	-0.545	-1.092	-1.331	-0.597	-0.717	-3.638	-0.683	-0.439	-1.246	-0.444	-1.443	-2.56	-0.711	0.794	-0.188	0.632	-3.448	-2.279	0.282905	0.192589	0.554479	0.478694	0.000972	0.499725	0.663635	0.221908	0.660208	0.159015	0.015453	0.482428	0.432882	0.852262	0.532212	0.001622
0.1267	-0.06	0.55	-0.1967	0.83	-0.0033	-0.14	NA	-0.0667	-0.33	-0.2275	-0.21	-0.21	-0.4367	NA	-0.165	-0.2	1.058	-0.501	3.751	-1.643	4.003	-0.028	-0.955	NA	-0.557	-2.251	-2.194	-1.432	-1.754	-3.648	NA	-1.125	-1.671	0.299185	0.620196	0.000831	0.111775	0.000427	0.977986	0.347929	NA	0.582082	0.032572	0.036807	0.163293	0.090505	0.001091	NA	0.270119
0.2767	0.3567	0.0867	-0.1533	0.9933	0.1975	0.0667	-0.2667	0.5067	-0.0333	0.355	0.3733	0.05	-0.05	-0.2	0.5833	0.3725	1.357	1.75	0.425	-0.752	4.874	1.119	0.327	-1.308	2.486	-0.164	2.011	1.832	0.2	-0.245	-0.981	2.862	2.11	0.182356	0.087897	0.672992	0.456334	1.8e-05	0.269943	0.745332	0.198318	0.017256	0.870926	0.051163	0.074545	0.842276	0.807484	0.332439	0.006699
0.1333	0.06	0.0767	0.2333	-0.3233	-0.01	-0.1167	0.56	-0.0633	0.36	0.075	0.2833	-0.1667	-0.0267	NA	-0.08	-0.0725	0.706	0.318	0.406	1.235	-1.711	-0.061	-0.617	1.711	-0.335	1.905	0.458	1.499	-0.882	-0.141	NA	-0.423	-0.443	0.484931	0.752667	0.687328	0.224808	0.095559	0.951609	0.540818	0.095576	0.739432	0.06467	0.649465	0.142379	0.383563	0.888555	NA	0.674528
0.17	0	-0.28	0.0267	-1.2033	-0.3625	0.13	0.7233	-0.2067	-0.42	0.0775	0.0467	0.075	0.0367	-0.115	-0.3667	-0.025	0.702	0	-1.156	0.11	-4.97	-1.729	0.438	2.987	-0.854	-1.735	0.37	0.193	0.253	0.151	-0.388	-1.514	-0.119	0.486936	1	0.254812	0.912888	1.5e-05	0.092068	0.663617	0.004936	0.398765	0.09101	0.713757	0.848203	0.801713	0.880442	0.70035	0.138307
-0.07	-0.19	0.03	0.195	-0.3467	0.1	-0.0033	0.415	0.09	0.0033	0.0125	0.1833	0.05	0.09	-0.74	0.04	-0.1367	-0.45	-1.221	0.193	1.023	-2.227	0.742	-0.021	2.177	0.578	0.021	0.093	1.178	0.321	0.578	-2.745	0.257	-0.878	0.65563	0.230231	0.848256	0.313249	0.032356	0.463037	0.983034	0.036204	0.566752	0.983034	0.926635	0.24667	0.749909	0.566752	0.00943	0.798666
-0.1833	-0.0367	-0.0433	0.16	0.0333	0.065	0.05	0.0933	0.1467	0.3833	0.0425	0.0167	0.335	0.15	0.6033	0.1	0.14	-0.854	-0.171	-0.202	0.746	0.155	0.35	0.233	0.435	0.683	1.786	0.229	0.078	1.275	0.699	2.811	0.466	0.753	0.398093	0.865207	0.841013	0.460344	0.877356	0.72839	0.816973	0.665993	0.498322	0.081732	0.8203	0.938488	0.209905	0.488668	0.007639	0.643791
-0.4633	-0.5333	-0.39	0.8233	-0.32	-0.535	0.185	0.51	0.0667	0.2267	-0.3367	0.07	0.3367	-0.0833	1.24	-0.7067	-0.1367	-1.585	-1.824	-1.334	2.816	-0.894	-2.113	0.517	1.007	0.228	0.775	-1.151	0.239	1.151	-0.285	2.448	-2.417	-0.467	0.12273	0.077349	0.191531	0.0082	0.378111	0.042383	0.60893	0.321358	0.821073	0.443818	0.257958	0.812297	0.257958	0.77745	0.019913	0.021433
NA	-0.34	NA	0.24	NA	NA	-0.31	NA	0.37	0.39	NA	0.04	0.61	NA	NA	NA	NA	NA	-0.849	NA	0.6	NA	NA	-0.774	NA	0.924	0.974	NA	0.1	1.524	NA	NA	NA	NA	NA	0.449397	NA	0.585126	NA	NA	0.487237	NA	0.414037	0.391822	NA	0.925816	0.211364	NA	NA	NA
-0.1933	-0.2267	-0.1133	-0.13	-0.4333	-0.09	-0.65	-0.175	-0.7067	-0.155	-0.4867	-0.5333	-0.3333	-0.8667	-0.655	-0.4933	-0.59	-1.012	-1.187	-0.593	-0.681	-2.269	-0.544	-3.403	-0.748	-3.7	-0.663	-2.548	-2.792	-1.745	-4.538	-2.8	-2.583	-3.089	0.318256	0.243185	0.556676	0.500499	0.029452	0.589754	0.001663	0.459303	0.000725	0.511842	0.015304	0.008368	0.08958	6.3e-05	0.008207	0.014063
-0.0167	0.02	-0.3567	-0.3633	0.0667	0.29	0.2233	-0.13	0	-0.2467	-0.04	-0.0633	0.0733	0.3633	0.3667	-0.0267	-0.08	-0.092	0.09	-1.962	-1.998	0.367	1.842	1.228	-0.715	0	-1.357	-0.254	-0.348	0.403	1.998	2.017	-0.147	-0.508	0.927428	0.92889	0.056876	0.052597	0.71583	0.07303	0.226596	0.478821	1	0.182594	0.800791	0.729444	0.688883	0.052597	0.050564	0.884143
0.0933	0.2467	-0.1533	-0.18	0.17	-0.09	0.0233	0.295	0.0467	-0.09	0.11	0.0667	0.1333	0.1233	0.875	-0.1167	-0.065	0.444	1.172	-0.729	-0.855	0.808	-0.494	0.111	1.145	0.222	-0.428	0.604	0.317	0.634	0.586	3.395	-0.554	-0.357	0.659866	0.248322	0.470621	0.397633	0.424135	0.624216	0.912286	0.259429	0.825669	0.67126	0.549651	0.753102	0.530079	0.561234	0.001603	0.582503
-0.6	-0.6133	-0.3367	-0.3833	-0.16	-0.405	-0.3	-0.5667	-0.0167	-0.6433	-0.6725	-0.5867	-0.0433	-0.3167	-0.3667	-0.36	-0.84	-3.147	-3.217	-1.766	-2.011	-0.839	-2.453	-1.574	-2.973	-0.087	-3.375	-4.073	-3.077	-0.227	-1.661	-1.923	-1.888	-4.406	0.003129	0.002583	0.085114	0.0512	0.406349	0.018672	0.123531	0.005009	0.930774	0.001667	0.000216	0.003783	0.821354	0.104603	0.061654	0.066323
-0.09	-0.0267	-0.17	0.37	-0.0367	0.0925	0.0867	-0.2233	0.0867	-0.0667	-0.2075	-0.19	-0.3367	-0.5933	-0.1267	-0.01	0.05	-0.547	-0.162	-1.034	2.251	-0.223	0.65	0.527	-1.358	0.527	-0.406	-1.457	-1.156	-2.048	-3.609	-0.77	-0.061	0.351	0.587072	0.871949	0.307234	0.029901	0.824629	0.519552	0.600947	0.181823	0.600947	0.68723	0.152701	0.254561	0.04709	0.000836	0.445481	0.951795
0.1767	0.1467	0.0467	-0.08	0.7067	0.1325	0.21	-0.0567	0.32	-0.1733	0.2375	0.1333	-0.06	-0.0767	0.2167	0.3567	0.19	1.1	0.913	0.29	-0.498	4.398	0.952	1.307	-0.353	1.992	-1.079	1.707	0.83	-0.373	-0.477	1.349	2.22	1.183	0.278167	0.366851	0.772987	0.621298	8e-05	0.34675	0.198749	0.726191	0.053345	0.287201	0.095688	0.411596	0.710815	0.635865	0.18516	0.032227
0.3633	0.4133	0.55	-0.39	-0.1633	0.065	-0.525	-0.4933	0.0767	0.5	0.4675	0.1867	-0.4733	-0.32	-0.3533	0.33	0.225	1.086	1.235	1.643	-1.165	-0.488	0.224	-1.281	-1.474	0.229	1.494	1.613	0.558	-1.414	-0.956	-1.056	0.986	0.776	0.284238	0.224128	0.108248	0.250896	0.628235	0.823714	0.207736	0.148399	0.819997	0.143135	0.11472	0.580172	0.165116	0.344826	0.297511	0.330134
-0.4867	-0.49	-0.4933	-0.2667	-0.4467	-0.41	-0.53	-0.7367	-0.7967	-0.87	-0.8675	-0.64	-0.4067	-0.76	-1.34	-0.5967	-0.9967	-2.126	-2.141	-2.155	-1.165	-1.952	-2.068	-2.316	-3.219	-3.481	-3.801	-4.376	-2.796	-1.777	-3.32	-4.78	-2.607	-4.354	0.039943	0.038673	0.037438	0.251147	0.058292	0.045358	0.025996	0.002614	0.001259	0.0005	8.9e-05	0.008023	0.083505	0.001973	2.6e-05	0.012926
-0.37	-0.32	-0.33	-0.24	-1.28	-0.2775	-0.0367	0.075	-0.235	-0.3667	-0.1725	-0.405	0.2067	-0.2767	-0.285	-0.0933	-0.0567	-1.847	-1.597	-1.647	-1.198	-5.217	-1.6	-0.183	0.306	-0.958	-1.83	-0.994	-1.651	1.032	-1.381	-1.162	-0.466	-0.283	0.073336	0.119294	0.10857	0.239064	9e-06	0.118817	0.855843	0.761681	0.344818	0.075844	0.326996	0.107869	0.309414	0.176133	0.253365	0.644212
-0.3733	-0.8	-0.5467	0.42	-0.7633	-0.6367	-0.23	-0.36	-0.57	-0.4967	-0.425	-0.405	-0.275	-0.125	0.5033	-0.645	-0.5067	-1.457	-3.122	-2.133	1.338	-2.979	-2.484	-0.733	-1.405	-1.816	-1.938	-1.915	-1.29	-0.876	-0.398	1.964	-2.055	-1.977	0.15504	0.003832	0.040786	0.190396	0.005528	0.018481	0.469073	0.169845	0.078865	0.061602	0.064594	0.206286	0.38754	0.693109	0.058377	0.04823
0.0033	0.0667	-0.34	-0.0767	-0.8933	-0.4	0.0467	-1.3733	-0.005	0.3767	-0.0775	-0.1533	-0.1633	-0.3067	-0.405	-0.1633	-0.1433	0.014	0.288	-1.469	-0.331	-3.86	-1.996	0.202	-5.935	-0.018	1.628	-0.387	-0.663	-0.706	-1.325	-1.429	-0.706	-0.619	0.988584	0.774868	0.150105	0.742264	0.000432	0.053239	0.841273	1e-06	0.986018	0.111962	0.701158	0.511641	0.484668	0.193121	0.161287	0.484668
0.04	0.11	0.0933	0.33	-0.0133	0.0725	0.4133	0.0133	0.12	-0.2133	0.02	0.1267	0.49	0.185	0.1133	-0.0767	-0.13	0.303	0.833	0.707	2.499	-0.101	0.634	3.13	0.101	0.909	-1.616	0.175	0.959	3.711	1.144	0.858	-0.581	-0.985	0.763565	0.409931	0.483907	0.016819	0.92009	0.529813	0.003324	0.92009	0.369095	0.114323	0.862072	0.343384	0.00065	0.259684	0.396018	0.564867
-0.1367	-0.5567	-0.6533	0.0433	-1.15	-0.4633	-0.24	0	0.09	0.1967	-0.1225	0	-0.2167	-0.21	-0.095	-0.53	-0.34	-0.667	-2.718	-3.19	0.212	-5.614	-2.262	-0.957	0	0.254	0.96	-0.691	0	-1.058	-1.025	-0.379	-2.587	-1.355	0.509339	0.010451	0.003147	0.833773	3e-06	0.030505	0.345781	1	0.801339	0.344066	0.494732	1	0.297946	0.312815	0.707379	0.014331
-0.16	-0.1267	0.1333	-0.0067	-0.3767	-0.405	0.0467	-0.43	-0.2067	-0.1767	0.02	-0.09	-0.2	0.045	-0.775	-0.15	-0.08	-0.736	-0.582	0.613	-0.031	-1.732	-2.15	0.215	-1.614	-0.95	-0.812	0.106	-0.414	-0.751	0.169	-2.909	-0.69	-0.368	0.466796	0.564003	0.543775	0.97572	0.091993	0.038433	0.831342	0.115336	0.348448	0.422064	0.91604	0.681522	0.457729	0.866813	0.006212	0.494903
-0.2133	-0.0567	-0.19	-0.42	0.03	-0.14	-0.355	-0.4967	0.17	-0.2167	0.3475	-0.2567	-0.48	-0.05	0.17	-0.0533	-0.16	-0.925	-0.246	-0.824	-1.822	0.13	-0.701	-1.257	-2.154	0.737	-0.94	1.74	-1.113	-2.082	-0.217	0.737	-0.231	-0.801	0.360435	0.807126	0.41484	0.076082	0.897133	0.487316	0.216066	0.037379	0.465275	0.353059	0.089576	0.272334	0.043873	0.829431	0.465275	0.81826
-0.1967	-0.0267	-0.67	-0.04	-0.0033	0.07	-0.005	0.4067	0.05	-0.04	-0.3625	-0.25	0.2033	-0.0133	0.625	-0.4	-0.295	-0.95	-0.129	-3.235	-0.158	-0.016	0.39	-0.02	1.964	0.241	-0.193	-2.021	-1.207	0.982	-0.064	2.464	-1.931	-1.645	0.348395	0.898236	0.00254	0.875542	0.987244	0.698538	0.984378	0.057021	0.810542	0.847893	0.050447	0.234943	0.332494	0.94901	0.018439	0.061014
0.0167	0.05	0.1333	0.0933	NA	-0.0733	0.3967	NA	0.3167	-0.19	0.105	0.195	0.0833	-0.0633	NA	-0.03	-0.0775	0.108	0.325	0.865	0.606	NA	-0.476	2.575	NA	2.055	-1.007	0.787	1.033	0.541	-0.411	NA	-0.195	-0.581	0.914544	0.747688	0.393365	0.549005	NA	0.637384	0.014946	NA	0.048213	0.321657	0.437206	0.309288	0.592402	0.683811	NA	0.846868
0.1267	0.23	-0.06	-0.1167	0.1433	-0.0733	-0.12	-0.035	-0.26	1.1967	-0.1625	-0.25	-0.3067	-0.2967	-0.48	-0.3167	-0.225	0.424	0.77	-0.201	-0.391	0.48	-0.246	-0.402	-0.096	-0.871	4.007	-0.628	-0.837	-1.027	-0.993	-1.312	-1.06	-0.87	0.673909	0.446067	0.841867	0.698283	0.634076	0.807379	0.690121	0.924281	0.389542	0.000281	0.533642	0.407861	0.311094	0.326923	0.197413	0.295798
-0.18	0.0933	-0.14	1.3433	0.0533	0.1525	-0.2433	-0.14	-0.3667	0.2	-0.1033	-0.3967	0.0367	-0.7633	-1.0033	0.1233	-0.21	-0.379	0.197	-0.295	2.832	0.112	0.371	-0.513	-0.295	-0.773	0.344	-0.218	-0.836	0.077	-1.609	-2.115	0.26	-0.443	0.706485	0.845079	0.769517	0.007398	0.91108	0.71256	0.610976	0.769517	0.444379	0.732578	0.828735	0.408325	0.938798	0.115955	0.041116	0.796285
-0.09	0.1267	0.56	-1.2467	NA	0.14	0.185	NA	-0.435	0.495	-0.285	0.28	0.045	0.32	NA	-0.41	-0.25	-0.217	0.306	1.104	-3.011	NA	0.195	0.365	NA	-0.858	0.976	-0.562	0.552	0.089	0.773	NA	-0.99	-0.349	0.83008	0.76276	0.282264	0.00677	NA	0.847153	0.718997	NA	0.40093	0.340393	0.580216	0.586828	0.930154	0.448444	NA	0.333624
-0.1933	-0.1867	-0.4967	-0.2367	-0.28	-0.1975	0.0667	-0.3267	-0.19	-0.53	-0.26	-0.1667	-0.5667	-0.3967	-0.6833	0.04	-0.54	-0.639	-0.617	-1.641	-0.782	-0.925	-0.754	0.22	-1.079	-0.628	-1.43	-0.859	-0.551	-1.872	-1.311	-2.258	0.132	-1.784	0.526829	0.541105	0.109138	0.439128	0.36079	0.455835	0.826849	0.287314	0.533942	0.16103	0.395748	0.585106	0.068963	0.197939	0.029856	0.895558
0.1267	0.22	0.05	0.25	0.26	0.3925	0.6667	0.45	0.23	0.255	0.135	0.3667	0.0633	0.8133	1.19	-0.135	-0.3867	0.553	0.96	0.218	1.091	0.926	1.977	2.909	1.603	1.004	0.908	0.68	1.6	0.276	3.549	4.239	-0.481	-1.687	0.58405	0.343779	0.828589	0.282916	0.360742	0.056013	0.006305	0.118014	0.322585	0.369941	0.500943	0.118746	0.783938	0.001139	0.000158	0.633592
1.1133	0.86	0.7033	0.81	0.6133	1.0375	0.5033	0.7033	0.47	0.68	0.7333	0.5267	0.4833	0.91	0.84	0.7067	0.3767	4.937	3.814	3.119	3.592	2.72	5.312	2.232	3.119	2.084	2.462	3.252	2.335	2.143	4.035	3.725	3.134	1.67	1.7e-05	0.000495	0.00348	0.000938	0.00984	5e-06	0.031668	0.00348	0.044008	0.018526	0.002426	0.024971	0.038638	0.000258	0.000641	0.003344
0.2033	0.14	-0.0933	0.2933	-0.2567	-0.3933	-0.0633	0.78	0.47	0.3	0.07	0.0633	-0.0667	-0.1367	-0.27	-0.0033	-0.06	0.968	0.666	-0.444	1.396	-1.221	-1.872	-0.301	3.031	2.237	1.166	0.333	0.301	-0.317	-0.65	-1.049	-0.016	-0.286	0.339952	0.509682	0.659696	0.171643	0.23019	0.06972	0.76492	0.0046	0.031868	0.25173	0.741056	0.76492	0.752957	0.51975	0.301412	0.987435
-0.2533	-0.1767	-0.6167	-0.0967	-0.1767	-0.12	-0.0833	-0.05	-0.5767	-0.225	-0.2767	-0.41	-0.57	-0.3	-0.28	-0.6633	-0.18	-1.331	-0.928	-3.239	-0.508	-0.928	-0.728	-0.438	-0.263	-3.029	-0.965	-1.453	-2.154	-2.994	-1.576	-1.471	-3.484	-0.945	0.191326	0.359355	0.002512	0.614596	0.359355	0.471236	0.664098	0.794271	0.004422	0.340736	0.15447	0.037763	0.004852	0.123466	0.149696	0.001272
-0.1	0.11	-0.13	-0.0133	-0.5267	-0.0033	0.2733	-0.32	0.04	-0.12	0.04	-0.06	0.1733	-0.2533	-0.6	-0.0067	-0.1475	-0.54	0.594	-0.702	-0.072	-2.844	-0.018	1.476	-1.411	0.216	-0.529	0.249	-0.324	0.936	-1.368	-1.87	-0.036	-0.92	0.592624	0.556338	0.487321	0.943015	0.007351	0.985742	0.148814	0.167034	0.83025	0.600091	0.804506	0.747876	0.355667	0.179969	0.069695	0.971488
0.22	0.4733	1.08	0.8167	-0.09	0.4575	0.5567	-0.15	0.1567	-0.5667	-0.17	0.4867	-0.0633	0.62	0.0633	0.02	0.22	0.445	0.957	2.184	1.651	-0.182	1.068	1.125	-0.303	0.317	-1.146	-0.397	0.984	-0.128	1.253	0.128	0.04	0.514	0.658839	0.344256	0.034844	0.106444	0.856522	0.291818	0.267019	0.763239	0.753064	0.258652	0.693545	0.330989	0.898746	0.217208	0.898746	0.967945
0.0467	0.2067	0.4133	-0.2333	0.0333	0.1275	0.2933	-0.2733	0.2667	-0.025	-0.27	0.1767	-0.09	0.4833	0.0133	-0.12	-0.315	0.161	0.715	1.429	-0.807	0.115	0.509	1.014	-0.945	0.922	-0.071	-1.078	0.611	-0.311	1.672	0.046	-0.415	-1.258	0.87261	0.478985	0.160736	0.424532	0.908809	0.613481	0.316544	0.350264	0.362012	0.944078	0.287484	0.544719	0.757249	0.102519	0.963454	0.680389
0.0233	0.0367	0.12	0.1367	-0.1233	0.255	0.1667	-0.4133	-0.12	-0.2633	0.0925	0.3467	0.0533	0.4767	-0.03	-0.03	0.21	0.1	0.157	0.514	0.586	-0.528	1.262	0.714	-1.771	-0.514	-1.128	0.458	1.485	0.229	2.042	-0.129	-0.129	1.039	0.920859	0.875946	0.609943	0.561423	0.600086	0.214314	0.479265	0.08409	0.609943	0.265844	0.649662	0.1452	0.8204	0.047665	0.898361	0.898361
0.04	-0.11	0.0933	-0.4333	-0.22	-0.3575	-0.3	-0.195	-0.07	0.3333	0.05	0.005	-0.09	0.185	-0.265	-0.2367	-0.3533	0.153	-0.42	0.356	-1.654	-0.84	-1.576	-0.935	-0.608	-0.218	1.273	0.22	0.016	-0.281	0.577	-0.826	-0.904	-1.349	0.879564	0.677266	0.723886	0.107656	0.407069	0.124686	0.356575	0.547487	0.828626	0.212164	0.826915	0.987659	0.780824	0.568107	0.414768	0.372861
0.0533	-0.2233	-0.4333	0.05	-0.925	-0.1967	0.295	0.02	0.165	0.2	0.1967	-0.0233	0.6433	-0.06	0.605	-0.78	-0.16	0.186	-0.779	-1.512	0.174	-2.635	-0.686	0.84	0.057	0.47	0.57	0.686	-0.081	2.245	-0.209	1.723	-2.721	-0.456	0.853614	0.441856	0.140843	0.862664	0.013091	0.497786	0.407229	0.954936	0.641665	0.573017	0.497786	0.935648	0.032188	0.835574	0.094914	0.010635
0.68	0.61	0.15	0.4233	0	0.2875	1.2133	1.0167	1.1133	0.7167	0.3	0.44	0.5433	1.3	1.6067	0.4567	0.5925	4.081	3.661	0.9	2.54	0	1.992	7.281	6.101	6.681	4.301	2.079	2.64	3.26	7.801	9.641	2.74	4.106	0.000205	0.000719	0.373369	0.015004	1	0.053121	0	0	0	0.000104	0.044011	0.011704	0.002258	0	0	0.009083
0.3267	0.23	0.0033	0.24	-0.1133	0.0875	0.33	0.3467	0.3733	0.0967	0.0575	0.2067	0.2067	0.3933	0.94	0.0033	-0.0625	1.742	1.227	0.018	1.28	-0.604	0.539	1.76	1.849	1.991	0.515	0.354	1.102	1.102	2.098	5.013	0.018	-0.385	0.08909	0.227079	0.985905	0.207875	0.548964	0.592974	0.085989	0.071809	0.053265	0.609008	0.725124	0.276922	0.276922	0.042227	1.1e-05	0.985905
0.2567	0.6467	0.6533	0.1633	-0.32	0.325	0.7667	-0.27	0.8667	0.7167	-0.32	-0.11	0.55	0.3733	0.1233	0.3733	0.1925	1.319	3.322	3.356	0.839	-1.644	1.928	3.939	-1.387	4.452	3.682	-1.898	-0.565	2.826	1.918	0.634	1.918	1.142	0.194698	0.001899	0.001725	0.406322	0.107912	0.060883	0.000315	0.172985	6.5e-05	0.000676	0.06479	0.575104	0.007291	0.062176	0.529886	0.062176
-0.2733	-0.31	0.11	0.01	-0.3367	0.0675	0.325	0.27	0.1433	-0.46	0.175	0.3867	0.78	0.07	0.83	-0.23	-0.3167	-1.209	-1.372	0.487	0.044	-1.49	0.345	1.174	0.975	0.634	-2.035	0.894	1.711	3.451	0.31	2.999	-1.018	-1.401	0.234275	0.17854	0.629369	0.964949	0.144903	0.732171	0.247939	0.33576	0.529901	0.049119	0.37712	0.095585	0.001425	0.758529	0.004859	0.315526
-0.4467	-0.5167	0.1733	0.335	-0.78	-0.4925	-0.175	-0.3167	-0.32	-0.3333	0.1475	0.085	0.06	-0.31	-0.2667	-0.33	-0.58	-2.071	-2.395	0.804	1.268	-3.616	-2.636	-0.662	-1.468	-1.211	-1.545	0.79	0.322	0.227	-1.437	-1.236	-1.53	-2.689	0.045929	0.022174	0.427154	0.21327	0.000945	0.012468	0.51211	0.151148	0.234023	0.131393	0.435166	0.74959	0.821678	0.159684	0.224716	0.135168
-0.99	-1.5267	-1.23	-0.1867	-2.4233	-1.4867	-0.49	-1.205	-0.7167	-0.45	-0.7475	-0.0833	-0.8	-0.6167	-0.96	-1.5233	-1.0133	-3.426	-5.284	-4.257	-0.646	-8.387	-5.145	-1.385	-3.405	-2.48	-1.557	-2.987	-0.288	-2.769	-2.134	-3.322	-5.272	-3.507	0.001528	6e-06	0.000138	0.522292	0	9e-06	0.174556	0.00162	0.017864	0.127993	0.005005	0.774663	0.008786	0.039602	0.002035	6e-06
0.34	0.3167	0.49	0.2633	-0.4133	-0.14	0.04	0.29	0.18	-0.2433	-0.1875	0.0167	-0.1233	-0.0733	-0.27	-0.1733	0.0075	1.073	1	1.547	0.831	-1.305	-0.442	0.126	0.747	0.568	-0.768	-0.683	0.053	-0.389	-0.231	-0.492	-0.547	0.027	0.290242	0.324127	0.13058	0.411281	0.200184	0.661177	0.900224	0.459626	0.573417	0.447401	0.498689	0.958333	0.69933	0.818246	0.625648	0.58764
0.04	0.4967	0.28	0.0167	0.1533	0.4125	-0.38	0.1367	0.0633	0.505	0.26	-0.0533	0.0233	-0.47	-0.7067	0.07	0.0067	0.1	1.236	0.697	0.041	0.382	1.186	-0.946	0.34	0.158	1.027	0.647	-0.133	0.058	-1.17	-1.759	0.174	0.017	0.921207	0.22397	0.490058	0.967124	0.704818	0.243158	0.350192	0.735578	0.875563	0.311225	0.521394	0.895081	0.953986	0.249349	0.086684	0.862593
0.5	1.5367	1.6767	0.13	1.15	0.5867	1.4233	0.9033	-0.1033	-0.08	0.97	1.05	1.1867	1.1667	0.2567	1.3733	1.4633	0.863	2.651	2.892	0.183	1.984	1.012	2.455	1.558	-0.178	-0.113	1.673	1.811	2.047	2.013	0.443	2.369	2.524	0.39419	0.011914	0.006489	0.855759	0.055048	0.318373	0.019108	0.128032	0.859537	0.91092	0.103056	0.078559	0.048106	0.051791	0.660626	0.023395
-0.9867	-0.595	-0.53	NA	NA	-0.61	-0.38	NA	-1.71	-0.625	-0.7	-0.625	-0.2933	0.5567	1.97	-0.445	-0.13	-2.177	-1.072	-0.955	NA	NA	-1.346	-0.685	NA	-3.08	-1.126	-1.261	-1.126	-0.647	1.228	2.509	-0.802	-0.166	0.041945	0.296859	0.351375	NA	NA	0.193775	0.501681	NA	0.006017	0.273861	0.222169	0.273861	0.525056	0.233984	0.021041	0.432415
-0.71	NA	-0.38	-0.995	NA	NA	-1.63	NA	-1.36	-1.2	NA	-1.2	-0.425	-0.655	NA	NA	NA	-0.857	NA	-0.649	-1.699	NA	NA	-1.968	NA	-1.642	-1.449	NA	-2.049	-0.726	-1.118	NA	NA	NA	0.414776	NA	0.533542	0.125418	NA	NA	0.082368	NA	0.136871	0.18314	NA	0.07245	0.487492	0.293925	NA	NA
-0.4133	0.0233	-0.5233	-0.2367	-1.45	-0.0767	-0.3267	-0.62	-0.3267	0.375	-0.35	-0.1367	-0.4933	-0.0633	5.86	-0.0833	-0.5	-1.485	0.084	-1.88	-0.85	-5.21	-0.275	-1.174	-1.286	-1.174	1.1	-1.258	-0.491	-1.773	-0.228	17.191	-0.299	-1.797	0.146855	0.933685	0.068771	0.401164	1e-05	0.78465	0.248778	0.207203	0.248778	0.279111	0.217241	0.626593	0.085389	0.821372	0	0.76647
-0.1067	-0.32	-0.505	-0.005	NA	-0.06	0.12	NA	0.135	0.05	-0.455	0.03	-0.24	-0.0833	-0.84	-0.61	-0.45	-0.469	-1.408	-1.815	-0.018	NA	-0.216	0.431	NA	0.485	0.127	-1.635	0.076	-0.862	-0.367	-2.134	-2.192	-1.143	0.64457	0.176558	0.086748	0.985869	NA	0.8318	0.6716	NA	0.633635	0.900359	0.119905	0.940107	0.400143	0.718218	0.047221	0.042158
-0.4733	-0.2167	-1.355	-0.26	NA	-1.16	-2.95	NA	-1.27	-1.05	-0.275	-1.615	-1.19	-1.1333	NA	-0.665	-0.32	-1.09	-0.499	-2.547	-0.489	NA	-2.181	-3.922	NA	-2.388	-1.396	-0.517	-3.036	-2.237	-2.61	NA	-1.25	-0.425	0.290522	0.624061	0.020484	0.631037	NA	0.04308	0.001044	NA	0.02845	0.180187	0.611612	0.007261	0.03852	0.017998	NA	0.22765
-0.2067	-0.51	-0.7633	-0.9	-0.3967	-0.3067	-0.6067	-0.23	-0.6267	-0.0767	-0.455	-0.8167	-0.98	-0.4967	0.755	-0.4733	-0.66	-1.022	-2.522	-3.775	-3.635	-1.962	-1.517	-3.001	-0.657	-3.099	-0.379	-2.599	-4.039	-4.847	-2.456	3.049	-2.341	-3.769	0.313613	0.01628	0.000585	0.000873	0.057645	0.138175	0.004903	0.515557	0.00378	0.706804	0.013541	0.000273	2.5e-05	0.019053	0.004319	0.02496
-0.2767	-0.2733	-0.46	-0.35	NA	-0.53	-0.175	NA	-0.1933	-0.41	-0.46	-0.505	-0.56	-0.48	NA	-0.1633	-0.7167	-1.27	-1.254	-2.111	-1.606	NA	-2.432	-0.656	NA	-0.887	-1.086	-2.111	-1.892	-2.57	-2.203	NA	-0.75	-3.289	0.214856	0.220278	0.043998	0.119659	NA	0.021778	0.517464	NA	0.382663	0.286786	0.043998	0.069032	0.015892	0.036163	NA	0.459901
0.32	1.045	3.68	1.43	NA	NA	NA	NA	NA	1.84	1.95	1.075	0.9133	NA	-1.4	NA	NA	0.462	2.134	7.516	2.065	NA	NA	NA	NA	NA	4.602	2.816	2.196	2.285	NA	-2.022	NA	NA	0.653386	0.05724	1.5e-05	0.064413	NA	NA	NA	NA	NA	0.000853	0.017441	0.051522	0.044178	NA	0.069336	NA
-0.5333	-0.0467	0.39	-0.37	-0.2733	0.3125	0.1367	-0.77	-1.25	-0.07	-0.275	-0.3667	-0.4433	-0.17	-1.41	0.0767	-0.03	-2.207	-0.193	1.614	-1.531	-1.131	1.493	0.566	-1.84	-4.224	-0.29	-1.314	-1.518	-1.835	-0.704	-3.369	0.317	-0.101	0.034237	0.848012	0.115872	0.135063	0.265968	0.144668	0.575408	0.074643	0.000173	0.773818	0.197684	0.138499	0.07541	0.486543	0.001908	0.752978
-0.5	-0.5933	-0.3233	0.0733	0.1167	-0.105	0.0133	-0.0233	-0.15	-0.1667	-0.045	-0.1367	-0.3767	-0.12	-0.03	-0.0267	-0.1675	-3.125	-3.708	-2.021	0.458	0.729	-0.758	0.083	-0.146	-0.937	-1.042	-0.325	-0.854	-2.354	-0.75	-0.187	-0.167	-1.209	0.003282	0.000625	0.049941	0.649167	0.470101	0.452979	0.933998	0.884778	0.354063	0.303749	0.747038	0.398042	0.023497	0.457595	0.852207	0.868463
-0.2433	-0.6433	-0.4867	-0.1867	-0.1433	-0.555	-0.7367	-0.0133	-0.7233	0.36	-0.8167	-0.6267	-0.7167	-0.7667	0.2467	-0.5567	-0.0667	-0.929	-2.456	-1.858	-0.713	-0.547	-2.447	-2.812	-0.051	-2.761	1.374	-3.118	-2.392	-2.736	-2.927	0.942	-2.125	-0.255	0.358681	0.018662	0.070827	0.480359	0.587391	0.019089	0.007696	0.959666	0.008767	0.177263	0.003439	0.021713	0.009353	0.005716	0.352209	0.040037
0.2133	0.01	-0.0933	0.1167	0.5033	0.2	0.305	0.81	-0.03	0.3267	0.245	0.0933	0.2333	0.1333	1.485	-0.3567	0.36	0.86	0.04	-0.376	0.47	2.029	0.931	1.004	2.666	-0.121	1.317	1.141	0.376	0.941	0.538	4.888	-1.438	1.451	0.39535	0.96806	0.708879	0.640894	0.049764	0.357929	0.321978	0.011353	0.904394	0.196037	0.261474	0.708879	0.353027	0.594144	2e-05	0.158957
0.3	0.04	0.1433	0.26	0.1233	-0.0075	0.18	0.14	0.1767	0.02	0.2325	0.1933	0.3533	0.4933	0.0867	0.1633	0.2833	1.881	0.251	0.899	1.63	0.773	-0.054	1.129	0.878	1.108	0.125	1.683	1.212	2.216	3.093	0.543	1.024	1.777	0.067337	0.803257	0.374228	0.110983	0.443919	0.956967	0.265843	0.38533	0.274659	0.900837	0.100182	0.232605	0.032549	0.003623	0.589885	0.311988
-0.0633	-1.1633	-0.3433	-0.2533	-0.0233	-0.6	-0.64	0.07	-1.0067	0.8333	-1.29	-0.7033	-0.9567	-0.77	-0.725	-0.8167	-0.48	-0.137	-2.525	-0.745	-0.55	-0.051	-1.504	-1.134	0.088	-2.185	1.809	-2.8	-1.527	-2.077	-1.671	-1.285	-1.773	-1.042	0.891451	0.016312	0.461147	0.585919	0.959896	0.141696	0.264473	0.9306	0.035752	0.079176	0.008305	0.135936	0.045342	0.103673	0.207354	0.085093
-0.0967	-0.18	-0.12	-0.36	-0.4533	-0.1475	-0.09	0.0067	-0.0667	-0.0567	-0.185	-0.2433	0.08	-0.1467	-0.1833	-0.5733	-0.4333	-0.725	-1.351	-0.9	-2.701	-3.401	-1.278	-0.675	0.05	-0.5	-0.425	-1.603	-1.826	0.6	-1.1	-1.376	-4.302	-3.251	0.47255	0.184528	0.373385	0.010127	0.001546	0.208742	0.503439	0.960359	0.619711	0.673021	0.116946	0.075454	0.551776	0.277801	0.176709	0.000108
0.9567	1.31	1.92	1.1733	0.7367	0.485	1.11	0.6067	0.2867	0.2333	0.4375	1.06	-0.7467	1.19	0.8267	1.1267	0.06	1.664	2.278	3.339	2.04	1.281	0.974	1.93	1.055	0.499	0.406	0.879	1.843	-1.298	2.069	1.438	1.959	0.12	0.103896	0.028064	0.001812	0.047858	0.207451	0.335885	0.060587	0.297675	0.620815	0.687047	0.384843	0.072599	0.201469	0.044922	0.158229	0.056982
0.69	0.5433	0.8533	0.7233	0.2	-0.1333	0.79	1.0933	0.29	0.4033	0.3875	0.36	0.1167	0.9333	0.45	0.5467	0.32	2.602	2.049	3.218	2.728	0.754	-0.503	2.432	4.123	1.094	1.521	1.687	1.358	0.44	3.52	1.386	2.061	1.393	0.013192	0.047511	0.002662	0.009645	0.455438	0.618045	0.019881	0.000199	0.281107	0.136651	0.099839	0.182713	0.662499	0.001152	0.174065	0.046235
-0.03	-0.9467	-0.34	0.23	-1.18	-0.945	-0.335	NA	-0.18	-0.015	-0.06	-0.25	-0.3867	-0.055	-0.08	-0.5433	0.295	-0.101	-3.187	-1.145	0.632	-3.244	-2.598	-0.921	NA	-0.495	-0.041	-0.165	-0.687	-1.302	-0.151	-0.155	-1.829	0.811	0.920407	0.004027	0.263864	0.533332	0.003514	0.015928	0.36647	NA	0.625338	0.967458	0.870408	0.49867	0.205599	0.881118	0.877756	0.080071
0.26	0.2667	1.3	2.4767	NA	0.1367	0.285	NA	0.2167	0.2567	0.025	0.215	0.64	-0.0833	NA	-0.2867	0.2375	1.239	1.271	6.196	11.804	NA	0.651	1.109	NA	1.033	1.223	0.138	0.837	3.05	-0.397	NA	-1.366	1.307	0.224416	0.213034	1e-06	0	NA	0.519524	0.275778	NA	0.309616	0.230275	0.891442	0.409067	0.004606	0.693911	NA	0.181511
0.185	0.78	1.705	1.62	NA	NA	0.37	NA	-1.63	0.65	-0.48	0.14	-0.74	0.33	NA	NA	1.21	0.446	1.33	4.111	3.906	NA	NA	0.631	NA	-2.779	1.108	-0.818	0.239	-1.262	0.974	NA	NA	2.063	0.666663	0.218024	0.002949	0.003975	NA	NA	0.544686	NA	0.022529	0.298038	0.435413	0.816983	0.240477	0.356631	NA	NA
0.0567	-0.0767	-0.6533	-1.9133	-2.4633	-0.71	-0.3867	-0.65	-0.4167	-1.905	-0.39	-0.4167	0.56	-0.07	-1.66	0.1833	-0.7375	0.146	-0.197	-1.681	-4.923	-6.338	-1.827	-0.995	-1.366	-1.072	-4.002	-1.159	-1.072	1.441	-0.18	-3.488	0.472	-2.191	0.884872	0.844707	0.101272	1.8e-05	0	0.07589	0.326307	0.180407	0.290689	0.000294	0.254069	0.290689	0.158114	0.858054	0.001288	0.639917
-1.13	-0.8533	-0.4033	-0.87	NA	-2.03	-0.6067	-3.21	-0.74	-2.07	-0.92	-0.455	-2.6	-1.2067	NA	-1.58	0.0267	-3.958	-2.989	-1.413	-3.047	NA	-7.111	-2.125	-6.492	-2.592	-5.92	-3.223	-1.301	-9.107	-4.227	NA	-5.534	0.093	0.000437	0.005592	0.168176	0.004829	NA	0	0.042072	0	0.014687	2e-06	0.003091	0.203221	0	0.000209	NA	5e-06
-0.29	0.1367	-0.38	-0.985	NA	-3.705	0.59	NA	-0.0067	NA	-1.33	0.585	-0.42	-0.34	NA	0.5033	1.9275	-0.536	0.309	-0.702	-1.821	NA	-6.848	1.091	NA	-0.015	NA	-2.458	1.081	-0.549	-0.444	NA	1.139	5.039	0.597977	0.760297	0.490711	0.084006	NA	1e-06	0.288728	NA	0.988112	NA	0.023437	0.292716	0.589254	0.661641	NA	0.268283
-1.99	0.5833	-3.505	NA	NA	-3.23	-2.75	NA	-2.96	-1.21	-0.565	-2.65	-2.37	-2.38	0.81	NA	0.4567	-3.707	1.331	-6.528	NA	NA	-4.254	-3.622	NA	-5.513	-2.76	-1.052	-3.49	-3.121	-3.135	1.067	NA	1.042	0.002474	0.205269	1.6e-05	NA	NA	0.000862	0.002918	NA	8.6e-05	0.015726	0.311055	0.003774	0.007771	0.007573	0.304714	NA
-0.8233	1.9567	0.7733	0.78	NA	-1.4633	-0.715	-0.77	-0.27	-0.455	0.39	0.21	-3.88	-0.23	NA	2.8933	1.04	-2.32	5.513	2.179	2.198	NA	-4.123	-1.645	-1.771	-0.761	-1.047	1.269	0.483	-8.925	-0.648	NA	8.152	2.93	0.027467	6e-06	0.037467	0.035967	NA	0.000279	0.110622	0.086833	0.452873	0.303743	0.214438	0.632602	0	0.521995	NA	0
0.0833	-0.58	0.2	-0.52	-0.145	-0.105	-0.36	NA	-0.81	-0.07	1.2475	0.92	-0.3933	0.79	0.895	-0.52	-0.07	0.247	-1.406	0.485	-0.892	-0.352	-0.255	-0.873	NA	-1.964	-0.17	4.278	2.231	-1.168	2.346	2.17	-0.892	-0.12	0.806894	0.173905	0.632624	0.382499	0.728576	0.801458	0.392363	NA	0.062574	0.866811	0.000319	0.036455	0.255565	0.028614	0.041323	0.382499
-0.8633	-0.8733	0.17	-0.5167	NA	-0.3933	-0.665	NA	-1.2533	-0.96	-0.555	-1.39	-0.37	-1.0133	-1.76	-0.46	-0.715	-1.716	-1.736	0.276	-1.027	NA	-0.782	-1.08	NA	-2.492	-1.558	-0.901	-2.256	-0.736	-2.015	-2.02	-0.747	-1.161	0.098677	0.095043	0.784882	0.314331	NA	0.441683	0.29085	NA	0.019842	0.131941	0.376368	0.033212	0.468929	0.055021	0.0544	0.462315
-1.22	-1.605	-1.4333	-1.51	-0.6167	-0.4625	-1.92	-0.765	-1.79	-0.4467	-1.0575	-1.18	-1.3133	-0.8067	5.725	-0.7733	-0.9667	-3.942	-4.234	-4.631	-3.984	-1.993	-1.726	-5.065	-2.018	-4.722	-1.443	-3.946	-3.113	-4.244	-2.606	15.104	-2.499	-3.123	0.000404	0.000176	5.6e-05	0.000359	0.054754	0.093905	1.6e-05	0.051871	4.3e-05	0.158506	0.0004	0.003843	0.000171	0.013692	0	0.017695
-0.21	-0.0167	0.05	-0.2167	-0.0867	0.0875	-0.2533	-0.19	-0.3667	0.4367	-0.1875	-0.02	-0.54	-0.6	-0.315	-0.0233	-0.2	-1.017	-0.081	0.242	-1.049	-0.42	0.489	-1.227	-0.531	-1.776	2.115	-1.049	-0.097	-2.615	-2.906	-1.246	-0.113	-1.118	0.315651	0.936096	0.809982	0.300742	0.677078	0.627464	0.227504	0.598369	0.08388	0.041148	0.301095	0.923353	0.012768	0.006112	0.220631	0.91063
-1.975	1.6633	-0.79	-0.55	NA	-0.0933	-0.38	NA	-2.03	0.86	-0.88	-1.06	-1.805	-0.4267	NA	0.77	-0.235	-3.201	3.302	-1.568	-0.891	NA	-0.185	-0.616	NA	-3.29	1.394	-1.426	-1.215	-2.926	-0.847	NA	1.248	-0.381	0.004379	0.00347	0.132108	0.38301	NA	0.85483	0.544717	NA	0.003564	0.178245	0.168799	0.238201	0.008208	0.40677	NA	0.22606
-1.49	-0.8833	-0.96	-1.0067	-1.76	-0.815	-1.3	-3.615	-1.4467	-1.505	-0.8067	-0.8067	-1.0467	-1.2833	-1.305	-0.9667	-1.0567	-4.688	-2.779	-3.02	-3.167	-5.537	-2.961	-4.09	-9.286	-4.552	-3.866	-2.538	-2.538	-3.293	-4.038	-3.352	-3.041	-3.324	4e-05	0.008654	0.004655	0.003157	3e-06	0.005437	0.000236	0	6e-05	0.000451	0.015684	0.015684	0.002249	0.000275	0.001913	0.004406
-2.1967	4.2233	-0.75	-0.43	NA	-0.94	-0.455	NA	-0.45	-0.1	2.5633	2.525	0.86	-0.155	0.32	0.595	2.1333	-3.442	6.617	-1.175	-0.389	NA	-1.473	-0.582	NA	-0.407	-0.128	4.016	3.23	1.347	-0.198	0.409	0.761	3.342	0.002171	1e-06	0.251725	0.700803	NA	0.154071	0.566065	NA	0.687649	0.899296	0.000521	0.00363	0.190683	0.844527	0.68598	0.454129
-3.1	2.03	-1.3467	-0.6067	0.4267	0.095	1.0233	-0.8633	0.4767	0.93	2.585	0.71	1.08	0.3733	-1.3533	1.4033	2.77	-4.779	3.129	-2.076	-0.935	0.658	0.169	1.578	-1.331	0.735	1.434	4.602	1.095	1.665	0.576	-2.086	2.163	4.931	2.3e-05	0.003241	0.044275	0.355201	0.514415	0.866552	0.122435	0.190652	0.466671	0.159328	4.1e-05	0.280178	0.103637	0.568111	0.043285	0.036461
-1.7333	-3.08	-0.1167	-3.3167	-3.0267	-2.4925	-3.7033	-3.48	-3.5067	-3.0733	-0.81	-2.35	-3.5667	-3.2833	-5.2833	-0.46	-1.575	-4.118	-7.317	-0.277	-7.879	-7.19	-6.837	-8.797	-8.267	-8.33	-7.301	-2.222	-5.582	-8.473	-7.8	-12.551	-1.093	-4.32	0.000183	0	0.783078	0	0	0	0	0	0	0	0.031938	2e-06	0	0	0	0.28096
1.0767	0.76	3.9867	-0.0167	1.3633	2.455	0.4267	-0.16	-0.0267	-0.2333	0.2125	-0.1967	0.82	0.2867	-0.6	0.2133	0.27	2.962	2.091	10.968	-0.046	3.751	7.799	1.174	-0.359	-0.073	-0.642	0.675	-0.541	2.256	0.789	-1.348	0.587	0.858	0.005211	0.043182	0	0.963664	0.000579	0	0.247662	0.721247	0.941895	0.52471	0.503662	0.591575	0.029826	0.435127	0.185592	0.56068
0.5233	0.7667	1.91	0.0867	0.5433	1.0825	0.4333	-0.31	-0.3067	-0.2767	0.3025	0.3667	0.0333	0.5667	0.86	1.02	0.245	2.108	3.088	7.693	0.349	2.189	5.035	1.745	-1.249	-1.235	-1.114	1.407	1.477	0.134	2.283	3.464	4.109	1.14	0.041262	0.003628	0	0.728827	0.03445	1e-05	0.088482	0.218948	0.22385	0.271668	0.16706	0.147423	0.893857	0.027778	0.00127	0.000188
0	-0.2267	0.2767	0.2933	0.3267	0.0725	0.1067	-0.0167	0.2267	-0.5	-0.0225	0.21	0.0633	0.07	0.6833	-0.17	-0.285	0	-1.281	1.564	1.658	1.847	0.473	0.603	-0.094	1.281	-2.826	-0.147	1.187	0.358	0.396	3.863	-0.961	-1.86	1	0.207377	0.125612	0.105012	0.072122	0.638594	0.549897	0.925405	0.207377	0.007277	0.883969	0.242111	0.722197	0.694409	0.000396	0.34227
-0.0133	-0.1967	-0.03	0.3967	0.2667	0.04	0.0133	0.3	-0.12	-0.0467	-0.08	0.1233	-0.3333	-0.2233	0.38	-0.1367	-0.075	-0.076	-1.123	-0.171	2.265	1.523	0.264	0.076	1.713	-0.685	-0.267	-0.528	0.704	-1.904	-1.275	2.17	-0.78	-0.495	0.939679	0.26799	0.86482	0.028906	0.13555	0.793292	0.939679	0.094306	0.497055	0.791201	0.600691	0.48525	0.064077	0.209422	0.035913	0.439642
-0.11	-0.2667	0.09	0.35	0.28	0.14	0.0133	0.17	-0.0233	0.4133	0.0225	0.04	-0.2633	-0.0267	0.1733	0.0733	0.095	-0.472	-1.144	0.386	1.502	1.201	0.694	0.057	0.729	-0.1	1.774	0.111	0.172	-1.13	-0.114	0.744	0.315	0.471	0.639472	0.259255	0.701394	0.140911	0.236567	0.491869	0.954659	0.469936	0.920745	0.083659	0.911789	0.864583	0.265164	0.90947	0.461331	0.754639
0.12	0.2367	0.06	-0.4533	0.1733	0.0875	-0.24	-0.755	0.0067	0.285	0.2667	-0.17	-0.02	-0.8167	-0.7567	0.19	0.0333	0.484	0.954	0.242	-1.827	0.699	0.407	-0.967	-2.484	0.027	0.938	1.075	-0.685	-0.081	-3.291	-3.05	0.766	0.134	0.631535	0.34644	0.810276	0.075871	0.48924	0.686236	0.339774	0.017688	0.978711	0.354483	0.289541	0.497578	0.936196	0.002216	0.004248	0.448746
-0.1733	-0.57	-0.8467	-0.4867	-0.37	-0.6375	-0.085	-0.035	-0.66	-0.64	-0.1133	-0.24	-0.4767	0.0633	0.275	-0.68	-0.095	-0.684	-2.248	-3.34	-1.92	-1.459	-2.903	-0.274	-0.113	-2.603	-2.061	-0.447	-0.773	-1.88	0.25	0.886	-2.682	-0.306	0.499019	0.031461	0.002115	0.06372	0.154047	0.00658	0.786013	0.910947	0.0138	0.047358	0.657822	0.445149	0.069072	0.804308	0.382312	0.011401
-0.1867	-0.27	-0.5833	-0.4367	-0.5167	-0.285	-0.1767	-0.0733	-0.34	-0.5867	-0.5925	-0.5833	-0.0767	0.7033	0.7467	-0.68	-0.435	-0.892	-1.291	-2.788	-2.087	-2.47	-1.573	-0.844	-0.351	-1.625	-2.804	-3.27	-2.788	-0.366	3.362	3.569	-3.25	-2.401	0.377546	0.204183	0.008034	0.043206	0.017835	0.123504	0.403395	0.72777	0.111893	0.00771	0.002198	0.008034	0.71594	0.001699	0.00094	0.002323
-0.2333	-0.1767	-0.1933	-0.4067	-0.6467	-0.3775	-0.14	-0.2233	-0.1333	0.02	-0.1	-0.2467	-0.4567	-0.43	0.0367	-0.2767	-0.2567	-1.107	-0.838	-0.917	-1.93	-3.068	-2.068	-0.664	-1.06	-0.633	0.095	-0.548	-1.17	-2.167	-2.04	0.174	-1.313	-1.218	0.274912	0.40691	0.364512	0.06085	0.003876	0.045192	0.510353	0.295704	0.530593	0.924873	0.586836	0.248833	0.036328	0.048034	0.862766	0.196825
0.02	-0.0733	-0.0667	-0.01	0.0633	0.0875	0.065	0.83	0.04	0.0767	0.2425	0.16	0.3633	0.0067	0.27	0.0233	-0.0633	0.098	-0.359	-0.327	-0.049	0.31	0.495	0.26	3.32	0.16	0.376	1.372	0.64	1.78	0.033	1.08	0.114	-0.31	0.922509	0.72157	0.745925	0.961207	0.758204	0.623727	0.796393	0.002131	0.873804	0.7095	0.178945	0.526366	0.083861	0.974132	0.287592	0.909648
0.05	0.3067	0.22	-0.0767	0.16	0.51	0.28	0.6667	0.6067	0.34	0.5133	0.3267	0.5733	-0.2067	0.945	0.09	0.4	0.359	2.204	1.581	-0.551	0.939	4.233	2.013	4.792	4.361	1.995	3.69	2.348	4.121	-1.486	5.546	0.647	2.875	0.721419	0.034064	0.122652	0.585022	0.354045	0.000155	0.051775	2.9e-05	0.000106	0.053701	0.000747	0.024558	0.000215	0.146219	3e-06	0.521835
0.3267	0.3367	0.3167	0.36	0.1333	0.135	0.5367	0.26	0.8667	0.5467	0.08	0.15	0.5367	0.54	0.7	0.1233	0.195	1.524	1.571	1.477	1.679	0.622	0.727	2.504	1.213	4.043	2.55	0.373	0.571	2.504	2.519	3.266	0.575	0.743	0.136136	0.124901	0.148169	0.101601	0.537796	0.471728	0.016895	0.232943	0.000261	0.015095	0.71115	0.571257	0.016895	0.016274	0.002378	0.568573
0.0667	0.13	0.1033	0.2467	-0.1967	0.125	0.24	0.4	-0.1067	-0.0967	0.1333	-0.0767	-0.0333	0.0867	0.5333	-0.4567	0.1067	0.235	0.458	0.364	0.868	-0.692	0.508	0.69	1.408	-0.375	-0.34	0.469	-0.27	-0.117	0.305	1.877	-1.607	0.375	0.815764	0.649915	0.718129	0.39082	0.49308	0.614419	0.494627	0.167408	0.709459	0.735582	0.641584	0.788765	0.907232	0.762027	0.068291	0.116373
-0.2967	-1.24	-0.0333	0.735	NA	-0.3433	-0.18	0.01	-0.8433	-0.825	-0.3933	-0.375	-0.22	-0.1733	NA	-0.26	-0.05	-0.967	-3.299	-0.109	1.956	NA	-1.119	-0.479	0.019	-2.748	-2.195	-1.282	-0.998	-0.717	-0.565	NA	-0.692	-0.094	0.343505	0.003071	0.914423	0.062485	NA	0.274512	0.636412	0.985148	0.011312	0.038273	0.212417	0.328545	0.480487	0.57753	NA	0.495844
-0.27	0.21	-0.0933	-0.5033	-0.39	-0.3075	-0.59	-0.76	-0.36	0.2667	-0.1467	0.11	-0.4333	-0.8433	-0.0967	-0.0633	-0.25	-1.016	0.79	-0.351	-1.894	-1.468	-1.336	-1.813	-2.86	-1.106	1.003	-0.552	0.338	-1.631	-3.173	-0.364	-0.238	-0.941	0.316489	0.434632	0.7275	0.06638	0.151014	0.189997	0.078322	0.00705	0.276115	0.322416	0.584464	0.73737	0.111798	0.003104	0.718193	0.812998
-0.4967	-0.5033	-0.5167	1	-1.09	-0.395	-0.295	-0.65	-1.1867	-0.3367	0.2333	0.59	0.16	-0.1733	1.4633	0.0267	0.26	-1.559	-1.58	-1.622	2.564	-3.422	-1.432	-0.756	-2.041	-3.726	-1.057	0.733	1.853	0.502	-0.544	4.595	0.084	0.816	0.127505	0.122634	0.113344	0.01461	0.001544	0.16061	0.454323	0.048533	0.000655	0.297409	0.468453	0.072042	0.618414	0.589578	5e-05	0.933728
0.48	NA	0.23	NA	NA	NA	NA	NA	NA	NA	NA	0.4	NA	0.1733	7.07	NA	NA	0.497	NA	0.238	NA	NA	NA	NA	NA	NA	NA	NA	0.414	NA	0.311	7.321	NA	NA	0.638295	NA	0.820331	NA	NA	NA	NA	NA	NA	NA	NA	0.69431	NA	0.767274	0.000478	NA
-0.1533	-0.0733	-0.34	-0.08	-0.2033	-0.415	-0.0133	-0.04	0.23	-0.2067	-0.17	-0.1167	-0.13	0.0533	0.5133	-0.2767	-0.1325	-0.942	-0.451	-2.09	-0.492	-1.25	-2.945	-0.082	-0.246	1.414	-1.27	-1.206	-0.717	-0.799	0.328	3.155	-1.7	-0.94	0.351571	0.654598	0.042966	0.625593	0.218575	0.005325	0.935092	0.807044	0.165114	0.211259	0.23463	0.477459	0.428952	0.744757	0.003022	0.096714
-0.36	-0.515	-0.2167	-0.32	0.01	-0.1125	-0.2533	-0.1033	-0.32	0.1467	-0.57	-0.35	0.1533	-0.53	-0.1067	-0.7767	-0.9	-1.851	-2.162	-1.114	-1.645	0.051	-0.668	-1.302	-0.531	-1.343	0.754	-3.384	-1.469	0.788	-2.725	-0.548	-3.993	-3.778	0.072538	0.037455	0.272818	0.108772	0.959288	0.508563	0.201173	0.598568	0.187722	0.455819	0.001756	0.150596	0.435767	0.00992	0.586873	0.000313
-0.1733	-0.1933	-0.0733	-0.09	-1.16	-0.2033	-0.265	0.83	-0.5967	-0.3933	0.0167	0.0267	-0.0833	-0.1833	1.02	-0.56	-0.16	-0.946	-1.055	-0.4	-0.401	-5.17	-1.11	-1.181	2.616	-3.257	-2.147	0.091	0.146	-0.455	-1.001	3.214	-3.057	-0.713	0.351755	0.299841	0.691824	0.691222	1.5e-05	0.276	0.247001	0.013887	0.002829	0.040129	0.928127	0.885258	0.652525	0.325089	0.003155	0.004716
-0.2833	-0.4333	-0.2433	-0.6633	-0.2267	-0.3175	-0.265	-0.05	-0.6533	0.0367	-0.3325	-0.53	-0.4367	-1.1267	-0.15	-0.3767	0	-1.027	-1.571	-0.882	-2.406	-0.822	-1.33	-0.785	-0.148	-2.369	0.133	-1.392	-1.922	-1.584	-4.086	-0.444	-1.366	0	0.310766	0.12447	0.38316	0.021187	0.416273	0.191703	0.437579	0.883097	0.023074	0.894928	0.172019	0.06222	0.121689	0.000222	0.659488	0.180082
-0.1433	-0.5833	-0.1267	-0.2533	-0.815	-0.275	-0.355	-0.3467	-0.2333	-0.3467	-0.17	0.03	-0.1833	0.1667	0.0333	-0.1233	-0.14	-0.895	-3.641	-0.791	-1.581	-4.154	-1.982	-1.809	-2.164	-1.457	-2.164	-1.061	0.187	-1.144	1.04	0.208	-0.77	-1.009	0.376617	0.000814	0.434076	0.122169	0.000181	0.054806	0.078398	0.03689	0.153545	0.03689	0.295367	0.852453	0.259678	0.304801	0.836288	0.446172
-0.12	-0.1967	-0.3067	0.5433	-0.0667	-0.215	0.05	0.42	0.05	0.8167	-0.0975	0.2633	0.54	0.2633	-0.05	-0.3433	-0.02	-0.483	-0.792	-1.235	2.189	-0.269	-1	0.201	1.382	0.201	3.29	-0.454	1.061	2.176	1.061	-0.164	-1.383	-0.093	0.631515	0.433028	0.224134	0.034728	0.789685	0.323467	0.841417	0.175064	0.841417	0.002147	0.652685	0.295341	0.035792	0.295341	0.870219	0.174568
0.3533	-0.01	0.1	0.33	-0.16	-0.2575	0.04	0.47	-0.0967	0.3767	0.3	0.08	0.2667	0.1767	0.065	0.01	0.22	2.588	-0.073	0.733	2.417	-1.172	-2.178	0.239	2.811	-0.708	2.759	2.538	0.586	1.953	1.294	0.389	0.073	1.861	0.01364	0.941991	0.468376	0.020599	0.248544	0.035747	0.812211	0.007801	0.483231	0.008904	0.015438	0.56135	0.058244	0.203506	0.69963	0.941991
-0.27	-0.3967	0.0367	-0.09	-1.0267	-0.17	-0.9133	-1.11	-1.0567	-0.2533	0.195	-0.1333	-0.2733	-1.04	-1.1867	-0.5967	-0.5075	-1.34	-1.969	0.182	-0.447	-5.096	-0.974	-4.533	-5.51	-5.245	-1.257	1.118	-0.662	-1.357	-5.162	-5.89	-2.962	-2.909	0.187651	0.055827	0.85649	0.65745	8e-06	0.335659	5.1e-05	2e-06	5e-06	0.215786	0.2703	0.511833	0.182377	7e-06	1e-06	0.005098
-0.15	-0.5833	-0.1767	0.01	-0.1933	-0.0675	-0.115	0.92	-0.395	-0.145	-0.28	-0.185	0.23	-0.15	0.13	-0.51	-0.1	-0.874	-3.4	-1.03	0.058	-1.127	-0.454	-0.547	3.096	-1.88	-0.69	-1.332	-0.88	1.34	-0.874	0.437	-2.427	-0.476	0.389564	0.002075	0.312145	0.953946	0.269567	0.653207	0.588622	0.004478	0.070777	0.49597	0.193648	0.386293	0.191052	0.389564	0.665212	0.022036
0.0067	-0.5467	0.0533	0.0567	-0.2767	0.13	0.1833	0.97	-0.0433	-0.2333	0.02	-0.11	-0.1833	0.21	0.035	-0.2267	-0.1375	0.037	-3.045	0.297	0.316	-1.541	0.724	1.021	4.412	-0.241	-1.3	0.129	-0.613	-1.021	1.17	0.159	-1.263	-0.884	0.970573	0.004237	0.768034	0.754009	0.131666	0.473456	0.313671	8.3e-05	0.810569	0.201603	0.898326	0.543735	0.313671	0.249456	0.874373	0.214506
-0.06	0.2367	0.0367	-0.26	0.2233	0.06	-0.03	-0.1333	0	0.65	0.065	0.0633	-0.2867	-0.14	-0.2633	0.5233	-0.075	-0.175	0.692	0.107	-0.76	0.653	0.202	-0.088	-0.39	0	1.9	0.219	0.185	-0.838	-0.409	-0.77	1.529	-0.253	0.861673	0.49308	0.915189	0.451726	0.517626	0.840552	0.930564	0.698813	1	0.064605	0.827473	0.854075	0.40705	0.684573	0.445989	0.13391
0.0633	0.1667	0.4333	-0.64	-0.31	0.295	-0.0333	-0.0333	-0.12	0.63	0.29	-0.1067	-0.0067	-0.4	-0.2567	-0.08	0.105	0.186	0.49	1.274	-1.882	-0.911	1.001	-0.098	-0.098	-0.353	1.852	0.984	-0.314	-0.02	-1.176	-0.755	-0.235	0.356	0.85322	0.626783	0.20993	0.067091	0.367484	0.322551	0.922417	0.922417	0.726072	0.071296	0.330722	0.755438	0.984459	0.246466	0.454861	0.815242
0.1933	-1.2967	-0.5267	-0.14	0.1067	0.19	0.2467	0.7133	0.54	-0.03	0.2425	0.4233	1.67	1.0633	1.5767	-0.6667	-0.7067	0.74	-4.966	-2.017	-0.438	0.409	0.84	0.945	2.732	2.068	-0.094	1.072	1.621	6.396	4.073	6.039	-2.553	-2.707	0.463628	1.5e-05	0.050878	0.664039	0.685206	0.406079	0.350841	0.00954	0.045565	0.925755	0.290366	0.113314	0	0.000231	1e-06	0.014862
0.7567	0.4933	0.7667	0.24	-0.1533	0.7925	0.8667	1.11	0.7667	0.38	0.27	0.64	0.2333	0.7233	1.465	0.28	0.26	4.454	2.904	4.513	1.154	-0.903	5.387	5.102	5.335	4.513	1.826	1.589	3.768	1.374	4.258	7.042	1.648	1.531	8.4e-05	0.006381	7.1e-05	0.256603	0.372974	5e-06	1.2e-05	6e-06	7.1e-05	0.076435	0.121081	0.000617	0.178427	0.00015	0	0.108364
0.9333	0.2033	0.63	1.1133	0.56	0.37	1.08	-0.25	0.3367	0.5633	0.915	1.47	0.6767	0.9667	1.03	0.8067	0.915	3.378	0.736	2.28	4.029	1.655	1.546	3.909	-0.905	1.218	2.039	3.824	5.32	2.449	3.498	3.728	2.919	3.824	0.001652	0.466151	0.028079	0.000247	0.10589	0.130025	0.000354	0.371072	0.230288	0.048203	0.000456	4e-06	0.018863	0.001174	0.000605	0.005765
0.2833	-0.0867	0.2	0.0867	-0.72	-0.16	-0.055	0.46	-0.25	-0.185	0.885	0.125	-0.0367	-0.0833	0.1767	-0.0633	0.29	1.222	-0.374	0.863	0.374	-2.535	-0.797	-0.194	1.62	-1.078	-0.651	4.407	0.44	-0.158	-0.359	0.762	-0.273	1.021	0.230254	0.71093	0.394517	0.71093	0.016071	0.431184	0.847601	0.114643	0.28865	0.519201	0.000102	0.662643	0.875301	0.721555	0.451439	0.786423
-0.4933	-0.6533	-0.76	-0.11	-0.5167	-0.64	-0.4567	-0.4967	-0.63	-0.1333	-0.1825	-0.47	-0.38	-0.6667	-0.46	-0.73	-0.53	-2.457	-3.254	-3.786	-0.548	-2.574	-3.681	-2.275	-2.474	-2.562	-0.664	-1.05	-2.341	-1.893	-3.321	-2.291	-3.636	-2.64	0.018604	0.002369	0.000523	0.586902	0.014031	0.000709	0.02857	0.017877	0.014426	0.510546	0.300398	0.024495	0.065908	0.001972	0.027498	0.000807
0.33	0.2633	0.3567	0.2067	0.0967	0.285	0.26	0.23	0.2867	0.35	-0.0225	0.2233	0.86	0.21	-0.32	0.15	0.035	1.506	1.202	1.627	0.943	0.441	1.502	0.969	1.049	1.308	1.597	-0.119	1.019	3.924	0.958	-1.46	0.684	0.184	0.140083	0.236686	0.111594	0.351414	0.661561	0.14115	0.338612	0.300342	0.198422	0.11823	0.906235	0.314382	0.000338	0.343786	0.152161	0.497698
-0.05	-0.1767	-0.53	0.0933	-0.325	-0.335	-1.0367	0.44	-0.05	0.1	-0.2325	-0.22	-0.17	-0.52	2.1533	-0.5033	-0.49	-0.115	-0.407	-1.22	0.215	-0.611	-0.89	-2.386	0.827	-0.094	0.23	-0.618	-0.413	-0.391	-1.197	4.956	-1.158	-0.921	0.909059	0.686835	0.230844	0.831195	0.545409	0.379515	0.022669	0.414045	0.925691	0.819347	0.54074	0.681881	0.698035	0.23958	1.9e-05	0.254677
0.2567	0.3433	0.0167	-0.0167	0.4433	0.04	0.18	0.34	0.4833	0.0967	0.335	0.2	-0.17	0.1967	0.7967	-0.0167	0.0275	1.238	1.657	0.08	-0.08	2.139	0.223	0.709	1.641	2.332	0.466	1.867	0.965	-0.82	0.949	3.844	-0.08	0.153	0.222846	0.105506	0.936309	0.936309	0.038651	0.824787	0.482388	0.108821	0.024873	0.643463	0.0694	0.340391	0.416972	0.348408	0.000429	0.936309
-0.0767	-0.3133	-0.6667	-0.1867	-0.61	-0.4275	-0.2267	-0.0433	-0.095	0.21	-0.295	-0.4	-0.2733	-0.0033	-0.31	-0.2767	-0.24	-0.516	-2.109	-4.488	-1.257	-4.107	-3.323	-1.526	-0.292	-0.522	1.414	-2.293	-2.693	-1.84	-0.022	-2.087	-1.863	-1.866	0.608633	0.041289	6.1e-05	0.216243	0.000195	0.001925	0.134978	0.772018	0.604445	0.165256	0.027232	0.010338	0.073263	0.982209	0.043383	0.069964
0.04	-0.0567	-0.2433	-0.1167	-0.69	-0.2025	0.185	0.1767	-0.1667	0.04	0.06	-0.395	0.1	-0.0967	-0.1233	-0.3233	-0.0533	0.216	-0.306	-1.314	-0.63	-3.726	-1.263	0.816	0.954	-0.9	0.216	0.324	-1.742	0.54	-0.522	-0.666	-1.746	-0.288	0.830183	0.761333	0.197021	0.5326	0.000655	0.214693	0.419952	0.346336	0.373997	0.830183	0.747777	0.089984	0.59246	0.604808	0.509579	0.089205
0.96	0.5067	0.4567	1.3267	0.7367	0.685	1.11	0.9167	0.81	1.3567	0.87	1.0533	1.0033	1.37	1.3367	1.0167	1.2267	4.311	2.275	2.051	5.958	3.308	3.552	4.985	4.116	2.97	6.092	4.511	4.73	4.506	6.152	6.002	4.565	5.508	0.000109	0.028536	0.04714	1e-06	0.002042	0.001028	1.4e-05	0.000196	0.005105	0	5.9e-05	3e-05	6e-05	0	1e-06	5e-05
-0.16	0.3933	-0.1433	-0.99	0.1	0.0425	-0.3	-0.05	-0.25	0.2667	0.24	-0.1633	-0.1	-0.8567	-0.42	0.1233	0.1275	-0.477	1.174	-0.428	-2.954	0.298	0.146	-0.895	-0.149	-0.746	0.796	0.827	-0.487	-0.298	-2.556	-1.253	0.368	0.439	0.635592	0.247334	0.671109	0.005197	0.766908	0.884293	0.375936	0.882128	0.459944	0.430794	0.413078	0.628588	0.766908	0.014421	0.217257	0.714751
-0.16	-0.25	-0.05	0.06	NA	-0.825	-0.165	0.98	-0.03	-0.25	-0.3133	-0.175	-0.05	0.07	NA	0.075	-0.1467	-0.711	-1.11	-0.222	0.266	NA	-3.664	-0.733	3.078	-0.094	-1.11	-1.704	-0.777	-0.222	0.311	NA	0.333	-0.798	0.486162	0.281044	0.826687	0.792807	NA	0.001705	0.472826	0.006326	0.925948	0.281044	0.105011	0.446819	0.826687	0.759346	NA	0.742792
-0.2767	-0.32	-0.4667	-0.6233	-0.5567	-0.24	-0.03	0.2033	-0.32	-0.0867	-0.46	-0.6767	-0.17	0.1067	-0.37	-0.5	-0.2575	-1.116	-1.291	-1.883	-2.515	-2.246	-1.118	-0.121	0.82	-1.291	-0.35	-2.143	-2.73	-0.686	0.43	-1.493	-2.017	-1.2	0.27087	0.203971	0.066903	0.015966	0.030217	0.270083	0.904254	0.416781	0.203971	0.728387	0.038156	0.009323	0.496671	0.6692	0.143213	0.050308
-0.7767	-0.01	0.4267	-1.0067	-0.4233	0.1175	-0.5167	-0.4667	-0.685	-1.2567	-0.2925	-0.8933	-1.35	-0.48	-2.22	-0.0333	-1.0675	-2.372	-0.031	1.303	-3.074	-1.293	0.414	-1.578	-1.425	-1.708	-3.837	-1.031	-2.728	-4.122	-1.466	-5.535	-0.102	-3.764	0.022805	0.975797	0.20035	0.00387	0.203814	0.680948	0.12281	0.162202	0.095703	0.000449	0.308804	0.009548	0.000193	0.150834	2e-06	0.919454
-0.92	-2.255	-0.0667	-0.44	-0.055	0.5	0.155	1.71	-0.17	-1.08	-0.3925	-0.515	0.95	-0.36	NA	-0.485	-0.02	-1.735	-4.251	-0.154	-0.83	-0.104	1.155	0.292	2.28	-0.321	-2.494	-1.047	-0.971	1.266	-0.48	NA	-0.914	-0.038	0.097118	0.00034	0.879092	0.415892	0.918372	0.260932	0.772908	0.032908	0.751671	0.020832	0.306927	0.34235	0.218867	0.636114	NA	0.370634
0.095	-3.08	0.55	NA	NA	2.14	NA	NA	NA	NA	NA	NA	-2.12	0.14	NA	NA	NA	0.348	-7.972	1.424	NA	NA	5.539	NA	NA	NA	NA	NA	NA	-5.487	0.362	NA	NA	NA	0.743597	0.000781	0.219598	NA	NA	0.003567	NA	NA	NA	NA	NA	NA	0.003704	0.733358	NA	NA
1.2367	0.8267	0.5	1.0667	0.95	0.8525	1.4033	1.04	0.6933	1.15	1.09	1.58	1.4267	1.4233	1.5633	0.9733	1.33	4.801	3.21	1.941	4.141	3.688	3.822	5.448	4.038	2.692	4.465	4.887	6.134	5.539	5.526	6.07	3.779	5.963	2.2e-05	0.002601	0.059202	0.00017	0.000663	0.000447	3e-06	0.000234	0.010278	6.3e-05	1.7e-05	0	2e-06	2e-06	0	0.000508
0.475	-0.3333	0.08	0.01	0.655	0.35	-0.105	1.12	0.4933	0.1933	0.1825	-0.09	0.2533	-0.1367	NA	-0.6	-0.31	1.793	-1.541	0.37	0.046	2.473	1.869	-0.396	2.99	2.281	0.894	0.974	-0.416	1.171	-0.632	NA	-2.774	-1.655	0.081934	0.132613	0.713763	0.963393	0.018632	0.070406	0.694297	0.005194	0.029012	0.377698	0.336811	0.679938	0.24968	0.531699	NA	0.00897
0.0767	-0.0167	-0.3433	-0.1433	-0.4667	-0.35	0.1133	0.2333	0.0567	0.75	-0.31	-0.0633	-0.09	-0.0933	0.6433	-0.1333	0.22	0.237	-0.051	-1.06	-0.443	-1.441	-1.248	0.35	0.721	0.175	2.316	-1.106	-0.196	-0.278	-0.288	1.987	-0.412	0.679	0.814049	0.959207	0.295412	0.660411	0.15738	0.219305	0.728178	0.475371	0.861963	0.02581	0.27561	0.845923	0.782491	0.774657	0.053894	0.682714
-0.09	-0.68	-0.91	-0.2	NA	NA	NA	NA	-0.19	0.38	NA	0.145	0.07	-0.7	-2.52	-1.24	-0.93	-0.144	-0.767	-1.452	-0.226	NA	NA	NA	NA	-0.303	0.429	NA	0.231	0.112	-1.117	-2.842	-1.399	-1.049	0.888839	0.461672	0.178732	0.826291	NA	NA	NA	NA	0.76835	0.677737	NA	0.82198	0.913412	0.291534	0.018286	0.193615
-0.4167	-0.4	-0.2467	0.1167	-0.2167	-0.4725	-0.1033	0.6	-0.1167	-0.38	-0.09	-0.0867	0.0133	0.0633	0.8233	-0.1567	-0.26	-2.119	-2.034	-1.254	0.593	-1.102	-2.774	-0.525	2.491	-0.593	-1.932	-0.528	-0.441	0.068	0.322	4.187	-0.797	-1.527	0.04045	0.048704	0.217108	0.556401	0.277243	0.008403	0.602213	0.017037	0.556401	0.060515	0.60015	0.661837	0.946288	0.749117	0.000153	0.430422
-0.2067	-0.21	-0.4967	-0.8633	-0.7633	-0.38	-0.3067	-0.7467	-0.1567	-0.4567	-0.5575	-0.5867	0.01	-0.3533	-0.48	-0.6033	-0.76	-0.866	-0.88	-2.081	-3.618	-3.199	-1.839	-1.285	-3.129	-0.657	-1.914	-2.698	-2.459	0.042	-1.481	-2.012	-2.529	-3.678	0.391518	0.383995	0.043746	0.000814	0.002677	0.07326	0.20601	0.003243	0.515161	0.062717	0.010122	0.018308	0.966777	0.146392	0.050937	0.015446
-0.79	-0.2233	-0.0433	0.1767	-0.8567	-1.16	-0.5367	0.565	-0.54	-0.215	-0.49	-0.1733	-0.8333	-0.9367	-0.835	-0.3433	-0.4333	-2.885	-0.816	-0.158	0.645	-3.129	-4.237	-1.96	1.685	-1.972	-0.641	-1.79	-0.633	-3.044	-3.421	-2.49	-1.254	-1.583	0.006694	0.420265	0.875166	0.523028	0.003556	0.00016	0.058092	0.101023	0.056628	0.52565	0.082281	0.530853	0.004449	0.00162	0.017738	0.218271
-0.5533	0.75	0.2667	-0.8767	-0.035	0.41	-0.8033	0.42	-0.43	0.515	0.2	-0.1267	-0.36	-1.3	-0.475	0.11	-0.0033	-1.29	1.748	0.621	-2.043	-0.067	1.103	-1.872	0.799	-1.002	0.98	0.466	-0.295	-0.839	-3.03	-0.904	0.256	-0.008	0.205763	0.089362	0.538359	0.048728	0.947283	0.277499	0.069662	0.429623	0.323241	0.333902	0.644059	0.769603	0.407234	0.004613	0.372319	0.799191
-0.04	0.6	0.2233	-0.09	0.3133	0	-0.14	0.56	-0.0867	-0.0533	0.195	-0.2267	0.23	-0.4733	0.5767	0.05	-0.065	-0.231	3.468	1.291	-0.52	1.811	0	-0.661	3.236	-0.501	-0.308	1.301	-1.31	1.085	-2.735	3.333	0.289	-0.434	0.818408	0.001307	0.204504	0.605951	0.077972	1	0.51279	0.00249	0.619317	0.759573	0.20089	0.19797	0.284534	0.009366	0.001908	0.774162
-0.1367	-0.04	-0.11	0.14	0.21	-0.065	0.1067	0.26	0.1167	-0.1433	0.1025	0.1067	0.0633	-0.0533	0.32	0.13	0.04	-1.216	-0.356	-0.979	1.246	1.869	-0.668	0.949	2.314	1.038	-1.276	1.053	0.949	0.564	-0.475	2.848	1.157	0.411	0.230902	0.723691	0.333396	0.219926	0.068865	0.507931	0.348086	0.025819	0.305278	0.209344	0.298416	0.348086	0.576093	0.637578	0.006879	0.254054
-0.0733	-0.1267	-0.22	-0.0833	NA	-0.16	0	-0.1667	-0.0367	-0.26	-0.0775	-0.01	-0.1633	0.0933	0.0133	-0.03	-0.18	-0.598	-1.032	-1.793	-0.679	NA	-1.506	0	-1.358	-0.299	-2.119	-0.729	-0.082	-1.331	0.761	0.109	-0.245	-1.694	0.553536	0.308325	0.080808	0.501067	NA	0.140269	1	0.182233	0.76666	0.04058	0.47018	0.935462	0.190932	0.45146	0.914026	0.80813
-0.2367	-0.3567	-0.3167	-0.21	-0.3667	-0.4525	0.05	-0.1833	-0.2333	-0.0333	0.055	-0.0267	-0.4067	0.0967	-0.09	-0.4167	-0.2633	-1.484	-2.236	-1.986	-1.317	-2.299	-3.276	0.314	-1.15	-1.463	-0.209	0.398	-0.167	-2.55	0.606	-0.564	-2.613	-1.651	0.145745	0.031036	0.054044	0.195499	0.026864	0.002194	0.755537	0.257233	0.151353	0.835513	0.692611	0.868058	0.014759	0.547893	0.575718	0.012641
0.1967	0.0433	0.1633	0.4733	0.1367	0.3325	0.57	0.2867	0.2733	0.0533	0.185	0.6367	0.4533	1.01	0.7933	0.33	0.415	0.781	0.172	0.648	1.879	0.542	1.524	1.847	1.138	1.085	0.212	0.848	2.527	1.799	4.009	3.149	1.31	1.902	0.439665	0.864311	0.520522	0.067656	0.590535	0.135474	0.072191	0.262021	0.284514	0.83343	0.401582	0.015606	0.079586	0.000262	0.003115	0.197796
-0.1333	-0.09	0.32	0.435	-0.15	0.115	0.21	0.585	-0.2133	0.15	-0.1733	0.07	0.15	0.7967	1.63	0.46	-0.115	-0.524	-0.354	1.258	1.397	-0.482	0.522	0.674	1.878	-0.839	0.482	-0.682	0.225	0.59	3.133	5.234	1.809	-0.369	0.603806	0.725808	0.217752	0.172535	0.633477	0.605274	0.505174	0.069891	0.407993	0.633477	0.500578	0.82365	0.559586	0.003801	1.1e-05	0.080294
0.35	-0.2133	-0.1033	-0.03	-0.02	0.105	0.1667	0.42	0.1667	-0.38	0.19	0.3967	0.2133	0.25	0.81	0.1433	0.2275	1.381	-0.842	-0.408	-0.118	-0.079	0.478	0.658	1.657	0.658	-1.499	0.866	1.565	0.842	0.986	3.196	0.565	1.036	0.174903	0.404929	0.685662	0.906371	0.937498	0.634987	0.514557	0.105246	0.514557	0.141579	0.391834	0.125376	0.404929	0.32984	0.002703	0.574867
-0.2733	0.0633	0.4033	-0.3233	-0.2833	-0.1	-0.25	0.0933	-0.11	0.4	0.26	-0.06	-0.3067	-0.5833	-0.0533	0.2267	0.1	-1.302	0.302	1.921	-1.54	-1.349	-0.55	-0.972	0.444	-0.524	1.905	1.43	-0.286	-1.46	-2.778	-0.254	1.079	0.476	0.200811	0.764602	0.062215	0.131832	0.185171	0.585612	0.337131	0.659226	0.603432	0.06431	0.160905	0.77664	0.152332	0.008414	0.800882	0.287163
-1.1	-1.7633	-0.9433	-1.2667	-0.23	-1.78	-1	-0.6	-1.8667	-0.8867	-0.2867	-0.9533	-1.11	-1.09	0.425	-1.3367	-0.7	-2.49	-3.991	-2.135	-2.867	-0.521	-4.029	-1.848	-1.358	-4.225	-2.007	-0.649	-2.158	-2.513	-2.467	0.785	-3.026	-1.294	0.017747	0.000325	0.039913	0.007012	0.605959	0.000292	0.073157	0.183234	0.000165	0.052628	0.520709	0.037976	0.016816	0.018724	0.437534	0.004663
-0.48	-1.5067	-0.1933	1.0533	-0.7033	-0.7575	0.4333	0.1567	-0.2967	-0.96	-0.3975	0.2433	-0.25	0.6567	1.3267	-0.3567	0.1925	-1.906	-5.983	-0.768	4.183	-2.793	-3.473	1.721	0.622	-1.178	-3.113	-1.823	0.966	-0.993	2.608	5.268	-1.416	0.883	0.063933	1e-06	0.447218	0.000155	0.008012	0.001261	0.093117	0.537439	0.245822	0.00344	0.075928	0.339787	0.326877	0.012801	5e-06	0.164519
0.4233	-0.3367	-0.0933	0.1933	-0.72	0.265	0.545	0.635	-0.93	0.17	0.9033	0.165	0.0333	0.0233	-0.52	0.095	0.3033	1.227	-0.976	-0.27	0.56	-2.086	0.887	1.289	1.502	-2.695	0.402	2.618	0.39	0.097	0.068	-1.23	0.225	0.879	0.228739	0.336479	0.78852	0.579163	0.044866	0.381754	0.206331	0.14264	0.011052	0.690156	0.013331	0.698796	0.923644	0.946507	0.227404	0.823566
-0.34	-0.25	-0.125	-0.56	NA	-0.135	-0.41	NA	-0.8	0.625	-0.315	-0.435	-0.255	-1.09	NA	-0.53	-0.07	-1.072	-0.788	-0.394	-1.766	NA	-0.426	-1.293	NA	-2.523	1.971	-0.993	-1.372	-0.804	-3.437	NA	-1.671	-0.27	0.297436	0.440481	0.697964	0.093895	NA	0.675237	0.211954	NA	0.020978	0.063871	0.333369	0.186547	0.431545	0.002842	NA	0.111477
-0.1567	0.3467	0.06	-0.33	0.33	0.215	-0.1367	-0.0767	-0.0433	0.1967	0.2175	0.0867	-0.0867	-0.2367	-0.48	0.3833	-0.0825	-0.776	1.718	0.297	-1.635	1.635	1.23	-0.677	-0.38	-0.215	0.975	1.245	0.429	-0.429	-1.173	-1.942	1.9	-0.472	0.442148	0.093632	0.767767	0.109916	0.109916	0.225864	0.502183	0.706032	0.831072	0.335685	0.220613	0.669903	0.669903	0.247886	0.059263	0.064793
-0.47	-0.115	-0.65	0.05	NA	0.125	-0.165	NA	-0.57	-0.39	-0.46	-0.275	-0.395	-0.75	NA	-0.375	-0.24	-1.777	-0.435	-2.457	0.189	NA	0.473	-0.624	NA	-2.155	-1.042	-1.739	-1.04	-1.493	-2.835	NA	-1.418	-1.111	0.092986	0.669082	0.024687	0.852263	NA	0.642396	0.540853	NA	0.045365	0.311377	0.099595	0.312693	0.153185	0.011182	NA	0.173861
0.4033	0.7367	-0.02	-0.3267	0.0433	0.54	0.2	0.38	-0.45	0.71	0.1175	-0.03	0.11	-0.3133	-0.3567	-0.0633	0.22	1.221	2.23	-0.061	-0.989	0.131	1.887	0.605	1.15	-1.112	1.755	0.411	-0.074	0.333	-0.948	-1.079	-0.192	0.666	0.230021	0.032012	0.952063	0.32933	0.896377	0.067105	0.548718	0.257584	0.273396	0.087727	0.683742	0.941308	0.741099	0.349202	0.287458	0.849054
0.0933	0.0733	0.1267	-0.4133	0.36	0.2025	0.0533	0.14	0.08	-0.135	0.24	0.26	-0.2467	-0.0533	-0.1833	0.45	-0.1325	0.357	0.28	0.484	-1.579	1.376	0.893	0.204	0.535	0.306	-0.421	0.917	0.993	-0.943	-0.204	-0.701	1.719	-0.585	0.72331	0.780812	0.631121	0.122422	0.17689	0.377149	0.839588	0.595755	0.761487	0.675957	0.364813	0.326671	0.351789	0.839588	0.487802	0.093548
-0.025	-0.68	-0.38	0.355	NA	-0.3467	-0.6	0.37	-0.49	-0.49	-0.825	-0.46	-0.48	-0.76	NA	-0.27	-0.48	-0.079	-2.644	-1.477	1.127	NA	-1.348	-1.347	0.831	-1.555	-1.555	-2.619	-1.46	-1.866	-2.955	NA	-0.857	-1.524	0.937478	0.014991	0.154043	0.272171	NA	0.191729	0.192045	0.41535	0.134405	0.134405	0.015838	0.158657	0.075693	0.00743	NA	0.400824
0.91	1.085	0.77	-0.365	-0.47	-0.725	NA	0.16	0.41	0.1467	-0.68	-0.92	-0.56	-0.85	0.64	-1.79	0.98	1.1	1.855	0.931	-0.624	-0.568	-1.24	NA	0.193	0.496	0.307	-0.822	-1.112	-0.958	-1.453	0.774	-2.164	1.185	0.295708	0.091722	0.372686	0.545817	0.58175	0.241985	NA	0.850278	0.630256	0.764709	0.429178	0.29071	0.359737	0.175228	0.456041	0.05436
-0.4067	-0.0267	-0.49	0.7667	0.0833	-0.0525	-0.2633	-0.5267	0.03	-0.3833	-0.2975	-0.2433	0.07	-0.53	-0.7067	-0.1633	-0.3325	-1.393	-0.091	-1.679	2.627	0.286	-0.208	-0.902	-1.805	0.103	-1.313	-1.177	-0.834	0.24	-1.816	-2.421	-0.56	-1.316	0.171086	0.927647	0.100854	0.012105	0.776687	0.83649	0.372229	0.078571	0.918634	0.196411	0.246035	0.409298	0.811654	0.076769	0.020028	0.578796
0.06	-1.1133	0.28	1.345	-1.085	-0.615	0.065	0.38	0.48	-0.2833	-0.65	0.17	-0.0767	0.48	0.805	-0.5267	-0.355	0.15	-3.42	0.86	3.373	-2.721	-2.181	0.163	0.953	1.474	-0.87	-2.305	0.522	-0.235	1.474	2.019	-1.618	-1.259	0.881261	0.001625	0.395683	0.001845	0.010118	0.036059	0.871452	0.347191	0.149432	0.390142	0.027271	0.604876	0.815216	0.149432	0.05131	0.114816
-0.07	0.0433	-0.59	-0.4033	0.2133	-0.0925	-0.3367	0.2	0.1067	0.4133	-0.085	-0.0567	-0.05	-0.5967	-1.67	-0.4467	-0.1425	-0.276	0.171	-2.326	-1.59	0.841	-0.421	-1.327	0.644	0.421	1.63	-0.387	-0.223	-0.197	-2.353	-6.585	-1.761	-0.649	0.783977	0.865202	0.025213	0.119722	0.405308	0.675924	0.191964	0.523364	0.676333	0.111091	0.700828	0.824345	0.84472	0.023707	0	0.085935
-0.0033	-0.02	-0.09	0.6633	-0.1033	0.005	0.64	1.055	0.5733	0.1	0.0725	0.21	0.1267	0.2633	0.4167	0.13	0.3067	-0.015	-0.088	-0.395	2.908	-0.453	0.025	2.806	3.776	2.513	0.358	0.367	0.921	0.555	1.154	1.827	0.57	1.344	0.988419	0.930602	0.69542	0.00608	0.653169	0.979942	0.007915	0.000552	0.016376	0.722402	0.715691	0.36315	0.582005	0.255643	0.07573	0.572153
0.03	0.145	0.1	-0.0467	-0.1533	0.04	-0.1833	-0.075	0.4033	-0.1233	0.0825	0.055	-0.2067	-0.4733	-0.59	0.1767	0.325	0.162	0.638	0.539	-0.252	-0.826	0.249	-0.988	-0.33	2.174	-0.665	0.513	0.242	-1.114	-2.551	-3.18	0.952	2.022	0.872425	0.527313	0.593116	0.802798	0.413821	0.804778	0.329459	0.743214	0.036107	0.510317	0.610679	0.810082	0.27245	0.014948	0.002953	0.347131
0.3267	0.1433	-0.03	0.12	0.2967	0.28	0.6267	0.1933	0.68	0.19	0.3175	0.1433	0.67	-0.17	0.2133	0.1433	0.56	2.006	0.88	-0.184	0.737	1.821	1.985	3.847	1.187	4.175	0.952	2.251	0.88	4.114	-1.044	1.31	0.88	3.97	0.051777	0.384173	0.854808	0.465624	0.076118	0.05411	0.000425	0.242316	0.000159	0.346651	0.030025	0.384173	0.000191	0.302951	0.197831	0.384173
0.1133	-0.16	-0.13	-0.4133	NA	0.015	0.135	NA	0.34	0.075	0.0067	0.08	-0.13	-0.35	-0.59	0.04	-0.1067	0.603	-0.695	-0.692	-2.2	NA	0.092	0.587	NA	1.809	0.326	0.035	0.426	-0.692	-1.863	-1.813	0.213	-0.568	0.551035	0.492356	0.49446	0.035807	NA	0.927183	0.561939	NA	0.080586	0.746812	0.971938	0.673392	0.49446	0.072498	0.080049	0.832895
0.4433	0.27	0.1733	0.23	-0.1	-0.135	-0.0833	0.3767	0.22	-0.0067	0.3	-0.05	-0.2033	0.0433	0.3467	-0.04	0.0175	2.25	1.37	0.88	1.167	-0.414	-0.791	-0.423	1.912	1.117	-0.034	1.758	-0.254	-1.032	0.22	1.759	-0.203	0.103	0.030078	0.178303	0.384315	0.250061	0.680815	0.433558	0.674621	0.063176	0.270907	0.973178	0.086456	0.800987	0.308341	0.827053	0.086232	0.840162
-0.35	-0.16	-0.44	-0.625	NA	-0.34	-0.405	NA	-0.22	-0.48	0.325	0.0467	-0.3933	0.1567	NA	-0.14	0.32	-1.484	-0.678	-1.523	-2.164	NA	-1.665	-1.402	NA	-0.933	-1.662	1.125	0.198	-1.668	0.664	NA	-0.594	1.357	0.149116	0.503125	0.139049	0.039297	NA	0.107286	0.172009	NA	0.35897	0.107868	0.270185	0.844583	0.106661	0.51199	NA	0.557574
0.0033	0.075	0.0467	0.0467	0.2067	0.1475	0.1367	-0.23	-0.12	-0.0767	0.07	0.15	-0.3733	-0.2267	-0.4267	0.34	-0.0675	0.018	0.337	0.257	0.257	1.138	0.938	0.753	-1.267	-0.661	-0.422	0.385	0.826	-2.056	-1.248	-2.35	1.872	-0.429	0.985449	0.737769	0.79855	0.79855	0.262096	0.354112	0.456246	0.212894	0.512643	0.675221	0.701992	0.413858	0.046606	0.219466	0.024011	0.068755
0.1067	0.0767	-0.11	0.3967	0.1633	-0.0525	0.165	0.18	0.2533	-0.06	0.4875	0.2333	-0.1467	0.1333	0.85	0.1367	0.0325	0.611	0.439	-0.514	2.27	0.935	-0.347	0.771	1.03	1.45	-0.343	3.222	1.336	-0.839	0.763	4.865	0.782	0.215	0.545096	0.663244	0.610137	0.028855	0.355676	0.730493	0.445345	0.309308	0.155148	0.733147	0.00259	0.189538	0.40638	0.450014	2e-05	0.438854
-0.1167	-0.0767	-0.2533	0.1367	0.1133	-0.235	0	0.29	-0.0933	0.0633	-0.0375	0.06	-0.1167	-0.1167	0.75	0.26	0.0633	-0.399	-0.262	-0.867	0.468	0.388	-0.929	0	0.81	-0.319	0.217	-0.148	0.205	-0.399	-0.399	2.566	0.89	0.217	0.691993	0.79449	0.391516	0.642732	0.700344	0.359057	1	0.422904	0.751211	0.8296	0.883	0.838436	0.691993	0.691993	0.014394	0.379298
0.615	0.03	0.875	1.24	NA	0.71	0.62	-0.27	0.085	0.65	0.7167	1.0933	-0.04	1.15	1.53	0.6	0.1467	1.308	0.078	1.861	1.864	NA	1.849	1.318	-0.406	0.181	1.382	1.866	2.847	-0.104	2.995	2.3	1.563	0.382	0.203095	0.938361	0.074835	0.074272	NA	0.076542	0.199567	0.688291	0.858057	0.179388	0.073987	0.008781	0.917882	0.00619	0.030216	0.130968
-0.4367	-0.2967	-0.6	0.07	-1.0067	-0.405	-0.3833	-0.34	-0.4333	-0.6	-0.375	-0.3633	-0.4467	-0.05	-0.4033	-0.4967	-0.48	-3.072	-2.087	-4.222	0.493	-7.083	-3.29	-2.697	-2.392	-3.049	-4.222	-3.047	-2.556	-3.143	-0.352	-2.838	-3.495	-3.9	0.003786	0.043188	0.000133	0.625013	0	0.002077	0.010143	0.02147	0.004034	0.000133	0.004059	0.014424	0.003126	0.726813	0.007063	0.001164
-0.4933	-0.2333	0.03	0.48	-0.44	-0.26	0.315	0.27	-0.405	-0.625	-0.46	-0.05	-0.04	-0.1167	-0.58	-0.1	-0.1567	-2.818	-1.333	0.14	2.239	-1.451	-1.715	1.469	1.259	-1.889	-2.915	-2.145	-0.233	-0.228	-0.666	-1.913	-0.466	-0.895	0.0092	0.19435	0.88982	0.034116	0.158925	0.098469	0.154	0.219316	0.07031	0.007305	0.041606	0.817464	0.821085	0.511113	0.067049	0.644881
0.03	0	0.17	-0.0833	0.0333	0.17	-0.1833	-0.2767	-0.1733	0.0133	0.06	0	-0.36	-0.4133	-0.4433	0.12	-0.135	0.183	0	1.035	-0.507	0.203	1.195	-1.116	-1.684	-1.055	0.081	0.422	0	-2.191	-2.516	-2.698	0.73	-0.949	0.856024	1	0.306935	0.614753	0.840239	0.239114	0.271048	0.099878	0.29767	0.935719	0.675479	1	0.034246	0.015936	0.01011	0.469353
0.3033	0.0067	-0.03	-0.4833	-0.56	-0.0575	0.1767	0.08	0.3267	0.0167	0.0675	-0.08	0.09	0.19	-0.125	0.0433	-0.1775	1.268	0.028	-0.125	-2.02	-2.34	-0.277	0.738	0.334	1.365	0.07	0.326	-0.334	0.376	0.794	-0.427	0.181	-0.857	0.212329	0.977913	0.900862	0.050205	0.024403	0.78286	0.464682	0.739896	0.179912	0.944821	0.746344	0.739896	0.708836	0.431913	0.672033	0.857217
0.5433	0.1133	-0.29	0.3167	-0.0233	0.4275	0.7433	0.9433	0.4667	1.33	-0.0667	0.4067	0.2433	0.6067	0.4867	0.3567	0.24	2.332	0.486	-1.245	1.359	-0.1	2.119	3.19	4.049	2.003	5.708	-0.286	1.745	1.044	2.604	2.089	1.531	1.03	0.025022	0.629416	0.220761	0.182001	0.920746	0.040617	0.002823	0.00024	0.052253	1e-06	0.776306	0.08888	0.302809	0.013023	0.043382	0.13398
-0.31	NA	0.24	-0.49	NA	NA	NA	NA	0.14	NA	NA	-0.575	0.18	0.52	NA	NA	NA	-0.619	NA	0.479	-0.978	NA	NA	NA	NA	0.279	NA	NA	-1.623	0.359	1.038	NA	NA	NA	0.565945	NA	0.654216	0.377453	NA	NA	NA	NA	0.792266	NA	NA	0.171572	0.735587	0.3516	NA	NA
1.99	3.1167	2.7433	0.86	1.7833	2.415	1.02	1.6533	0.61	1.72	0.5275	1.8233	-0.7033	1.3533	0.4	1.8233	1.72	3.815	5.974	5.259	1.649	3.418	5.345	1.955	3.169	1.169	3.297	1.168	3.495	-1.348	2.594	0.626	3.495	3.807	0.000468	1e-06	5e-06	0.107171	0.001473	4e-06	0.057652	0.002947	0.249284	0.002071	0.249968	0.001185	0.185264	0.013233	0.534878	0.001185
0.7733	0.52	0.0867	0.26	0.5067	0.6375	0.97	-0.13	0.1967	0.41	0.6525	1.2733	0.5267	0.5767	0.9733	0.7433	0.7975	2.868	1.929	0.321	0.964	1.879	2.73	3.598	-0.482	0.729	1.521	2.795	4.723	1.953	2.139	3.61	2.757	3.416	0.006521	0.060787	0.749517	0.34058	0.067409	0.00932	0.000864	0.632269	0.469916	0.13609	0.007901	2.8e-05	0.057691	0.038517	0.000833	0.008703
0.42	-0.0467	0.2	0.51	-0.655	-0.35	0.3	1.2467	-0.1467	-0.0033	-0.4	0.1133	-0.3667	0.3667	0.15	-0.6033	0.14	1.009	-0.112	0.481	1.001	-1.285	-0.971	0.589	2.996	-0.353	-0.008	-1.11	0.272	-0.881	0.881	0.208	-1.45	0.389	0.31959	0.911328	0.633688	0.323683	0.206981	0.33795	0.559777	0.004958	0.726545	0.993653	0.274416	0.786901	0.384103	0.384103	0.836306	0.155811
-0.1967	-0.4167	-0.4633	0.0133	0.2033	-0.46	-0.3067	-0.1	-0.33	-0.1667	-0.4625	-0.31	-0.24	-0.12	0.42	-0.4333	-0.4233	-1.056	-2.237	-2.487	0.072	1.092	-2.852	-1.646	-0.537	-1.772	-0.895	-2.867	-1.664	-1.288	-0.644	2.255	-2.326	-2.273	0.297461	0.031002	0.017188	0.943296	0.281614	0.006883	0.107618	0.594376	0.084165	0.376331	0.006611	0.103969	0.205077	0.523148	0.029757	0.025213
0.1267	-0.2867	-0.2933	-0.1733	-0.0567	-0.2325	-0.01	-0.0967	-0.1433	0.145	-0.1875	-0.0167	-0.0767	-0.0567	0.0367	-0.4667	-0.2433	0.786	-1.78	-1.821	-1.076	-0.352	-1.667	-0.051	-0.6	-0.89	0.735	-1.344	-0.103	-0.476	-0.352	0.228	-2.897	-1.511	0.43661	0.083241	0.076589	0.28878	0.726971	0.103915	0.959844	0.552049	0.379243	0.466929	0.187002	0.918145	0.636877	0.726971	0.821175	0.006253
-0.0733	-0.155	-0.06	0.1467	-1.18	-0.49	0.035	-0.055	-1.04	-0.08	-0.505	-0.65	-0.1767	-0.2633	-1.08	-0.33	-0.42	-0.217	-0.374	-0.177	0.433	-2.845	-1.447	0.084	-0.133	-2.507	-0.193	-1.217	-1.567	-0.522	-0.778	-1.841	-0.563	-1.013	0.830373	0.711863	0.860843	0.668769	0.008835	0.160625	0.933442	0.895598	0.019174	0.848657	0.235023	0.129928	0.606615	0.444295	0.077743	0.578856
0.0667	-0.02	-0.2967	-0.0233	NA	0.065	-0.03	NA	-0.0833	-0.07	0.0267	-0.21	-0.41	-0.3333	NA	-0.1033	-0.18	0.333	-0.082	-1.482	-0.117	NA	0.375	-0.122	NA	-0.416	-0.285	0.133	-0.856	-2.048	-1.665	NA	-0.516	-0.899	0.741591	0.935565	0.149375	0.908041	NA	0.71053	0.903486	NA	0.680368	0.777352	0.894979	0.398918	0.049886	0.106887	NA	0.609758
-0.19	0.05	-0.14	0.1067	-0.7	0.12	-1.63	NA	0.1667	0.3467	0.5333	0.22	0.3967	0.1867	0.325	0.01	0.6675	-0.381	0.1	-0.28	0.214	-0.809	0.24	-3.265	NA	0.334	0.694	1.068	0.36	0.794	0.374	0.531	0.02	1.544	0.70602	0.920847	0.780949	0.832165	0.424146	0.811575	0.002582	NA	0.740669	0.492414	0.293303	0.721346	0.432687	0.710933	0.598701	0.984143
0.2767	0.2967	0.3567	0.3933	-0.16	0.3175	-0.35	0.0033	-0.06	0.185	0.25	0.5467	-0.18	0.54	-0.1367	0.0533	0.2267	1.513	1.623	1.951	2.151	-0.875	2.005	-1.563	0.018	-0.328	0.826	1.579	2.99	-0.984	2.953	-0.747	0.292	1.24	0.138623	0.113065	0.058594	0.037963	0.387106	0.052206	0.126461	0.985552	0.744623	0.413955	0.122773	0.004906	0.331201	0.005399	0.45945	0.772132
0.12	0.14	-0.36	-0.385	-0.0467	-0.0833	-0.41	-0.36	0.14	0.19	-0.38	0.6	0.6	0.89	-0.3033	0.78	0.19	0.31	0.362	-0.93	-1.407	-0.209	-0.373	-1.06	-1.611	0.362	0.491	-1.389	1.551	1.551	2.3	-1.358	2.016	0.694	0.760887	0.72272	0.367411	0.180449	0.837444	0.714538	0.306659	0.128606	0.72272	0.630763	0.185829	0.142519	0.142519	0.036735	0.195268	0.062714
0.16	-2.11	-0.8	-0.9433	-1.9533	-1.255	-1.6367	-2.59	-2.2367	-1.5667	-0.0525	-0.1667	-0.35	-1.15	-1.0067	-4.5667	-0.9033	0.441	-5.811	-2.203	-2.598	-5.379	-3.991	-4.507	-5.824	-6.16	-4.315	-0.167	-0.459	-0.964	-3.167	-2.772	-12.577	-2.488	0.661936	1e-06	0.033629	0.013214	4e-06	0.000285	6e-05	1e-06	0	0.000108	0.868281	0.648814	0.341107	0.003009	0.008527	0
0.12	-2.1267	-0.8467	-0.4333	-2.01	-1.125	-2.1733	-2.1567	-2.32	-1.7367	-0.1575	-0.24	-0.4433	-1.1733	-1.1967	-4.2033	-1.125	0.322	-5.703	-2.271	-1.162	-5.39	-3.484	-5.828	-5.784	-6.222	-4.657	-0.488	-0.644	-1.189	-3.147	-3.209	-11.272	-3.484	0.749248	1e-06	0.028557	0.25199	3e-06	0.001201	1e-06	1e-06	0	3.4e-05	0.628374	0.523442	0.241389	0.003093	0.002603	0
0.44	-1.7	-0.86	-0.78	-0.8433	-0.8775	-1.5767	-1.5433	-1.36	-1.3133	-0.2275	0.3367	-0.26	-0.56	-0.97	-3.74	-0.71	2.31	-8.926	-4.516	-3.344	-4.428	-5.32	-8.278	-8.103	-7.141	-6.896	-1.379	1.768	-1.365	-2.94	-5.093	-19.637	-4.305	0.026178	0	5.6e-05	0.001817	7.3e-05	4e-06	0	0	0	0	0.175556	0.08483	0.179924	0.005455	9e-06	0
-0.705	-1.22	-0.445	0.0033	-2.065	-1.3625	-0.785	-0.555	-1.56	-0.6933	-0.695	-0.5067	-1.15	-0.155	0.02	-2.855	-1.6075	-2.096	-4.442	-1.323	0.012	-6.139	-5.729	-2.334	-1.65	-4.638	-2.525	-2.066	-1.845	-4.187	-0.461	0.042	-8.488	-6.759	0.045068	0.000123	0.196336	0.9904	1e-06	4e-06	0.026862	0.109899	7.2e-05	0.017411	0.047986	0.075456	0.000246	0.648417	0.966755	0
0.1533	0.2433	0.26	0.245	0.0333	0.1625	0.0833	0.65	0.26	0.5967	0.0967	0.0367	0.05	0.0167	0.7033	0.4233	-0.09	0.991	1.572	1.68	1.292	0.215	1.212	0.538	4.2	1.68	3.855	0.625	0.237	0.323	0.108	4.544	2.735	-0.581	0.32818	0.124301	0.101289	0.204093	0.830647	0.232958	0.593467	0.000158	0.101289	0.000439	0.536034	0.814019	0.748449	0.91482	5.6e-05	0.009465
-0.0733	0.2367	-0.4	0.64	-0.06	0.0275	0.6433	0.1133	0.4633	1.01	0.1667	0.8433	0.5867	0.6767	0.52	0.4833	0.5367	-0.25	0.805	-1.361	1.778	-0.204	0.108	2.189	0.386	1.577	3.437	0.567	2.87	1.996	2.303	1.445	1.645	1.826	0.804342	0.425841	0.181813	0.083702	0.839355	0.914545	0.035056	0.701992	0.123502	0.001484	0.574092	0.006792	0.053394	0.027104	0.15705	0.108613
0.1567	0.1433	0.04	0.58	0.11	0.285	0.06	0.1767	0.5033	0.3733	0.0675	0.3333	0.32	0.5667	0.2833	0.5867	0.7425	0.657	0.601	0.168	1.987	0.462	1.381	0.252	0.741	2.112	1.566	0.327	1.399	1.343	2.377	1.189	2.461	3.597	0.514791	0.551028	0.867578	0.053895	0.646959	0.17512	0.80255	0.46294	0.041075	0.125237	0.745383	0.16975	0.187064	0.02236	0.24163	0.018303
0.2633	0.63	0.32	0.4633	-1.1767	0.04	-0.12	0.96	-0.3367	0.55	-0.375	-0.3733	-0.2033	1.21	-0.055	0.0767	0.245	0.455	1.088	0.553	0.8	-2.033	0.08	-0.207	1.658	-0.582	0.95	-0.748	-0.645	-0.351	2.09	-0.078	0.132	0.489	0.651645	0.283015	0.583492	0.428233	0.048826	0.936803	0.836831	0.105133	0.564122	0.347795	0.458844	0.522672	0.727245	0.04306	0.938552	0.895301
0.1233	-0.42	-0.3167	-0.495	-0.53	0.165	0.65	0.865	0.1567	0.3767	-0.1	0.1667	1.0767	0.77	1.465	-1.1267	0.6133	0.461	-1.57	-1.184	-1.511	-1.144	0.712	1.984	2.64	0.586	1.408	-0.305	0.623	4.025	2.878	4.471	-4.211	2.293	0.647949	0.126406	0.245379	0.140804	0.261312	0.481588	0.056037	0.012778	0.5623	0.168921	0.762215	0.537765	0.000333	0.007121	9.4e-05	0.000197
-0.26	0.1267	0.185	-0.5	NA	0.12	0.2	NA	0.1733	0.23	-0.2533	0.085	0.0433	-0.55	NA	-0.7833	-0.47	-1.276	0.761	0.908	-2.453	NA	0.721	0.981	NA	1.042	1.128	-1.522	0.417	0.26	-3.305	NA	-4.707	-2.306	0.21401	0.45381	0.372864	0.021623	NA	0.477659	0.336021	NA	0.307753	0.270024	0.14071	0.680266	0.796728	0.002917	NA	8.3e-05
0.1533	0.0333	-0.2933	1.24	0.6367	0.1625	0.55	-0.1	0.48	0.3833	-0.1167	-0.01	0.16	0.0233	-0.06	-0.5833	0.11	0.636	0.138	-1.216	4.198	2.64	0.778	1.862	-0.339	1.99	1.59	-0.484	-0.041	0.663	0.097	-0.203	-2.419	0.456	0.529097	0.890871	0.232113	0.000179	0.012359	0.441838	0.071117	0.736989	0.054516	0.121061	0.631609	0.967164	0.511451	0.923482	0.84022	0.020984
0.0067	-0.4167	0.23	-0.0033	0.3767	0.125	-0.1467	-0.1533	0.1533	-0.3733	0.0375	0.2333	-0.2033	0.2267	0.0967	0.0367	-0.1167	0.036	-2.235	1.233	-0.018	2.02	0.774	-0.787	-0.822	0.822	-2.002	0.232	1.251	-1.09	1.216	0.518	0.197	-0.626	0.971659	0.031168	0.224682	0.985827	0.050192	0.443492	0.436227	0.415829	0.415829	0.052161	0.817563	0.21816	0.282111	0.231347	0.607057	0.845116
-0.1167	-0.1367	0.18	0.0567	0.36	0.135	-0.0433	0.1033	0.0767	-0.0433	0.2875	0.0667	0.46	0	0.1	0.1967	0.1825	-0.566	-0.663	0.873	0.275	1.746	0.756	-0.21	0.501	0.372	-0.21	1.61	0.323	2.231	0	0.485	0.954	1.022	0.574568	0.511125	0.387734	0.784808	0.08834	0.453928	0.834566	0.618912	0.711912	0.834566	0.115087	0.748068	0.031253	1	0.630235	0.345749
0.0533	0.1533	-0.2733	0.3867	0.64	-0.21	0.45	0.11	0.2333	0.1067	-0.02	0.04	0.2467	-0.48	0.28	-0.3367	-0.04	0.347	0.998	-1.778	2.516	4.164	-1.578	2.928	0.716	1.518	0.694	-0.15	0.26	1.605	-3.123	1.822	-2.19	-0.3	0.730409	0.324421	0.08287	0.015946	0.000159	0.122444	0.00558	0.478325	0.136778	0.491678	0.881319	0.796006	0.116316	0.003301	0.075902	0.034317
-1.9667	-1.635	-1.67	-1.3967	-3.35	-1.67	-1.65	-1.39	-1.4667	-0.48	-1.6533	-1.2	-1.26	-0.84	-0.6	-2.42	-0.8267	-6.504	-4.415	-5.523	-4.619	-6.396	-5.523	-4.455	-2.654	-4.85	-1.296	-5.468	-3.24	-4.167	-2.778	-1.146	-8.003	-2.734	1e-06	0.000141	7e-06	8.1e-05	1e-06	7e-06	0.000127	0.013061	4.3e-05	0.205712	8e-06	0.003116	0.000276	0.009735	0.261832	0
-0.5133	-0.425	-0.1233	0.4267	0.0133	-0.54	-0.0033	-0.0367	0.1733	-0.2	-0.3575	-0.115	-0.6667	-0.2433	0.5067	-0.1533	-0.4433	-2.625	-1.775	-0.631	2.182	0.068	-3.189	-0.017	-0.188	0.887	-1.023	-2.111	-0.48	-3.41	-1.245	2.591	-0.784	-2.267	0.012451	0.084047	0.532006	0.035429	0.945994	0.002879	0.986488	0.852255	0.380991	0.312908	0.041467	0.63385	0.001568	0.221025	0.013542	0.437835
-0.0767	0.0067	-0.41	0.1367	0.26	0.21	0.4167	0.68	0.08	-0.0367	-0.2125	-0.0467	0.1433	-0.1567	0.24	-0.0967	-0.04	-0.472	0.041	-2.524	0.841	1.601	1.493	2.565	3.418	0.493	-0.226	-1.511	-0.287	0.882	-0.965	1.206	-0.595	-0.284	0.639572	0.967472	0.015828	0.405297	0.117595	0.143593	0.014318	0.001501	0.625128	0.822589	0.139017	0.775408	0.382991	0.340775	0.234985	0.555216
0.5667	0.43	0.6067	0.5067	-0.4467	-0.04	0.1633	0.18	-0.2833	0.28	0.3175	-0.0367	-1.0733	0.3733	0.1333	0.2533	0.34	2.279	1.729	2.439	2.037	-1.796	-0.186	0.657	0.724	-1.139	1.126	1.474	-0.147	-4.316	1.501	0.536	1.019	1.579	0.028034	0.091415	0.019179	0.048185	0.079944	0.853589	0.515046	0.473358	0.261274	0.266839	0.148162	0.883519	0.0001	0.141062	0.594797	0.31441
-0.1733	-0.0467	-0.2467	-0.16	-0.09	-0.0975	-0.1267	0.3967	-0.3633	-0.1633	-0.19	-0.23	-0.4	-0.4367	0.3833	-0.4067	-0.2225	-0.811	-0.218	-1.154	-0.749	-0.421	-0.527	-0.593	1.856	-1.7	-0.764	-1.026	-1.076	-1.871	-2.043	1.793	-1.903	-1.202	0.422146	0.828271	0.255257	0.458454	0.675939	0.601266	0.556742	0.070768	0.096828	0.44921	0.310786	0.288276	0.068525	0.047602	0.080375	0.06422
-0.55	-0.7	0.97	0.79	NA	0.635	0.31	NA	0.46	-0.485	0.03	-2.71	-1.065	0.6	NA	-0.86	0.395	-0.697	-0.627	1.505	0.708	NA	0.805	0.393	NA	0.412	-0.615	0.038	-2.428	-1.349	0.538	NA	-0.771	0.501	0.498573	0.541785	0.15701	0.491998	NA	0.43603	0.701057	NA	0.687184	0.549839	0.970275	0.03106	0.201048	0.600269	NA	0.455248
NA	NA	2.52	1.85	NA	NA	0.32	NA	NA	0.46	NA	-0.01	0.48	NA	NA	NA	NA	NA	NA	6.295	4.621	NA	NA	0.799	NA	NA	1.149	NA	-0.025	1.199	NA	NA	NA	NA	NA	NA	0.004884	0.013192	NA	NA	0.474347	NA	NA	0.322311	NA	0.981417	0.30469	NA	NA	NA
-0.065	-0.48	0.295	-0.91	-0.93	-0.39	-0.38	1.2	0.05	-0.6967	-0.5467	-0.915	1.84	0.145	2.53	NA	-0.4833	-0.121	-0.634	0.551	-1.202	-1.229	-0.515	-0.71	1.586	0.093	-1.594	-1.251	-1.71	2.431	0.271	4.728	NA	-1.106	0.904789	0.534602	0.588835	0.246142	0.236336	0.613151	0.487546	0.131769	0.926683	0.129781	0.228309	0.105999	0.026748	0.78978	0.000209	NA
0.1867	0.29	0.1333	0.0933	0.1367	0.1525	0.3133	-0.01	0.1933	-0.02	0.24	0.1933	-0.2967	-0.4367	-0.67	0.42	0.035	0.703	1.092	0.502	0.352	0.515	0.663	1.18	-0.038	0.728	-0.075	1.044	0.728	-1.117	-1.645	-2.061	1.582	0.152	0.486104	0.281296	0.618295	0.727037	0.609572	0.510998	0.244962	0.970143	0.470766	0.940329	0.302893	0.470766	0.270546	0.107943	0.045966	0.121616
0.1933	0.46	0.3567	-0.01	-0.09	0.1825	0.385	0.3667	0.8133	0.2467	0.0225	0.2067	0.2667	0.2467	0.6933	0.4267	0.29	1.04	2.475	1.919	-0.054	-0.484	1.134	1.691	1.973	4.376	1.327	0.14	1.112	1.435	1.327	3.73	2.295	1.56	0.304756	0.01784	0.062428	0.957372	0.630981	0.263902	0.098867	0.055737	8.9e-05	0.192292	0.889563	0.27308	0.159445	0.192292	0.000615	0.027235
0.0667	0.3267	0.22	-0.1967	0.2767	0.21	0.5433	1.0033	1.1167	0.76	-0.2075	0.1467	0.18	-0.0267	0.645	0.49	0.2825	0.307	1.506	1.014	-0.906	1.275	1.118	2.504	4.624	5.147	3.503	-1.104	0.676	0.83	-0.123	2.427	2.258	1.503	0.76025	0.140111	0.316751	0.37019	0.20969	0.270467	0.016501	4e-05	8e-06	0.001159	0.276124	0.502978	0.411728	0.902802	0.019863	0.029509
0.08	-0.1433	0.0267	0.09	0.06	0.0375	0.27	0.1967	0.3933	0.1	0.1	0.5867	-0.575	0.6067	1.3467	0.14	-0.1833	0.313	-0.561	0.104	0.288	0.136	0.17	0.863	0.77	1.54	0.391	0.452	2.297	-1.838	2.375	5.272	0.548	-0.718	0.756035	0.578354	0.917464	0.775322	0.89292	0.866386	0.394094	0.446607	0.132734	0.69786	0.654079	0.027829	0.074698	0.023246	7e-06	0.587184
0.1133	-0.0133	-0.17	-0.0867	0.1767	0.11	-0.0933	0.2333	-0.13	0.3	-0.1075	-0.0567	-0.5733	-0.2667	-0.19	-0.1733	-0.065	0.656	-0.077	-0.984	-0.502	1.022	0.735	-0.54	1.35	-0.752	1.736	-0.718	-0.328	-3.318	-1.543	-1.1	-1.003	-0.434	0.515607	0.938874	0.331039	0.618693	0.312654	0.466528	0.592058	0.184398	0.456197	0.090133	0.476653	0.744645	0.001922	0.130542	0.278009	0.321758
-2.0767	-2.17	-2.1833	-1.2067	-3.7067	-2.3875	-1.66	-1.56	-1.4633	-1.08	-1.6775	-1.5333	-1.7033	-1.2967	-0.62	-2.07	-2.1933	-5.976	-6.244	-6.283	-3.472	-10.666	-7.933	-3.9	-3.665	-4.211	-3.108	-5.574	-4.412	-4.902	-3.731	-1.784	-5.957	-6.312	1e-06	0	0	0.001316	0	0	0.000384	0.00076	0.000153	0.003584	2e-06	8.3e-05	1.9e-05	0.000629	0.082489	1e-06
-0.0767	0.1333	-0.5733	-0.0467	0.08	-0.08	-0.2333	0.365	-0.09	-0.1033	0.1575	0.1	-0.45	-0.4833	0.65	-0.06	0.15	-0.457	0.794	-3.416	-0.278	0.477	-0.55	-1.39	1.776	-0.536	-0.616	1.083	0.596	-2.681	-2.88	3.872	-0.357	0.894	0.650413	0.431855	0.001512	0.78248	0.63633	0.58526	0.172471	0.083713	0.59491	0.541762	0.285324	0.554815	0.010747	0.006469	0.000405	0.722699
-0.1867	-0.1533	-0.0633	-0.1267	0.07	-0.2025	0.03	1.0833	-0.13	-0.015	-0.38	-0.1067	0.3433	0.0833	1.14	0.33	0.17	-0.589	-0.484	-0.2	-0.4	0.221	-0.738	0.095	3.418	-0.41	-0.039	-0.979	-0.337	1.083	0.263	2.937	0.85	0.536	0.559704	0.631575	0.842782	0.691862	0.826495	0.465627	0.925133	0.001632	0.684203	0.969397	0.334396	0.738483	0.286176	0.794159	0.005865	0.401086
-0.11	0.33	0.04	-0.46	-0.1433	-0.045	0.02	-0.045	-0.19	0.29	0.2	0.0233	0.09	-0.2267	0.0333	0.2633	0.71	-0.488	1.464	0.177	-1.666	-0.636	-0.231	0.089	-0.163	-0.843	1.287	1.025	0.104	0.399	-1.006	0.148	1.168	3.15	0.628376	0.151505	0.860101	0.103978	0.528699	0.818933	0.929768	0.871387	0.404602	0.206116	0.312124	0.918102	0.691945	0.321042	0.883226	0.25006
0.09	-0.0933	0.1	-0.06	0.14	0.1	0.1833	-0.1267	0.3367	-0.2867	0.1725	0.3233	-0.27	-0.13	-0.2467	0.39	-0.0067	0.398	-0.413	0.442	-0.265	0.619	0.511	0.811	-0.56	1.489	-1.268	0.881	1.43	-1.194	-0.575	-1.091	1.725	-0.029	0.692701	0.681954	0.660661	0.792082	0.539297	0.612361	0.422257	0.578447	0.144376	0.212211	0.383612	0.160516	0.239481	0.568531	0.281843	0.092323
0.73	-0.57	0.275	1.56	NA	0.34	-0.325	NA	-0.03	-0.6	1.2333	0.54	1.58	0.68	NA	-1.99	NA	0.931	-0.727	0.496	1.989	NA	0.434	-0.586	NA	-0.038	-1.082	2.724	0.689	2.015	0.867	NA	-2.538	NA	0.377481	0.48676	0.632453	0.079615	NA	0.675349	0.572969	NA	0.970363	0.30885	0.024588	0.509347	0.076462	0.409578	NA	0.033135
-0.0867	0.3067	0.2733	-0.12	-0.1033	0.2525	-0.2133	0	-0.12	0.8333	0.0625	0.06	-0.2833	-0.4	0.07	0.5	0.18	-0.381	1.35	1.203	-0.528	-0.455	1.283	-0.939	0	-0.528	3.668	0.318	0.264	-1.247	-1.761	0.308	2.201	0.792	0.704912	0.184776	0.236118	0.60034	0.651737	0.206871	0.353456	1	0.60034	0.00072	0.75243	0.79309	0.219717	0.086051	0.759628	0.033664
-0.0767	-0.0767	-0.1767	-0.0867	0.445	0.0325	0.3467	-0.1733	0.1033	-0.2133	-0.2325	-0.01	0.2233	-0.0133	0.2667	0.16	-0.26	-0.439	-0.439	-1.011	-0.496	2.079	0.215	1.983	-0.992	0.591	-1.22	-1.536	-0.057	1.278	-0.076	1.526	0.915	-1.717	0.663352	0.663352	0.318331	0.622788	0.044195	0.831118	0.054327	0.327434	0.557796	0.229542	0.132551	0.954669	0.208839	0.939585	0.135094	0.365582
0.2567	0.15	-0.4033	0.26	0.2967	-0.0725	0.3433	0.5533	0.4467	0.2967	0.0925	-0.0567	0.7267	0.3067	0.7067	0.2233	0.22	1.473	0.861	-2.315	1.492	1.703	-0.48	1.97	3.175	2.563	1.703	0.613	-0.325	4.17	1.76	4.055	1.282	1.458	0.148487	0.394402	0.025778	0.14342	0.096319	0.633507	0.05566	0.002857	0.014179	0.096319	0.543328	0.746704	0.000156	0.085971	0.000221	0.207245
0.2533	0.0533	-0.2067	0.73	0.59	0.68	0.99	0.85	0.2233	0.3033	0.18	0.72	0.81	1.16	1.865	0.35	0.495	0.659	0.139	-0.538	1.097	0.886	1.445	2.103	1.806	0.581	0.789	0.541	1.873	2.108	3.018	3.962	0.911	1.487	0.514589	0.890517	0.594544	0.28112	0.382168	0.158432	0.043522	0.08051	0.565313	0.435868	0.592452	0.070314	0.043118	0.005001	0.000397	0.369385
0.0967	0.0967	-0.1033	0.3633	0.0533	-0.015	0.3733	0.18	-0.1333	0.1833	0.0225	0.0667	0.3667	0.1467	1.18	-0.0633	0.17	0.328	0.328	-0.35	1.232	0.181	-0.059	1.266	0.61	-0.452	0.621	0.088	0.226	1.243	0.497	4	-0.215	0.576	0.744885	0.744885	0.727991	0.225369	0.857458	0.953477	0.213095	0.545249	0.653762	0.537866	0.930267	0.822378	0.221221	0.621826	0.00027	0.831116
0.4333	0.05	0.09	0.3933	0.35	0.3675	0.1467	-0.0833	-0.19	0.4567	0.345	0.6433	0.1567	-0.01	-0.4767	0.59	0.6733	1.641	0.189	0.341	1.49	1.082	1.607	0.556	-0.316	-0.72	1.73	1.509	2.437	0.593	-0.038	-1.805	2.235	2.55	0.108878	0.85079	0.735045	0.144424	0.285808	0.116161	0.581757	0.753986	0.476091	0.091696	0.139491	0.019549	0.556391	0.969982	0.078829	0.031313
NA	NA	NA	NA	NA	NA	-0.18	NA	-0.4	NA	NA	0.08	0.95	NA	NA	NA	NA	NA	NA	NA	NA	NA	NA	-0.4	NA	-0.888	NA	NA	0.251	2.11	NA	NA	NA	NA	NA	NA	NA	NA	NA	NA	0.70745	NA	0.418959	NA	NA	0.812586	0.094335	NA	NA	NA
-0.3633	-0.21	-0.1233	-0.2	0.285	-0.1075	0.0933	0.12	0.23	0.5433	0.0475	0.0033	-0.32	-0.1833	0.73	0.18	0.06	-1.565	-0.905	-0.531	-0.862	1.002	-0.535	0.402	0.517	0.991	2.34	0.236	0.014	-1.378	-0.79	3.145	0.775	0.298	0.125525	0.371152	0.598198	0.39414	0.322246	0.595844	0.689813	0.608092	0.327827	0.024394	0.814444	0.988616	0.175814	0.434392	0.003153	0.442729
-0.2367	-0.5033	-0.3567	0.0267	-0.47	-0.39	-0.0733	0.11	-0.0233	0.4933	-0.155	-0.27	-0.07	-0.21	-0.555	-0.1067	0.0033	-0.912	-1.939	-1.374	0.103	-1.478	-1.735	-0.282	0.346	-0.09	1.9	-0.689	-1.04	-0.27	-0.809	-1.746	-0.411	0.013	0.367906	0.06026	0.177824	0.918742	0.147896	0.091209	0.779157	0.731337	0.928869	0.065289	0.494885	0.305126	0.788942	0.42377	0.089276	0.683542
-0.11	-0.2367	-0.7567	-0.395	0.69	-0.5725	-0.425	-0.54	-0.6	0.4733	-0.48	-0.1667	0.01	-0.7	-0.0933	-0.4	0.03	-0.432	-0.93	-2.972	-1.267	2.711	-2.597	-1.363	-2.121	-2.357	1.859	-2.177	-0.655	0.039	-2.75	-0.367	-1.571	0.136	0.668064	0.358309	0.005071	0.212775	0.009975	0.013248	0.180738	0.040384	0.023602	0.070615	0.035647	0.516534	0.968867	0.009031	0.715888	0.124279
0.5667	0.17	-0.0367	0.8933	0.04	0.4667	0.46	0.65	0.16	0.65	0.0867	0.365	0.7733	0.85	0.335	-0.04	0.7975	1.791	0.439	-0.116	2.823	0.073	1.475	1.187	1.186	0.506	1.677	0.274	0.942	2.444	2.686	0.864	-0.126	2.91	0.083592	0.664116	0.908539	0.008432	0.942314	0.150869	0.244725	0.245107	0.616877	0.104068	0.786086	0.353944	0.02073	0.011745	0.394348	0.900268
0.31	0.8233	3.5	-0.915	0.74	1.595	-0.2267	0.52	-0.67	1.0133	0.0167	1.135	-0.7467	-0.62	-0.65	0.095	-0.49	0.719	1.91	8.12	-1.733	0.991	4.273	-0.526	0.696	-1.269	2.351	0.039	2.15	-1.732	-1.438	-0.871	0.18	-0.656	0.47833	0.066996	0	0.094676	0.330572	0.000221	0.60337	0.492189	0.21543	0.026429	0.969447	0.040847	0.094856	0.162036	0.391785	0.858563
-0.21	-0.1167	0.3033	-0.06	-0.245	-0.2425	0.9767	0.97	-0.5867	0.14	-0.1133	0.12	-0.2367	0.6267	0.6	-0.09	-0.1125	-0.75	-0.417	1.083	-0.214	-0.714	-1	3.487	2.828	-2.095	0.5	-0.405	0.428	-0.845	2.237	1.749	-0.321	-0.464	0.458209	0.679463	0.285919	0.831572	0.479647	0.324025	0.00129	0.007565	0.043208	0.620192	0.688113	0.670856	0.403638	0.031452	0.088682	0.749799
0.1933	0.2267	0.1733	-0.3467	0.5367	0.4267	0.72	0.93	-0.4333	0.28	0.35	-0.3233	0.1233	-0.04	0.67	-0.3733	-0.215	0.514	0.603	0.461	-0.922	1.427	1.134	1.563	2.473	-1.152	0.744	1.074	-0.86	0.328	-0.106	1.454	-0.993	-0.66	0.610266	0.550385	0.647582	0.362596	0.161906	0.263843	0.12646	0.018066	0.256579	0.461262	0.289472	0.395456	0.744812	0.915875	0.154146	0.327285
0.2333	0.1667	0.1833	0.0133	0.1233	0.1825	0.1133	1.4967	-0.65	-0.18	0.1233	-0.05	-0.3733	-0.0167	0.83	-0.36	0.36	0.429	0.306	0.337	0.024	0.227	0.387	0.208	2.75	-1.194	-0.27	0.227	-0.092	-0.686	-0.031	1.525	-0.661	0.764	0.670561	0.761114	0.738095	0.980585	0.821952	0.700786	0.836166	0.009038	0.239734	0.788604	0.821952	0.927289	0.496915	0.975732	0.135479	0.512321
-0.0833	0.0067	-0.0467	-0.4833	0.1533	0.0675	0.0433	0.1867	-0.0967	-0.04	0.2525	-0.0267	-0.1033	-0.2133	0.05	-0.0133	-0.1175	-0.449	0.036	-0.251	-2.601	0.825	0.42	0.233	1.005	-0.52	-0.215	1.569	-0.144	-0.556	-1.148	0.269	-0.072	-0.73	0.65617	0.971553	0.802953	0.012902	0.41405	0.677066	0.816758	0.321013	0.6057	0.830623	0.124366	0.886587	0.581159	0.257617	0.789211	0.943144
0	0.09	-0.09	0.1833	NA	0.0667	-0.1267	NA	-0.0767	-0.4867	0.25	-0.23	-0.06	-0.0033	NA	0.1233	0.1825	0	0.457	-0.457	0.93	NA	0.338	-0.643	NA	-0.389	-2.469	1.464	-1.167	-0.304	-0.017	NA	0.626	1.069	1	0.65095	0.65095	0.35903	NA	0.737341	0.524899	NA	0.699809	0.018822	0.152416	0.251563	0.762738	0.98661	NA	0.535799
-0.505	-0.74	-0.51	-0.0933	-0.23	-0.5575	0.1367	0.23	-0.0267	-1.1933	-0.705	0.03	-0.5033	0.69	1.31	-0.7367	-0.5075	-1.233	-2.212	-1.525	-0.279	-0.688	-1.924	0.409	0.688	-0.08	-3.567	-2.434	0.09	-1.505	2.063	3.198	-2.202	-1.752	0.225166	0.032948	0.135511	0.78172	0.495829	0.0617	0.685118	0.495829	0.936872	0.000983	0.019689	0.929001	0.140547	0.04592	0.002768	0.033698
-0.58	-1.0867	-0.51	0.235	-0.9533	-0.6175	0.32	0.2167	0.0833	-0.1933	-0.235	0.1633	0.0633	0.13	1.35	-0.22	0.2425	-1.643	-3.078	-1.444	0.543	-2.7	-2.02	0.906	0.614	0.236	-0.548	-0.769	0.463	0.179	0.368	3.824	-0.623	0.793	0.108364	0.003779	0.156479	0.589864	0.01015	0.050247	0.370242	0.542946	0.814629	0.587055	0.446716	0.646176	0.858554	0.714685	0.000456	0.536787
-2.635	-2.395	-2.985	-0.3433	NA	-2.1	-3.275	NA	-3.82	-1.045	-3.48	-1.9933	-0.44	-2.63	0.58	-4.39	-3.07	-4.273	-3.884	-4.841	-0.682	NA	-3.406	-5.311	NA	-6.195	-1.695	-3.991	-3.959	-0.874	-4.265	0.665	-5.034	-4.979	0.000431	0.001038	0.000121	0.503701	NA	0.003049	4.3e-05	NA	7e-06	0.106855	0.000816	0.000876	0.393323	0.000439	0.514159	7.9e-05
-0.2133	-0.01	-0.1767	-0.4167	-0.1633	-0.2675	-0.475	-0.0033	-0.1067	-0.0933	-0.11	-0.0467	-0.2067	-0.65	0.37	-0.1567	-0.35	-1.253	-0.059	-1.038	-2.448	-0.959	-1.815	-2.278	-0.02	-0.627	-0.548	-0.746	-0.274	-1.214	-3.818	1.775	-0.92	-2.056	0.217879	0.953467	0.305995	0.019171	0.343452	0.077598	0.02849	0.984481	0.53471	0.586746	0.460223	0.78548	0.232313	0.000488	0.084061	0.363279
-0.3933	-0.66	-0.9133	0.1167	-1.52	-0.8	-0.06	NA	-0.1033	0.18	0.0133	-0.2833	-0.04	-0.07	-0.04	-0.4267	-0.2825	-1.292	-2.168	-3	0.383	-4.076	-3.034	-0.197	NA	-0.339	0.591	0.044	-0.931	-0.131	-0.23	-0.076	-1.401	-1.071	0.204979	0.037161	0.004987	0.703932	0.000255	0.004562	0.844931	NA	0.73637	0.558238	0.965322	0.358526	0.896239	0.819518	0.939976	0.17003
0.11	0.23	1.06	-0.1367	-0.2067	0.09	-0.07	0.2	0.0867	0.5	0.0033	-0.1667	-0.2033	0.195	0.3133	-0.35	-0.255	0.51	1.066	4.913	-0.633	-0.958	0.482	-0.265	0.927	0.402	2.317	0.015	-0.772	-0.942	0.738	1.452	-1.622	-0.965	0.613346	0.293641	2e-05	0.530539	0.344636	0.63302	0.792629	0.36023	0.690341	0.026369	0.987761	0.444974	0.352376	0.465425	0.155234	0.113627
0.0633	-0.0467	-0.27	0.1267	0.1233	-0.5875	0.03	0.0267	-0.1767	0.03	-0.0433	0.0767	-0.1167	-0.3	0.3233	-0.05	-0.0833	0.4	-0.295	-1.704	0.8	0.779	-4.282	0.155	0.168	-1.115	0.155	-0.274	0.484	-0.736	-1.894	2.041	-0.316	-0.526	0.691642	0.769983	0.096807	0.429127	0.441269	0.000128	0.87797	0.867251	0.27205	0.87797	0.78598	0.631308	0.466161	0.066201	0.048524	0.754086
NA	NA	NA	NA	NA	NA	0.82	NA	NA	NA	NA	NA	NA	NA	NA	NA	NA	NA	NA	NA	NA	NA	NA	2.048	NA	NA	NA	NA	NA	NA	NA	NA	NA	NA	NA	NA	NA	NA	NA	NA	0.119089	NA	NA	NA	NA	NA	NA	NA	NA	NA
0.13	0.01	-0.0833	-0.1467	-0.2967	-0.4275	-0.12	-0.23	-0.0367	0.0233	0.0275	-0.0233	-0.2567	0.1367	0.0867	-0.0767	-0.24	0.663	0.051	-0.425	-0.748	-1.514	-2.519	-0.5	-1.173	-0.187	0.119	0.162	-0.119	-1.31	0.697	0.442	-0.391	-1.414	0.511009	0.959566	0.673018	0.458708	0.13808	0.015937	0.619919	0.247628	0.852558	0.90584	0.872122	0.90584	0.197916	0.489708	0.66077	0.697781
-0.06	0.31	0.16	0.03	0.02	-0.0225	0.0233	0.16	0.19	-0.09	-0.0175	0.215	-0.2367	0.0267	0.8733	-0.0233	-0.2167	-0.196	1.011	0.522	0.098	0.053	-0.085	0.076	0.426	0.62	-0.294	-0.066	0.573	-0.772	0.087	2.849	-0.076	-0.707	0.845893	0.318498	0.604828	0.922568	0.957803	0.932914	0.939736	0.672461	0.539195	0.77071	0.947797	0.570349	0.445015	0.931148	0.007159	0.939736
0.0633	0.3333	0.27	-0.0233	0.1233	0.3925	-0.565	0.27	0.0867	0.6733	0.18	0.09	-0.0033	-0.4367	0.1867	0.25	0.1633	0.289	1.519	1.23	-0.106	0.562	2.065	-2.102	1.23	0.395	3.068	0.947	0.41	-0.015	-1.99	0.851	1.139	0.744	0.774445	0.136958	0.226048	0.915879	0.577383	0.045683	0.042136	0.226048	0.695089	0.003931	0.349503	0.684007	0.98796	0.053752	0.400264	0.261672
-0.7933	-0.92	-0.2333	0.1167	-0.6067	-1.1833	-0.315	-0.5833	-0.025	-0.7033	-0.7375	-0.4033	0.07	0.0667	-0.2267	-0.4333	-0.3467	-3.389	-3.209	-0.997	0.498	-2.591	-5.055	-1.099	-2.492	-0.087	-3.004	-3.638	-1.723	0.299	0.285	-0.968	-1.851	-1.481	0.001731	0.002824	0.32564	0.621301	0.013777	1.3e-05	0.279307	0.017519	0.931006	0.004854	0.000865	0.0936	0.76667	0.777468	0.339468	0.072488
-0.02	0.0467	-0.03	-0.13	0.485	-0.1775	-0.14	0.0633	-0.1033	0.4867	0.17	0.1	-0.19	-0.71	0.0833	-0.14	0.41	-0.081	0.189	-0.122	-0.43	1.606	-0.831	-0.464	0.257	-0.419	1.974	0.796	0.406	-0.77	-2.879	0.338	-0.568	1.663	0.935803	0.850951	0.903839	0.669409	0.116918	0.411292	0.645725	0.798753	0.677645	0.056037	0.43116	0.687463	0.445969	0.006628	0.73735	0.573696
0.0833	-0.2	0.2433	0.1233	-0.5333	-0.1567	-0.45	-0.27	-0.9033	0.3433	-0.2	-0.16	-0.2533	-1.13	-0.205	-0.7433	0.2733	0.28	-0.672	0.817	0.414	-1.791	-0.526	-1.234	-0.524	-3.034	1.153	-0.672	-0.439	-0.851	-3.795	-0.562	-2.496	0.918	0.781348	0.506523	0.419745	0.681439	0.082573	0.602347	0.226052	0.604153	0.004719	0.257284	0.506523	0.663745	0.401095	0.000609	0.577871	0.017793
-0.16	0.32	0.08	-0.7067	-0.5633	0.0075	-0.165	0.7367	0.27	-0.075	-1.065	-0.35	-0.5433	-0.3733	0.0867	-0.2867	-1.3767	-0.376	0.753	0.188	-1.663	-1.325	0.02	-0.317	1.733	0.635	-0.144	-2.046	-0.672	-1.278	-0.878	0.204	-0.674	-3.239	0.708883	0.456608	0.851801	0.105431	0.193731	0.983861	0.753169	0.091973	0.529443	0.886274	0.048436	0.505818	0.209644	0.385803	0.839619	0.504498
-1.5967	-4.37	-1.37	-2.7767	-3.3633	-2.13	-1.44	-1.9133	-1.4433	-3.87	-3.93	-1.86	-2.9133	-3.57	-3.3233	-5.18	-4.9275	-3.446	-9.433	-2.957	-5.993	-7.26	-5.309	-3.108	-4.13	-3.115	-8.353	-9.795	-3.278	-6.288	-7.706	-7.173	-11.181	-12.281	0.001361	0	0.005217	1e-06	0	5e-06	0.00348	0.000182	0.003413	0	0	0.002183	0	0	0	0
0.15	0.56	0.4567	0.2633	1.1333	0.5925	-0.0867	2.11	-0.44	0.5267	0.4725	0.18	-0.4467	-0.21	1.17	-0.8567	0.1	0.215	0.804	0.656	0.378	1.627	0.982	-0.124	3.03	-0.632	0.756	0.783	0.258	-0.641	-0.302	1.68	-1.23	0.144	0.830579	0.426159	0.515809	0.707372	0.111617	0.331898	0.901597	0.004301	0.531168	0.454001	0.438061	0.797397	0.524996	0.76459	0.100853	0.225947
-1.2667	-2.4867	-1.8267	-0.84	-1.2633	-2.2475	-2.9233	-2.55	-4.2167	-1.55	-0.6525	-1.0633	-4.87	-3.33	-1.42	-2.3167	-2.7225	-5.741	-11.27	-8.279	-3.807	-5.726	-11.762	-13.249	-11.557	-19.11	-7.025	-3.415	-4.819	-22.071	-15.092	-6.436	-10.499	-14.247	1e-06	0	0	0.000467	1e-06	0	0	0	0	0	0.001463	2e-05	0	0	0	0
-0.085	-0.4133	-0.035	-0.19	0.2567	-0.1625	0.2333	0.6167	0.3067	-0.17	-0.545	-0.3	0.5	0.4	0.495	-0.7767	0.0175	-0.346	-2.06	-0.142	-0.947	1.279	-0.935	1.163	3.074	1.529	-0.847	-3.137	-1.495	2.492	1.994	2.015	-3.872	0.101	0.731307	0.046343	0.887484	0.349639	0.208597	0.355591	0.252122	0.003924	0.13473	0.402134	0.003314	0.143161	0.017224	0.053464	0.051143	0.000418
0.37	-0.19	-0.4467	0.36	-0.7867	-0.185	0.4967	0.6867	0.19	0.16	0.0125	-0.36	0.3033	0.3367	0.7233	0.0567	-0.015	1.29	-0.662	-1.557	1.025	-2.743	-0.745	1.732	2.394	0.662	0.558	0.05	-1.255	1.058	1.174	2.522	0.198	-0.06	0.204563	0.511554	0.127385	0.3117	0.009113	0.460826	0.091151	0.021505	0.511554	0.580115	0.96012	0.216816	0.296691	0.247523	0.015811	0.844402
1.29	-0.3167	2.475	-0.14	NA	NA	NA	NA	0.82	1.18	0.87	0.615	0.5	1	3.93	0.3	2.14	1.471	-0.625	3.99	-0.226	NA	NA	NA	NA	0.935	2.33	1.403	0.992	0.806	1.612	4.48	0.342	3.45	0.162712	0.541483	0.001252	0.82457	NA	NA	NA	NA	0.365159	0.034675	0.181726	0.337655	0.433172	0.128411	0.000474	0.737243
-0.3767	-0.1767	-0.1067	-0.6967	-0.35	-0.3267	-0.12	2.98	0.1233	-0.5	-0.2525	-0.085	-0.3567	-0.2433	3.2567	-0.9533	-0.33	-1.705	-0.8	-0.483	-3.154	-1.584	-1.479	-0.444	13.489	0.558	-2.263	-1.32	-0.314	-1.614	-1.101	14.742	-4.315	-1.494	0.09668	0.429052	0.63209	0.00322	0.121741	0.147792	0.660008	0	0.580057	0.029651	0.195116	0.755188	0.115025	0.277893	0	0.000116
-0.28	0.08	-0.34	-0.4	-0.45	-0.2025	-0.3733	0.575	-1.3533	-0.19	-0.48	-1.3633	-0.1833	-0.64	NA	-0.02	-0.2	-0.614	0.175	-0.746	-0.716	-0.806	-0.513	-0.819	1.029	-2.968	-0.34	-1.053	-2.99	-0.402	-1.403	NA	-0.036	-0.439	0.543629	0.861868	0.461458	0.479158	0.426456	0.611708	0.419131	0.311081	0.005687	0.735977	0.300547	0.005379	0.690385	0.170269	NA	0.971661
0.44	NA	0.46	-0.36	NA	NA	NA	NA	NA	NA	1.48	-1.13	-0.855	NA	NA	NA	NA	0.417	NA	0.436	-0.342	NA	NA	NA	NA	NA	NA	1.404	-1.072	-1.147	NA	NA	NA	NA	0.695347	NA	0.682494	0.747922	NA	NA	NA	NA	NA	NA	0.224893	0.337359	0.308175	NA	NA	NA
0.0633	0.2433	0.3233	0.4167	0.0867	0.0575	0.2767	-0.2733	0.42	-0.1367	0.1275	0.25	0.4133	0.48	0.8367	0.01	-0.065	0.304	1.167	1.551	1.999	0.416	0.319	1.327	-1.311	2.015	-0.656	0.706	1.199	1.983	2.303	4.014	0.048	-0.36	0.762814	0.249897	0.128648	0.05236	0.679777	0.751729	0.191856	0.197153	0.050587	0.515769	0.484058	0.237369	0.054187	0.026507	0.000251	0.961974
0.2867	0	0.07	0.2667	-0.0633	0.1725	0.3333	0.1433	0.3867	0.1167	0.1675	0.34	0.1533	-0.0367	0.12	0.1067	0.08	1.765	0	0.431	1.642	-0.39	1.227	2.053	0.883	2.381	0.718	1.191	2.094	0.944	-0.226	0.739	0.657	0.569	0.085051	1	0.668713	0.108304	0.698577	0.227062	0.046602	0.382638	0.022046	0.476617	0.240575	0.042586	0.350655	0.822499	0.464195	0.514993
0.4	0.7733	0.1733	-0.1467	0.1533	0.35	0.11	-0.0367	0.1767	0.59	0.36	0.1167	-0.3667	0.1733	-0.0767	0.1333	0.185	1.967	3.802	0.852	-0.721	0.754	1.987	0.541	-0.18	0.869	2.901	2.044	0.574	-1.803	0.852	-0.377	0.656	1.05	0.056081	0.000473	0.399073	0.474956	0.455249	0.053692	0.591562	0.857825	0.390148	0.005986	0.047495	0.569379	0.078846	0.399073	0.708166	0.515791
0.0533	-0.04	-0.0767	0.1067	-0.2567	-0.2025	0.14	0.665	-0.11	0.03	-0.1525	0.18	0.02	-0.07	0.205	-0.15	-0.01	0.284	-0.213	-0.408	0.568	-1.366	-1.244	0.745	2.89	-0.585	0.16	-0.937	0.958	0.106	-0.373	0.891	-0.798	-0.061	0.778048	0.83254	0.685511	0.573538	0.179857	0.22085	0.460735	0.006299	0.561671	0.87398	0.354503	0.344046	0.915784	0.711527	0.378552	0.42958
0.05	-0.23	-0.1333	0.0533	-0.3033	-0.4625	-0.315	0.03	-0.2433	-0.52	-0.195	-0.0567	-0.335	-0.1267	0.1233	-0.26	-0.2325	0.314	-1.443	-0.836	0.335	-1.903	-3.35	-1.614	0.154	-1.527	-3.262	-1.413	-0.356	-1.716	-0.795	0.774	-1.631	-1.684	0.755503	0.157338	0.408182	0.739797	0.064735	0.001849	0.115005	0.878693	0.135253	0.002358	0.166013	0.724204	0.09441	0.431813	0.443932	0.111228
-0.0967	0.1	0.29	-0.12	0.1	-0.2025	-0.19	0.1667	0.16	-0.16	-0.1075	0.0267	-0.2267	-0.28	0.2133	-0.11	-0.1175	-0.398	0.412	1.194	-0.494	0.412	-0.963	-0.782	0.686	0.659	-0.659	-0.511	0.11	-0.933	-1.153	0.878	-0.453	-0.559	0.692765	0.682758	0.239492	0.623979	0.682758	0.341471	0.438671	0.496557	0.513842	0.513842	0.612128	0.913129	0.356297	0.255809	0.385008	0.65309
0.2867	0.6733	0.2033	-0.29	-0.5	-0.27	-0.24	3.7233	2.1367	-0.0333	-0.2	-0.08	0.13	0.1267	3.7267	0.1	0.13	1.249	2.935	0.886	-1.032	-2.179	-1.177	-0.854	16.227	9.312	-0.145	-0.872	-0.285	0.567	0.552	16.242	0.436	0.567	0.219931	0.005901	0.381649	0.30926	0.036234	0.247349	0.398967	0	0	0.885338	0.389417	0.777589	0.574667	0.584471	0	0.665674
0.0467	0.1267	0.1767	-0.2533	0.3133	0.0425	0	-0.0733	-0.01	-0.39	-0.0267	0.1133	-0.25	-0.2033	-0.1967	0.3167	-0.2275	0.292	0.791	1.104	-1.583	1.957	0.307	0	-0.458	-0.062	-2.436	-0.167	0.708	-1.562	-1.27	-1.229	1.978	-1.641	0.772171	0.433494	0.276419	0.121484	0.057385	0.760777	1	0.649376	0.950503	0.019438	0.868543	0.483099	0.126314	0.211426	0.22649	0.054901
-0.0567	-0.0067	-0.2367	-0.37	-0.18	-0.0325	-0.1567	-0.4667	-0.36	-0.24	-0.015	-0.21	-0.3733	-0.3767	-0.5467	-0.1833	-0.11	-0.328	-0.039	-1.37	-2.142	-1.042	-0.217	-0.907	-2.701	-2.084	-1.389	-0.1	-1.216	-2.161	-2.18	-3.164	-1.061	-0.735	0.744595	0.969407	0.178256	0.038279	0.303631	0.829123	0.36985	0.010037	0.043524	0.172355	0.920634	0.231187	0.036659	0.035099	0.002946	0.294882
NA	NA	-1.555	NA	NA	NA	NA	NA	NA	NA	NA	NA	0.11	NA	NA	-0.31	NA	NA	NA	-6.209	NA	NA	NA	NA	NA	NA	NA	NA	NA	0.311	NA	NA	-0.875	NA	NA	NA	0.002237	NA	NA	NA	NA	NA	NA	NA	NA	NA	0.769899	NA	NA	0.425385
-0.0267	1.08	0.2633	-0.7333	0.3733	0.0775	-0.13	-0.9	0.1933	-0.2267	-0.2575	0.015	-1.0933	-0.0633	-0.885	-0.0733	-0.3	-0.122	4.952	1.207	-3.362	1.712	0.41	-0.487	-2.382	0.886	-1.039	-1.363	0.056	-5.013	-0.29	-3.313	-0.336	-1.123	0.903417	2e-05	0.235728	0.001944	0.096179	0.684187	0.629653	0.023016	0.381693	0.306112	0.181873	0.955552	1.7e-05	0.773309	0.002219	0.738788
-0.43	-0.37	-0.5533	-0.4067	-0.5667	-0.12	-0.1067	-0.4267	-0.3733	-0.0033	-0.175	-0.4267	-0.74	-0.8767	-0.2	-0.2233	0.0625	-1.722	-1.21	-2.217	-1.629	-2.27	-0.481	-0.427	-1.709	-1.495	-0.013	-0.809	-1.709	-2.964	-3.512	-0.801	-0.895	0.289	0.093003	0.233592	0.032631	0.111462	0.028887	0.633455	0.671554	0.095472	0.142935	0.989415	0.423226	0.095472	0.005182	0.001153	0.427958	0.376546
-0.01	-0.18	-0.1033	-0.1467	-0.3767	-0.0325	0.2	-0.69	-0.0367	0.29	0.0475	-0.1133	0.1	0.0833	0.5033	0.1333	-0.0167	-0.048	-0.868	-0.498	-0.707	-1.816	-0.181	0.964	-3.327	-0.177	1.398	0.264	-0.546	0.482	0.402	2.427	0.643	-0.08	0.961789	0.390725	0.621105	0.483639	0.076957	0.857346	0.34078	0.001907	0.860584	0.169857	0.792816	0.587854	0.632374	0.690015	0.019892	0.524041
0.3967	0.33	0.43	0.3167	0.0533	0.3925	0.4633	0.33	0.1667	-0.0733	0.19	0.1933	0.1967	0.32	0.2367	0.68	0.14	2.071	1.723	2.245	1.654	0.279	2.367	2.42	1.723	0.87	-0.383	1.146	1.01	1.027	1.671	1.236	3.551	0.844	0.044727	0.092462	0.030257	0.105926	0.782038	0.022808	0.020115	0.092462	0.389241	0.703759	0.258648	0.31868	0.310511	0.102417	0.223618	0.000989
0.1	-0.1067	0.0833	0.7167	0.0667	0.1525	0.1233	0.1167	0.4833	-0.1333	0.0625	0.2233	0.6433	0.48	0.15	0.0367	0.2675	0.582	-0.621	0.485	4.17	0.388	1.025	0.718	0.679	2.812	-0.776	0.42	1.299	3.743	2.793	0.873	0.213	1.797	0.563884	0.538305	0.63037	0.000156	0.700115	0.311625	0.477104	0.5011	0.007547	0.442363	0.676761	0.20112	0.000564	0.007936	0.38792	0.832125
0.0833	-0.2667	0.13	0.6567	-0.29	0.1225	0.0333	0.105	-0.5333	0.225	0.0967	0.2367	0.5433	0.3467	1.2167	-0.2433	0.3233	0.153	-0.49	0.239	1.206	-0.533	0.26	0.061	0.157	-0.979	0.337	0.178	0.435	0.998	0.637	2.234	-0.447	0.594	0.87922	0.627286	0.812656	0.235629	0.597583	0.796517	0.951525	0.875772	0.33384	0.737782	0.860088	0.666414	0.324974	0.528362	0.031678	0.657632
0.45	0.8133	0.46	0.785	0.7933	0.9775	0.9967	0.5667	0.7867	0.9467	0.4775	0.56	0.7633	1.3967	0.99	0.7933	0.7633	2.332	4.215	1.946	3.321	4.111	5.849	5.165	2.936	4.076	4.906	2.857	2.902	3.956	7.237	5.13	4.111	3.956	0.025179	0.000151	0.059139	0.002004	0.000206	1e-06	8e-06	0.005644	0.000228	1.8e-05	0.006933	0.006175	0.000327	0	9e-06	0.000206
-0.1167	-1.25	1.8433	NA	-0.5667	-0.86	-1.2067	-0.5	-1.8067	-0.4767	0.8975	0.6167	-1.91	-1.06	0.22	0.4367	0.1825	-0.32	-3.426	5.052	NA	-1.553	-2.722	-3.307	-1.119	-4.951	-1.306	2.84	1.69	-5.235	-2.905	0.492	1.197	0.578	0.750983	0.00153	1.2e-05	NA	0.129032	0.009892	0.002123	0.270496	1.7e-05	0.199585	0.007324	0.099529	7e-06	0.006199	0.625449	0.239108
-1.2033	-2.07	0.6533	-2.79	-1.87	-2.2575	-2.1867	-2.8633	-2.4433	-2.0633	-0.0425	-0.2867	-2.5667	-1.9767	-2.1333	-0.3	-0.6775	-3.667	-6.308	1.991	-6.942	-5.698	-7.943	-6.663	-8.725	-7.446	-6.288	-0.15	-0.874	-7.821	-6.023	-6.501	-0.914	-2.384	0.000722	0	0.053436	0	1e-06	0	0	0	0	0	0.881884	0.387637	0	0	0	0.366162
-0.43	-0.1933	-0.1133	-0.3667	-0.795	-0.285	-0.43	-0.18	-0.41	-0.07	-0.31	-0.24	-0.0667	-0.2	-0.575	-0.0767	-0.2075	-2.659	-1.196	-0.701	-2.268	-4.015	-2.035	-2.659	-1.113	-2.536	-0.433	-2.214	-1.484	-0.412	-1.237	-2.904	-0.474	-1.482	0.011342	0.239114	0.487554	0.029033	0.000266	0.048737	0.011342	0.272496	0.015393	0.667478	0.032827	0.145854	0.682393	0.223592	0.006075	0.638059
-0.04	0.0333	0.045	-0.1833	-0.3933	-0.2167	-0.345	-0.0367	-0.05	0.0667	-0.035	-0.2	0.0333	-0.06	0.2333	-0.0433	-0.055	-0.227	0.189	0.209	-1.041	-2.233	-1.23	-1.599	-0.208	-0.284	0.378	-0.229	-1.135	0.189	-0.341	1.324	-0.246	-0.36	0.821614	0.850946	0.835918	0.304689	0.031614	0.226397	0.118211	0.836251	0.77811	0.707248	0.819798	0.26346	0.850946	0.735318	0.193352	0.807042
-0.12	-0.31	-0.37	-0.25	0.07	-0.3975	0.12	0.2667	0.11	-0.3133	-0.495	-0.3467	0.17	0.2033	1.32	-0.0633	0.13	-0.39	-1.006	-1.201	-0.812	0.227	-1.49	0.39	0.866	0.357	-1.017	-1.856	-1.125	0.552	0.66	4.285	-0.206	0.487	0.698894	0.320199	0.236656	0.42176	0.821372	0.143943	0.698894	0.391744	0.722865	0.315087	0.070796	0.267029	0.584054	0.512921	0.000109	0.838128
-0.1667	-0.3333	-0.24	0.2567	-0.43	-0.3625	0.135	1.2467	0.1367	-0.2333	-0.6275	-0.06	0.2067	0.0367	1.72	-0.63	-0.28	-0.669	-1.338	-0.787	1.03	-1.726	-1.68	0.442	5.004	0.549	-0.937	-2.909	-0.241	0.83	0.147	5.637	-2.529	-1.298	0.507574	0.188931	0.436449	0.309464	0.092557	0.101217	0.66069	1.3e-05	0.586528	0.354934	0.006069	0.810983	0.412015	0.883773	2e-06	0.01577
-0.16	-0.8533	-0.025	0.085	NA	-1.37	0.135	NA	-0.34	0.175	-1.1	0.12	0.125	-0.13	NA	-0.44	0.245	-0.308	-2.011	-0.048	0.164	NA	-1.864	0.26	NA	-0.463	0.337	-1.497	0.231	0.241	-0.25	NA	-0.847	0.471	0.762265	0.062006	0.962245	0.872186	NA	0.081322	0.798451	NA	0.650052	0.740818	0.154511	0.8204	0.813065	0.805749	NA	0.410037
-0.27	-0.03	0.1133	-0.0033	-0.0633	-0.1175	-0.1833	0.0933	0.16	-0.3933	-0.3275	-0.1133	0.1767	0.3233	-0.2833	-0.36	-0.11	-1.717	-0.191	0.721	-0.021	-0.403	-0.863	-1.166	0.594	1.018	-2.501	-2.405	-0.721	1.124	2.056	-1.802	-2.289	-0.808	0.093594	0.849643	0.475195	0.983191	0.689229	0.393292	0.250456	0.556101	0.314931	0.016504	0.020827	0.475195	0.267821	0.046233	0.079002	0.027334
-0.01	-0.3933	0.07	0.09	NA	-0.28	-0.0067	1.97	-0.4167	0.06	-0.06	-0.2	-0.0733	-0.3867	-0.28	-0.8733	-0.525	-0.038	-1.484	0.216	0.196	NA	-1.056	-0.025	6.068	-1.572	0.185	-0.226	-0.616	-0.277	-1.459	-0.61	-3.295	-1.617	0.970189	0.149623	0.830932	0.846081	NA	0.300343	0.980123	2e-06	0.127821	0.854777	0.82266	0.543104	0.784188	0.156376	0.547136	0.002798
-0.0033	0.0367	-0.1267	0.1167	0.4567	0.35	0.38	0.7	0.34	-0.06	-0.3667	-0.33	0.2867	0.08	0.31	-0.34	-0.175	-0.025	0.275	-0.951	0.876	3.43	3.035	2.33	5.257	2.554	-0.368	-2.754	-2.024	2.153	0.601	1.344	-2.554	-1.073	0.98018	0.784763	0.348453	0.387333	0.00166	0.004701	0.026147	9e-06	0.015542	0.715304	0.009562	0.051284	0.038832	0.552111	0.188178	0.015542
-0.1967	0.4133	-0.4067	-0.9567	0.65	0.2675	-0.1533	-0.3933	-0.16	1.0467	-0.3225	-0.5	0.3067	-0.9567	-0.1033	0.1767	-0.24	-0.741	1.557	-1.532	-3.604	2.449	1.164	-0.578	-1.482	-0.603	3.943	-1.403	-1.883	1.155	-3.604	-0.389	0.666	-0.904	0.463168	0.127436	0.133509	0.000867	0.018879	0.251579	0.566807	0.146353	0.550139	0.00032	0.168484	0.067005	0.25494	0.000867	0.699177	0.509595
-0.13	-0.41	0.5567	0.2433	-0.95	-0.7575	-0.505	-0.94	-0.8967	-1.5033	-0.4675	-0.0767	-0.31	-0.0967	0.175	-0.98	-0.5925	-0.574	-1.811	2.458	1.075	-4.196	-3.863	-1.821	-3.39	-3.96	-6.639	-2.384	-0.339	-1.369	-0.427	0.631	-4.328	-3.021	0.56931	0.078199	0.018686	0.289396	0.00016	0.000429	0.076588	0.001659	0.000323	0	0.022288	0.736809	0.179118	0.671883	0.531842	0.000107
-0.11	0.0333	0.14	0.19	0.0267	0.1825	0.0367	0.2367	0.13	0.31	-0.0325	0.02	0.19	-0.21	-0.1433	0.2733	0.21	-0.776	0.235	0.988	1.341	0.188	1.487	0.259	1.67	0.917	2.187	-0.265	0.141	1.341	-1.482	-1.011	1.929	1.711	0.442133	0.815227	0.329062	0.187477	0.851681	0.144747	0.797149	0.102621	0.364393	0.034532	0.792496	0.888467	0.187477	0.146113	0.317815	0.060784
0.3933	0.6067	0.21	0.06	0.97	0.815	0.77	1.1033	0.3233	0.5667	0.455	-0.0567	0.71	0.61	1.44	-0.0333	0.42	1.566	2.416	0.836	0.239	3.863	3.748	2.504	4.394	1.288	2.257	2.092	-0.226	2.827	2.429	4.682	-0.133	1.673	0.125668	0.020677	0.408305	0.81246	0.000429	0.0006	0.016766	8.8e-05	0.20578	0.029944	0.043241	0.822694	0.007486	0.020037	3.6e-05	0.895109
-0.01	-0.0467	-0.28	-0.0833	-0.4033	0.2375	0.3067	-0.58	-0.0733	-0.0667	-0.1975	-0.13	0.0867	0.0767	0.08	-0.1433	-0.2033	-0.039	-0.18	-1.082	-0.322	-1.559	1.06	1.185	-2.241	-0.283	-0.258	-0.881	-0.502	0.335	0.296	0.309	-0.554	-0.786	0.96937	0.857812	0.285807	0.749131	0.127061	0.29569	0.243072	0.030692	0.778363	0.798037	0.3835	0.618202	0.739467	0.76858	0.758836	0.582779
0.11	0.1	0.1967	0.3033	-0.1767	-0.11	0.37	-0.07	0.15	0.0267	0.1475	0.0633	0.2967	0.1933	-0.0333	0.03	0.18	0.596	0.541	1.065	1.642	-0.957	-0.688	2.003	-0.379	0.812	0.144	0.922	0.343	1.606	1.047	-0.18	0.162	1.125	0.554782	0.591185	0.293276	0.108266	0.34449	0.495565	0.051869	0.706673	0.421465	0.885918	0.361918	0.733448	0.115994	0.301423	0.857682	0.871779
-0.2267	-0.1933	-0.3267	0.2667	-0.21	-0.1025	-0.0033	0.22	-0.09	0.2067	-0.085	-0.0267	0.12	-0.3933	0.04	-0.0933	-0.1	-1.363	-1.163	-1.965	1.604	-1.263	-0.712	-0.02	1.323	-0.541	1.243	-0.59	-0.16	0.722	-2.366	0.241	-0.561	-0.601	0.180528	0.251904	0.056512	0.116722	0.213994	0.480755	0.984106	0.193396	0.591353	0.221213	0.558355	0.8734	0.474724	0.022997	0.811133	0.577744
-0.4133	-0.5633	-0.27	0.12	-0.26	-0.3575	-0.1567	-0.1067	-0.1533	-0.8133	0.05	-0.1433	-0.24	0.23	0.6667	-0.0167	-0.1925	-1.906	-2.597	-1.245	0.553	-1.199	-1.903	-0.722	-0.492	-0.707	-3.75	0.266	-0.661	-1.107	1.06	3.074	-0.077	-1.025	0.063782	0.013029	0.220306	0.583094	0.237558	0.064107	0.474215	0.625495	0.483612	0.000553	0.791428	0.512421	0.274988	0.295196	0.00377	0.939123
-0.1033	0.3267	0.3267	0.0767	-0.5067	0.3775	-0.0233	-0.2333	0.2167	-0.145	-0.0567	-0.1467	-0.6767	-0.4433	-0.4167	-0.3833	-0.1967	-0.531	1.678	1.678	0.394	-2.603	2.239	-0.12	-1.199	1.113	-0.608	-0.291	-0.753	-3.476	-2.277	-2.14	-1.969	-1.01	0.59868	0.101649	0.101649	0.695939	0.013169	0.031155	0.905234	0.238198	0.272793	0.546744	0.772587	0.455908	0.001302	0.028554	0.038888	0.056354
0.3733	-0.0733	-0.1767	0.1433	-2.925	0.0267	0.09	-1.2	-0.3233	0.61	-0.055	-0.09	-0.2067	0.1933	-0.32	-0.1767	-0.4	0.942	-0.185	-0.446	0.361	-6.023	0.067	0.185	-1.747	-0.815	1.256	-0.16	-0.227	-0.521	0.488	-0.659	-0.446	-1.009	0.353383	0.854425	0.658883	0.720083	1e-06	0.946794	0.854128	0.090033	0.420765	0.218038	0.873744	0.821866	0.605762	0.629126	0.514584	0.658883
0.1833	-0.4267	-0.9233	0.0233	0.9867	-0.4975	-0.1567	-0.99	-0.2267	0.7367	-0.785	-0.37	0.9633	-0.1633	-1.5167	-0.1967	-0.22	0.616	-1.433	-3.1	0.078	3.313	-1.929	-0.526	-3.324	-0.761	2.474	-3.044	-1.242	3.235	-0.548	-5.093	-0.66	-0.853	0.541599	0.15962	0.003509	0.937936	0.001949	0.06076	0.601714	0.001889	0.450999	0.01766	0.004092	0.221231	0.002425	0.586395	9e-06	0.512751
-0.695	-0.12	-0.12	NA	NA	-4.46	0.67	NA	-0.73	NA	NA	1.065	1	0.27	NA	NA	NA	-1.54	-0.188	-0.266	NA	NA	-6.987	1.484	NA	-1.617	NA	NA	2.359	1.567	0.423	NA	NA	NA	0.159837	0.85528	0.796662	NA	NA	8.3e-05	0.173683	NA	0.142113	NA	NA	0.044099	0.153493	0.682774	NA	NA
-0.0533	-0.02	0.0067	0.2467	0.37	0.145	0.3667	-0.34	0.2733	-0.115	0.2633	0.39	-0.0133	-0.1033	0.0567	0.6233	-0.205	-0.151	-0.057	0.019	0.699	1.048	0.474	1.039	-0.963	0.774	-0.266	0.746	1.105	-0.038	-0.293	0.161	1.766	-0.671	0.880668	0.9551	0.985026	0.488789	0.300983	0.637876	0.305298	0.341354	0.443363	0.791611	0.460097	0.275979	0.970058	0.771247	0.873273	0.085278
0.3767	-0.1633	-0.1733	-0.175	-1.12	-0.19	-0.14	0.3233	-0.02	-0.115	-0.4533	0.16	-0.0833	0.2067	0.29	-0.1867	-0.735	1.263	-0.548	-0.581	-0.479	-3.756	-0.637	-0.383	1.084	-0.067	-0.315	-1.52	0.537	-0.279	0.693	0.794	-0.626	-2.013	0.215471	0.587576	0.565026	0.634991	0.000679	0.528438	0.703937	0.286159	0.946932	0.754838	0.138072	0.595188	0.781642	0.493152	0.432875	0.535653
0.14	-0.0633	0.47	0.8333	-0.08	0.5025	0.495	1.025	0.345	0.2767	0.5025	1.0367	0.54	1.1167	1.185	0.75	0.44	0.468	-0.212	1.283	2.787	-0.218	1.94	1.352	2.799	0.942	0.925	1.94	3.467	1.806	3.734	3.236	2.508	1.699	0.642591	0.833508	0.207914	0.008589	0.82837	0.060527	0.185286	0.008335	0.352719	0.361266	0.060527	0.001428	0.079661	0.000677	0.002676	0.016991
-0.1067	-0.83	-0.9367	-0.31	3.01	-1.345	-1.35	NA	-1.2233	-1.56	-0.75	-1.1267	-1.0833	-0.45	NA	0.0567	-0.83	-0.535	-4.163	-4.697	-1.269	8.715	-5.508	-6.77	NA	-6.135	-4.517	-3.761	-5.65	-5.433	-2.257	NA	0.284	-4.163	0.596984	0.000279	6.6e-05	0.214928	0	7e-06	0	NA	1e-06	0.000107	0.00081	5e-06	9e-06	0.032155	NA	0.778392
-0.0133	-0.1167	-0.4067	0.1667	-0.5367	0.2525	-0.4133	-0.65	-0.1367	-0.14	0.0725	-0.3767	-0.5233	-0.12	-0.64	0.1567	-0.0625	-0.077	-0.672	-2.342	0.96	-3.091	1.679	-2.381	-3.057	-0.787	-0.806	0.482	-2.169	-3.014	-0.691	-3.01	0.902	-0.416	0.939183	0.505614	0.024429	0.343064	0.003696	0.101183	0.022325	0.004052	0.436002	0.424984	0.632406	0.036277	0.004539	0.493604	0.004593	0.372474
-0.0967	-0.25	-0.2567	0.1867	-0.34	-0.2233	-0.27	0.0733	-0.06	0.0033	-0.3775	-0.03	-0.43	0.2033	-0.37	-0.44	-0.185	-0.418	-0.884	-1.111	0.808	-1.472	-0.967	-0.954	0.317	-0.26	0.014	-1.887	-0.13	-1.861	0.88	-1.602	-1.905	-0.925	0.678015	0.38255	0.273629	0.424177	0.149429	0.339869	0.346056	0.752675	0.796501	0.988564	0.066934	0.897372	0.070546	0.384377	0.11763	0.064518
0.0267	0.4133	-0.1533	0.07	0.16	0.19	0.3733	0.34	0.1533	0.31	0.1125	0.1	-0.19	0.2033	0.4833	-0.03	0.05	0.174	2.697	-1.001	0.373	1.044	1.432	2.436	2.219	1.001	2.023	0.848	0.653	-1.24	1.327	3.154	-0.196	0.377	0.86275	0.01023	0.323141	0.711182	0.302815	0.160123	0.019452	0.032325	0.323141	0.049894	0.401739	0.517844	0.222365	0.192193	0.003074	0.845805
-0.1733	-0.6033	-0.3633	1.07	-1.7733	-0.7475	0.63	-1.065	-0.3533	0.11	0.425	0.45	0.4533	1.2467	0.675	-0.0567	0.195	-0.412	-1.436	-0.865	2.546	-4.22	-2.054	1.499	-2.069	-0.841	0.262	1.168	1.071	1.079	2.966	1.311	-0.135	0.536	0.682307	0.159189	0.39265	0.015013	0.000144	0.046828	0.142013	0.045294	0.405686	0.794919	0.250104	0.290947	0.28744	0.005153	0.197489	0.893445
-0.3533	-0.12	-0.3733	-0.1933	-0.2833	-0.1525	0.0033	0.5833	-0.4233	-0.51	-0.19	-0.3533	-0.2033	-0.4033	0.1933	-0.3067	-0.575	-0.941	-0.32	-0.995	-0.515	-0.755	-0.469	0.009	1.554	-1.128	-1.359	-0.506	-0.941	-0.542	-1.075	0.515	-0.817	-1.769	0.352242	0.750876	0.325963	0.609366	0.454808	0.641544	0.992959	0.128126	0.266184	0.181931	0.615529	0.352242	0.591051	0.289086	0.609366	0.418813
-1.375	-0.77	0.03	0.365	NA	NA	0.73	NA	NA	-0.4833	0.23	-0.345	0.46	-0.33	-0.79	-0.56	NA	-2.416	-0.957	0.037	0.641	NA	NA	0.907	NA	NA	-1.04	0.286	-0.606	0.572	-0.58	-1.388	-0.984	NA	0.033275	0.358254	0.970898	0.533758	NA	NA	0.382877	NA	NA	0.319499	0.780083	0.556048	0.578533	0.573098	0.19125	0.345226
-0.0733	-0.3867	-0.08	0.54	0.0667	0.0175	-0.015	0.33	-0.27	-0.3967	-0.0725	-0.0867	-0.0067	-0.18	0.0433	-0.1767	-0.4333	-0.339	-1.787	-0.302	1.441	0.308	0.093	-0.057	1.525	-1.248	-1.833	-0.387	-0.401	-0.031	-0.679	0.2	-0.816	-2.003	0.736732	0.082725	0.76456	0.15864	0.759859	0.926136	0.955189	0.136346	0.220502	0.075408	0.701213	0.691236	0.975599	0.501531	0.84245	0.419836
0.06	-0.0233	-0.13	-0.0067	0.1	-0.3625	-0.1133	0.1933	0.245	0.52	-0.02	-0.0333	0.19	0.34	0.46	-0.0733	-0.7333	0.194	-0.075	-0.419	-0.022	0.323	-1.351	-0.366	0.624	0.645	1.678	-0.065	-0.108	0.613	1.097	1.484	-0.237	-2.366	0.847542	0.940388	0.677284	0.982953	0.748752	0.184931	0.716666	0.536541	0.522575	0.101701	0.948891	0.914926	0.543553	0.279628	0.146111	0.814247
-0.1933	0.2	-0.46	-0.365	-0.1	-0.4733	-0.27	-0.0667	-0.23	-0.1067	-0.2	0.115	-0.0967	-0.3267	0.6867	-0.5567	-0.21	-0.852	0.881	-1.655	-1.313	-0.441	-2.085	-0.971	-0.294	-0.827	-0.47	-0.881	0.414	-0.426	-1.439	3.025	-2.452	-0.755	0.400802	0.384946	0.107927	0.198695	0.662555	0.045234	0.338851	0.770919	0.414284	0.641657	0.384946	0.681931	0.673109	0.159981	0.004914	0.01992
-3.4	NA	0.3967	0.8567	NA	-1.46	-1.04	NA	NA	-1.9067	NA	-0.365	-1.15	0.5	0.41	NA	NA	-3.69	NA	0.527	1.139	NA	-1.12	-0.798	NA	NA	-2.534	NA	-0.396	-0.883	0.384	0.315	NA	NA	0.003296	NA	0.608001	0.277919	NA	0.285305	0.440914	NA	NA	0.02689	NA	0.69923	0.395497	0.708165	0.758646	NA
-0.18	0.4533	-0.275	-0.03	0.3867	0.1725	0.17	0.28	0.3	0.13	0.1725	-0.07	0.4533	0.0567	0.5633	-0.0333	0.01	-1.106	2.785	-1.379	-0.15	2.375	1.224	0.853	1.72	1.843	0.799	1.224	-0.43	2.785	0.348	3.461	-0.205	0.061	0.276034	0.008431	0.176149	0.881211	0.02289	0.228904	0.399361	0.093864	0.073449	0.429656	0.228904	0.669692	0.008431	0.729742	0.001388	0.83888
-0.1533	0.2833	-0.3367	-0.24	-0.2567	0.015	0.0867	0.2467	0.13	0.1967	-0.28	-0.6733	-0.6133	-0.0867	0.0933	-0.64	-0.3867	-0.631	1.165	-1.385	-0.987	-1.056	0.071	0.356	1.015	0.437	0.809	-1.33	-2.769	-2.523	-0.356	0.384	-2.632	-1.59	0.531977	0.25103	0.174098	0.329731	0.297682	0.943575	0.723435	0.316643	0.664851	0.423535	0.191393	0.00859	0.01589	0.723435	0.703171	0.012134
-0.2967	-0.9367	-0.51	-0.4367	NA	-0.915	-0.43	NA	-0.5	-0.275	-0.725	-0.61	0.0533	-1.165	-0.08	-1.1567	NA	-0.772	-2.437	-1.327	-1.136	NA	-2.749	-1.119	NA	-1.062	-0.584	-1.54	-1.296	0.139	-2.474	-0.12	-3.009	NA	0.447348	0.022117	0.196348	0.26653	NA	0.010835	0.273724	NA	0.298171	0.564273	0.135882	0.206684	0.890743	0.020321	0.905302	0.005827
-0.3167	-0.1833	0.2267	0.62	0.1233	-0.1425	-0.155	0.7133	-0.0233	-0.215	-0.1967	0.0967	0.4333	-0.05	0.8033	-0.0133	-0.1	-1.747	-1.012	1.251	2.793	0.68	-0.908	-0.698	3.936	-0.129	-0.969	-1.085	0.533	2.391	-0.225	4.432	-0.074	-0.45	0.089758	0.319006	0.219729	0.008562	0.500869	0.370427	0.489822	0.000396	0.898332	0.339695	0.285618	0.597307	0.022571	0.823153	9.5e-05	0.941793
-0.3667	-0.91	-0.0933	0.2433	-1.34	-1.7775	0.51	-1.1133	-1.13	-0.2333	-0.6167	-0.325	-0.235	-0.325	-0.64	-1.0933	-0.55	-0.902	-2.238	-0.23	0.598	-2.69	-5.047	1.024	-2.738	-1.604	-0.574	-1.516	-0.653	-0.472	-0.653	-1.285	-2.689	-0.781	0.374789	0.033217	0.820108	0.554313	0.011796	2.3e-05	0.314446	0.010537	0.11966	0.570612	0.140415	0.519277	0.640632	0.519277	0.209126	0.01185
-0.45	-1.075	-0.55	-0.005	-0.145	-0.55	0.15	0.8	-0.01	0.475	0.065	0.99	0.24	-0.54	1.485	-0.41	-0.0967	-0.759	-2.565	-0.928	-0.012	-0.346	-1.607	0.253	2.338	-0.017	1.134	0.155	1.671	0.405	-1.289	3.544	-0.692	-0.283	0.458339	0.020372	0.366716	0.990623	0.733688	0.126874	0.803301	0.032233	0.986739	0.273161	0.878609	0.113629	0.690682	0.215262	0.002587	0.498636
-0.1467	-0.2567	-0.3	0.4633	-0.18	-0.4875	-0.0633	0.29	0.0233	0.07	0.26	-0.1267	0.38	-0.1733	-0.345	-0.26	-0.2033	-0.57	-0.998	-1.166	1.801	-0.7	-2.188	-0.246	0.651	0.091	0.222	1.167	-0.492	1.477	-0.674	-1.095	-1.01	-0.79	0.572261	0.325262	0.251413	0.080243	0.488762	0.035353	0.806991	0.519422	0.928254	0.825487	0.251069	0.625551	0.148529	0.504897	0.280985	0.319105
0.225	-0.2933	0.21	-0.565	-0.39	-0.0425	-0.655	-0.765	-0.46	0.3367	-0.1325	-0.3	-0.2367	-0.9133	-0.455	-0.3767	-0.215	0.941	-1.502	1.076	-2.363	-1.153	-0.251	-2.739	-3.199	-2.356	1.724	-0.784	-1.255	-1.212	-4.678	-1.903	-1.929	-1.272	0.353673	0.142641	0.290029	0.024275	0.257208	0.803124	0.009914	0.003069	0.024654	0.094138	0.438929	0.218571	0.234182	4.9e-05	0.065951	0.062466
0.06	0.2	0.34	-0.5333	0.06	0.285	-0.57	0.185	-0.2967	0.5	0.49	-0.2333	-0.04	-0.9167	-1.485	0.2933	-0.2633	0.193	0.644	1.094	-1.716	0.193	1.059	-1.834	0.486	-0.955	1.609	1.821	-0.751	-0.129	-2.95	-3.902	0.944	-0.847	0.847942	0.523762	0.28089	0.094368	0.847942	0.296379	0.074562	0.629744	0.345867	0.116008	0.076633	0.45743	0.89827	0.00545	0.000383	0.35125
-0.0067	0.1333	-0.1633	-0.12	-0.12	-0.1675	-0.09	-0.7933	-0.1467	0.3333	-0.1925	-0.01	-0.1133	-0.56	-0.0667	0.3733	0.0067	-0.03	0.605	-0.742	-0.315	-0.445	-0.878	-0.409	-3.602	-0.666	1.514	-1.009	-0.045	-0.515	-2.543	-0.303	1.695	0.03	0.976015	0.548636	0.46304	0.754862	0.659018	0.385557	0.685171	0.000932	0.509612	0.138738	0.319463	0.96403	0.609921	0.01537	0.763824	0.098545
1.93	1.0167	1.8133	-0.64	1.765	2.1225	1.86	0.6133	0.57	0	-0.3125	1.0067	1.6333	0.6067	0.7067	1.2967	0.165	3.078	1.622	2.892	-0.833	2.299	3.909	2.422	0.978	0.909	0	-0.576	1.606	2.605	0.968	1.127	2.068	0.304	0.003878	0.113265	0.006331	0.409848	0.027193	0.000375	0.020364	0.334207	0.369073	1	0.568358	0.116737	0.013089	0.339423	0.266842	0.045565
0.6667	0.7033	0.3233	1.0267	0.58	0.785	0.9933	0.78	0.76	0.725	0.95	1.0833	1.2433	0.9133	1.445	1.1067	1.1433	2.867	3.025	1.39	4.415	2.494	3.898	4.272	1.937	3.268	2.546	4.085	4.659	5.347	3.928	5.074	4.759	4.917	0.007017	0.004676	0.173298	9.5e-05	0.017567	0.000426	0.000144	0.061017	0.002452	0.015536	0.000248	4.6e-05	6e-06	0.000391	1.3e-05	3.4e-05
1.4467	NA	NA	-0.62	0.44	1.34	1.81	NA	NA	0.1867	-0.34	-1.3	1.53	0.765	-1.13	NA	-0.35	1.432	NA	NA	-0.354	0.356	0.766	1.035	NA	NA	0.185	-0.194	-0.743	1.237	0.618	-0.646	NA	-0.2	0.181092	NA	NA	0.730052	0.729115	0.460553	0.324052	NA	NA	0.856898	0.849612	0.473705	0.243051	0.549472	0.53218	NA
-0.09	-2.09	0.81	1.04	NA	0	-0.29	NA	-0.19	-0.01	1.32	0.085	-0.695	-0.3	NA	NA	0.22	-0.061	-1.994	0.546	0.702	NA	0	-0.196	NA	-0.128	-0.007	1.259	0.081	-0.663	-0.286	NA	NA	0.148	0.952988	0.079057	0.59879	0.501649	NA	1	0.849485	NA	0.900987	0.994773	0.241296	0.937242	0.524828	0.781558	NA	NA
0.2733	0.56	0.015	0.53	0.3467	0.315	0.5633	0.5167	0.3033	-0.4967	0.14	-0.03	0.4533	-0.0567	1.2	0.56	0.6275	1.003	2.055	0.045	1.945	1.272	1.335	2.067	1.896	1.113	-1.823	0.593	-0.11	1.664	-0.208	4.404	2.055	2.659	0.321938	0.046526	0.964378	0.05892	0.210749	0.189586	0.0453	0.065285	0.272372	0.075932	0.556403	0.912894	0.104103	0.836336	7.9e-05	0.046526
0.69	0.32	0.065	0.025	0.62	-0.0125	0.555	1.75	-0.265	-0.3967	-0.235	-0.125	0.3733	-0.6967	1.23	0.065	-0.3	2.041	1.159	0.192	0.074	1.297	-0.052	1.642	3.66	-0.784	-1.437	-0.983	-0.37	1.352	-2.524	2.573	0.192	-0.887	0.051726	0.257092	0.849061	0.94163	0.206323	0.958707	0.112937	0.001151	0.440356	0.162873	0.33483	0.714635	0.188096	0.018186	0.016277	0.849061
-0.2933	0.3533	0.0367	0.0067	-0.3667	-0.34	0.53	1.3967	0.1	0.4	0.215	-0.0633	0.3533	0.45	1.75	0.0733	0.48	-0.776	0.935	0.097	0.018	-0.971	-1.039	1.403	3.697	0.216	1.059	0.657	-0.168	0.935	1.191	4.632	0.194	1.271	0.44223	0.355481	0.923186	0.986012	0.337826	0.305194	0.168658	0.000677	0.830032	0.296292	0.515001	0.867743	0.355481	0.240889	4.1e-05	0.84711
-0.13	-0.135	-0.4867	-0.59	NA	-0.84	0.145	-0.02	NA	-0.24	0.435	-0.42	-0.18	-0.3733	-0.55	-0.89	0.13	-0.227	-0.236	-1.041	-1.031	NA	-1.468	0.253	-0.035	NA	-0.419	0.76	-0.734	-0.315	-0.799	-0.961	-1.905	0.161	0.822554	0.815858	0.309766	0.314574	NA	0.157327	0.80251	0.97246	NA	0.679313	0.455847	0.471326	0.756303	0.433473	0.347724	0.070936
0.1267	-0.21	0.0067	0.1133	0.1867	0.095	0.185	0.5433	0.3667	0.8667	0.2875	-0.0533	0.0933	0.1567	0.4533	-0.16	0.1433	0.674	-1.117	0.035	0.603	0.993	0.583	0.803	2.89	1.95	4.609	1.766	-0.284	0.496	0.833	2.411	-0.851	0.762	0.504557	0.270981	0.9719	0.550216	0.327029	0.563027	0.42671	0.006302	0.058476	4.4e-05	0.085397	0.778204	0.622453	0.40987	0.020783	0.40007
0.1933	0.1233	0.5167	-0.1067	0.0867	0.0325	-0.0367	0.0433	0.1767	0.1567	0.29	0	-0.1433	0.0333	-0.1933	0.4367	0.17	0.908	0.579	2.427	-0.501	0.407	0.176	-0.172	0.204	0.83	0.736	1.573	0	-0.673	0.157	-0.908	2.051	0.922	0.369193	0.565589	0.019767	0.619067	0.686092	0.860959	0.864117	0.839732	0.411504	0.466045	0.123522	1	0.504611	0.876362	0.369193	0.046764
-0.1767	0.33	0.27	-0.5633	-0.1533	0.0725	-0.55	-0.29	-0.4	0.2	0.0667	-0.3033	-0.2667	-0.4467	-0.5267	-0.0433	-0.34	-0.655	1.223	1.001	-2.088	-0.568	0.31	-1.665	-1.075	-1.211	0.605	0.247	-1.124	-0.989	-1.656	-1.952	-0.161	-1.029	0.516871	0.229497	0.323844	0.044217	0.573439	0.758173	0.10502	0.289818	0.234233	0.548906	0.806269	0.268577	0.32977	0.106826	0.059042	0.873316
-0.15	0.065	0.22	-0.28	-0.3733	-0.4367	-0.05	-0.0333	NA	-0.0733	-0.0767	-0.2533	-0.495	-0.2633	0.01	-0.48	NA	-0.548	0.194	0.804	-1.024	-1.365	-1.596	-0.149	-0.122	NA	-0.268	-0.28	-0.926	-1.477	-0.963	0.03	-1.755	NA	0.587578	0.847495	0.427687	0.314348	0.182635	0.121071	0.882379	0.90384	NA	0.790502	0.781229	0.361905	0.150134	0.343541	0.976389	0.089682
NA	NA	NA	NA	-3.8	0.11	NA	1.6	NA	NA	-1.38	-1.04	NA	NA	4.5	NA	-0.6	NA	NA	NA	NA	-10.567	0.306	NA	4.449	NA	NA	-3.837	-2.892	NA	NA	17.696	NA	-1.668	NA	NA	NA	NA	0.00023	0.773239	NA	0.008438	NA	NA	0.014629	0.038289	NA	NA	2.3e-05	NA
-1.2033	-0.8333	-1.1867	-0.9633	-1.2767	-1.3867	-1.14	0.2067	-1.215	-1.1267	-0.9825	-1.38	-0.85	-1.23	0.4133	-0.69	-0.9225	-6.277	-4.347	-6.19	-5.025	-6.66	-7.234	-5.947	1.078	-5.175	-5.877	-5.918	-7.199	-4.434	-6.416	2.156	-3.599	-5.557	0	9.7e-05	0	1.2e-05	0	0	1e-06	0.2877	7e-06	1e-06	1e-06	0	7.5e-05	0	0.037375	0.000897
-0.2667	-0.1167	-0.08	0.0367	-0.0667	-0.215	0.07	0.0933	-0.0067	0.6233	-0.2125	-0.01	0.03	0.0867	-0.2567	0.0767	-0.0775	-1.167	-0.511	-0.35	0.161	-0.292	-1.087	0.306	0.409	-0.029	2.729	-1.074	-0.044	0.131	0.379	-1.124	0.336	-0.392	0.249907	0.612333	0.728007	0.873281	0.771907	0.283573	0.760854	0.685014	0.976862	0.009362	0.28913	0.965299	0.89617	0.706389	0.267821	0.738902
-0.29	0.0433	0.3467	0.6333	-0.2667	0	0.3967	0.4167	0.22	-0.1433	0.2025	0.1267	-0.1533	0.2467	0.5367	0.5433	0.2175	-1.744	0.261	2.085	3.81	-1.604	0	2.386	2.506	1.08	-0.862	1.406	0.762	-0.922	1.484	3.228	3.268	1.511	0.089069	0.795749	0.043724	0.000488	0.116878	1	0.022048	0.016536	0.286647	0.393936	0.167597	0.450756	0.362109	0.146021	0.002547	0.002281
-0.3967	-0.04	0.0067	0.64	0.1267	-0.025	0.34	0.72	-0.01	0.405	-0.1067	0.01	-0.025	-0.225	1.0967	-0.0867	-0.055	-1.908	-0.192	0.032	2.514	0.609	-0.139	1.336	3.464	-0.039	1.591	-0.513	0.039	-0.098	-0.884	5.276	-0.417	-0.216	0.065787	0.848673	0.974622	0.01743	0.546775	0.890456	0.191562	0.0016	0.968922	0.121935	0.611526	0.968922	0.922413	0.383694	1e-05	0.679632
0.2067	-0.4333	-0.1767	0.0233	-0.2033	-0.1675	-0.05	0.6833	0.2467	-0.1167	-0.0925	-0.35	-0.2633	-0.4333	0.3467	-0.6467	-0.475	0.749	-1.571	-0.641	0.085	-0.737	-0.701	-0.181	2.478	0.895	-0.423	-0.387	-1.269	-0.955	-1.571	1.257	-2.345	-1.989	0.457907	0.123852	0.525343	0.932983	0.465142	0.487064	0.857019	0.01747	0.376325	0.674471	0.700532	0.211592	0.345259	0.123852	0.215891	0.024002
0.3	-0.2233	0.4133	0.1833	0.1267	0.4775	-0.2233	0.0367	0.0067	0.02	-0.02	-0.1633	0.065	0.42	0.0067	-0.2567	-0.11	1.454	-1.083	2.003	0.889	0.614	2.673	-1.083	0.178	0.032	0.097	-0.112	-0.792	0.257	2.036	0.032	-1.244	-0.616	0.153807	0.285584	0.052016	0.379578	0.542758	0.010883	0.285584	0.859846	0.974384	0.923263	0.911439	0.433268	0.798324	0.048514	0.974384	0.220796
0.03	-0.36	-1.0433	-0.8133	-0.11	-0.8067	-0.5	2.87	-0.61	-0.19	-0.27	-0.38	-0.47	-0.6767	0.45	-1.03	-0.86	0.05	-0.738	-2.14	-1.668	-0.226	-1.655	-0.592	3.399	-0.722	-0.318	-0.32	-0.779	-0.964	-1.388	0.533	-1.22	-1.018	0.960392	0.468233	0.043945	0.109738	0.823619	0.112509	0.559938	0.002636	0.477831	0.753395	0.752244	0.444203	0.345726	0.179347	0.599555	0.235746
0.0833	-0.0567	0.1433	0.2667	-0.0267	-0.155	-0.1267	0.1433	0.0133	0.4767	-0.05	-0.0733	0.235	0.0167	-0.0133	0.1433	-0.0125	0.516	-0.351	0.888	1.652	-0.165	-1.109	-0.785	0.888	0.083	2.953	-0.358	-0.454	1.189	0.103	-0.083	0.888	-0.089	0.608551	0.727411	0.379932	0.106452	0.869627	0.274222	0.437301	0.379932	0.934586	0.005275	0.72249	0.652093	0.241652	0.918285	0.934586	0.379932
0.07	-0.02	-0.11	0.27	-0.25	-0.2967	0.365	0.61	0.1133	0.3333	-0.4867	0.12	0.3833	0.1833	-0.215	0.1333	-0.305	0.153	-0.076	-0.418	1.025	-0.775	-1.126	1.131	1.337	0.43	1.265	-1.847	0.372	1.455	0.696	-0.666	0.506	-0.945	0.879164	0.940018	0.679424	0.314058	0.444843	0.269532	0.267398	0.191863	0.670303	0.216031	0.075111	0.712719	0.156586	0.492143	0.510565	0.616686
0.2267	0.1333	0.14	-0.0033	0.2967	-0.28	0.2	-0.3233	0.2067	-0.0333	-0.03	0.2067	0.16	0.1967	0.02	0.2133	-0.0475	1.073	0.631	0.541	-0.016	1.404	-1.53	0.773	-1.53	0.978	-0.158	-0.164	0.978	0.618	0.931	0.095	1.01	-0.26	0.290267	0.531875	0.591735	0.987498	0.168558	0.134389	0.444484	0.134369	0.334325	0.875503	0.870663	0.334325	0.540154	0.357957	0.925098	0.319164
0.4	0.0467	0.5333	0.25	0.1733	0.265	0.44	0.52	0.57	0.33	1.2533	0.3567	0.31	0.6767	0.34	0.3467	-0.18	0.704	0.101	1.15	0.44	0.374	0.466	0.775	0.647	1.229	0.581	2.702	0.769	0.668	1.459	0.423	0.747	-0.224	0.4875	0.920618	0.260484	0.663453	0.711608	0.644686	0.445472	0.523036	0.229915	0.566218	0.01186	0.448726	0.509701	0.156355	0.675562	0.461412
-0.39	-0.1533	-0.2367	0.0433	-0.5567	-0.36	-0.575	-0.2767	-0.41	-0.19	-0.63	-0.145	0.17	-0.21	0.06	-0.1567	-0.25	-1.633	-0.642	-0.991	0.181	-2.331	-1.507	-1.966	-1.158	-1.402	-0.65	-2.638	-0.496	0.581	-0.879	0.251	-0.656	-0.855	0.112418	0.525493	0.329248	0.857181	0.026322	0.141668	0.058178	0.25538	0.170769	0.520673	0.012843	0.623525	0.56524	0.385889	0.803267	0.51659
-1.75	-0.81	0.32	-0.45	NA	-0.775	0.21	NA	-1.42	-1.19	-2.165	-0.6	0.2133	-0.9033	0.88	NA	-0.94	-2.38	-1.102	0.615	-1.06	NA	-1.49	0.286	NA	-1.931	-2.289	-4.164	-1.154	0.502	-2.128	1.197	NA	-1.278	0.031497	0.288575	0.54779	0.306467	NA	0.157478	0.779228	NA	0.073216	0.037538	0.000886	0.267154	0.622848	0.050915	0.250571	NA
-0.06	-0.23	-0.2367	0.1933	-0.17	-0.5475	-0.22	0.7567	0	0.3967	-0.24	0.08	0.17	-0.2767	0.8467	-0.4667	-0.32	-0.305	-1.168	-1.202	0.982	-0.863	-3.21	-0.912	3.842	0	2.014	-1.219	0.406	0.705	-1.405	4.299	-2.37	-1.876	0.762297	0.250204	0.236979	0.332519	0.393485	0.002718	0.367516	0.000455	1	0.051192	0.230563	0.686878	0.485263	0.168277	0.000117	0.023051
0.1867	0.21	0.17	0.4033	0.1033	-0.2225	0.2033	0.58	0.4367	0.0967	0.09	0.1233	0.21	0.2533	-0.445	0.2633	0.085	0.886	0.997	0.807	1.915	0.491	-1.22	0.965	2.249	2.073	0.459	0.493	0.586	0.997	1.203	-1.725	1.25	0.466	0.380932	0.32492	0.424504	0.06292	0.626455	0.229907	0.340326	0.030332	0.044868	0.648814	0.624493	0.561547	0.32492	0.236357	0.092498	0.218703
0.3233	0.34	0.2267	0.315	0.1067	0.0975	0.035	0.1267	0.6	0.7067	0	0.06	-0.1033	0.01	0.26	-0.0933	0.0675	1.644	1.729	1.153	1.308	0.542	0.572	0.145	0.644	3.051	3.593	0	0.305	-0.525	0.051	1.322	-0.475	0.396	0.108502	0.092051	0.25637	0.198887	0.590755	0.570412	0.885241	0.523434	0.004172	0.000934	1	0.761979	0.602367	0.959715	0.194143	0.637827
0.0567	-0.11	0.3333	0.495	-0.4233	-0.205	0.08	0.2167	0.33	-0.07	-0.2175	0.0967	0.16	0.1767	0.1733	-0.1167	0.0225	0.218	-0.423	1.282	1.555	-1.628	-0.911	0.308	0.833	1.269	-0.269	-0.966	0.372	0.615	0.68	0.667	-0.449	0.1	0.828577	0.674507	0.207256	0.128009	0.111398	0.368072	0.759913	0.409626	0.211744	0.789136	0.339902	0.712009	0.541795	0.500754	0.508823	0.656059
-0.0533	-0.4067	-0.56	-0.06	0.26	-0.38	0.265	-0.5767	0.07	0.13	0.0025	0.1533	0.4133	-0.05	-0.41	-0.49	0.13	-0.273	-2.078	-2.862	-0.307	1.329	-2.243	1.106	-2.947	0.292	0.664	0.015	0.784	2.112	-0.256	-1.711	-2.504	0.664	0.786714	0.044754	0.006926	0.760852	0.192151	0.031083	0.276028	0.005557	0.771857	0.510603	0.988309	0.438293	0.041545	0.799739	0.095577	0.016866
0.2233	-0.0433	0.09	-0.07	0.2	0.04	0.29	-0.13	-0.145	1.095	-0.1967	-0.2733	0.9833	0.3333	-0.18	-0.19	-0.05	1.242	-0.241	0.5	-0.318	1.112	0.257	1.317	-0.723	-0.658	4.972	-1.094	-1.52	5.468	1.854	-1.001	-1.057	-0.227	0.22288	0.811045	0.620008	0.752585	0.273974	0.798868	0.19686	0.474746	0.514801	1.9e-05	0.281908	0.137892	4e-06	0.072608	0.324017	0.298263
0.4133	-0.8633	0.1033	0.0333	-0.43	-0.9133	-0.12	0.2167	-0.4	0.6467	0.2	0.1467	0.9367	0.67	0.4133	-0.6333	0.0433	1.059	-2.212	0.265	0.085	-1.102	-2.34	-0.307	0.555	-0.837	1.657	0.592	0.376	2.4	1.717	1.059	-1.623	0.111	0.296339	0.033124	0.792638	0.932391	0.277578	0.024695	0.760185	0.582083	0.407986	0.105872	0.557581	0.709184	0.021467	0.094276	0.296339	0.113012
0.2933	-0.0467	-0.11	0.6933	-0.8	-0.3125	0.12	0.085	-0.41	-0.015	-0.015	0.3567	0.2567	0.2033	-0.055	-0.0467	0.2033	1.522	-0.242	-0.466	3.597	-4.15	-1.872	0.508	0.36	-1.228	-0.064	-0.064	1.85	1.332	1.055	-0.233	-0.242	1.055	0.138338	0.810312	0.644545	0.00112	0.000246	0.070799	0.614876	0.721276	0.228794	0.94975	0.94975	0.073949	0.192843	0.29974	0.817328	0.810312
0.57	0.725	NA	1.49	NA	NA	NA	NA	NA	NA	NA	0.32	-0.34	0.17	-0.33	NA	NA	1.513	2.722	NA	3.955	NA	NA	NA	NA	NA	NA	NA	1.201	-0.902	0.451	-0.876	NA	NA	0.185123	0.03753	NA	0.008814	NA	NA	NA	NA	NA	NA	NA	0.27853	0.40436	0.668949	0.417449	NA
-0.1067	0.1033	0.0467	-0.0933	0.2033	0.1875	-0.03	-0.2767	-0.2433	0.4967	0.19	0.0267	-0.35	-0.2133	-0.51	0.37	0.005	-0.513	0.497	0.224	-0.449	0.978	1.042	-0.144	-1.331	-1.171	2.389	1.055	0.128	-1.684	-1.026	-2.453	1.78	0.028	0.610645	0.621807	0.8235	0.65583	0.333799	0.303804	0.885964	0.190649	0.248604	0.021621	0.297487	0.89856	0.099925	0.310854	0.018543	0.082586
-0.42	-0.1867	1.3833	1.36	-0.0833	0.6875	0.5467	0.445	0.59	0.7833	0.3033	-0.075	0.3	0.155	3.43	0.1633	-0.61	-1.512	-0.672	4.981	3.999	-0.3	2.859	1.969	1.308	1.735	2.821	1.092	-0.221	0.882	0.456	12.351	0.588	-1.268	0.140718	0.506529	2.4e-05	0.000374	0.766152	0.007598	0.058147	0.200514	0.092883	0.008344	0.283254	0.826942	0.384646	0.651815	0	0.560757
-0.255	-0.7167	0.64	1.59	0.53	0.8233	1.3	1.5733	0.45	0	0.9133	1.0933	0.27	1.1967	2.615	0.1167	NA	-0.41	-1.413	1.03	3.135	0.853	1.623	2.093	3.102	0.512	0	1.801	2.155	0.532	2.359	4.209	0.23	NA	0.684524	0.168503	0.311565	0.003963	0.400685	0.115548	0.045393	0.004305	0.61245	1	0.082343	0.0397	0.59864	0.025382	0.000232	0.819728
-0.215	-0.505	0.32	0.91	NA	-0.135	-0.07	0.37	-1.26	0.005	-0.795	1.045	0.36	0.87	NA	-0.51	-0.41	-0.528	-1.239	0.555	1.579	NA	-0.331	-0.121	0.642	-2.186	0.012	-1.951	2.564	0.883	2.135	NA	-1.252	-0.711	0.606992	0.237959	0.588487	0.139222	NA	0.745904	0.905249	0.532424	0.048412	0.990404	0.073787	0.024102	0.393638	0.053134	NA	0.233601
0.465	0.22	0.57	1.75	NA	0.58	0.91	NA	0.4	0.36	0.32	0.78	0.61	0.9	NA	0.36	0.685	1.76	0.833	2.157	6.622	NA	2.688	3.444	NA	1.07	0.963	0.856	2.952	2.308	3.406	NA	1.362	2.592	0.098137	0.417724	0.047043	7e-06	NA	0.016471	0.003463	NA	0.300813	0.350149	0.40486	0.00961	0.035105	0.003747	NA	0.192522
NA	NA	NA	NA	NA	NA	0.71	NA	NA	NA	2.16	0.22	0.03	NA	NA	NA	NA	NA	NA	NA	NA	NA	NA	1.132	NA	NA	NA	3.444	0.496	0.048	NA	NA	NA	NA	NA	NA	NA	NA	NA	NA	0.313863	NA	NA	NA	0.021451	0.64291	0.96388	NA	NA	NA
0.0067	0.0267	-0.41	-0.46	0.3	0.125	0.1233	0.315	0.0233	-0.04	0.0675	-0.32	-0.0667	-0.4933	0.5167	0.1767	0.09	0.031	0.126	-1.934	-1.772	1.415	0.681	0.582	1.213	0.11	-0.189	0.368	-1.51	-0.315	-2.327	2.438	0.833	0.49	0.975071	0.900537	0.060442	0.084308	0.164997	0.499968	0.564046	0.232359	0.912915	0.851308	0.715095	0.139275	0.754821	0.025289	0.019508	0.409709
-0.1067	0.0133	-0.1067	0.2667	-0.17	-0.0133	-0.175	-0.09	-0.2	-0.19	0.0775	-0.1133	-0.09	0.1133	0.03	-0.0633	-0.025	-0.675	0.084	-0.675	1.687	-1.076	-0.084	-0.904	-0.569	-1.266	-1.202	0.566	-0.717	-0.569	0.717	0.19	-0.401	-0.183	0.503732	0.933199	0.503732	0.099607	0.288744	0.933199	0.371534	0.572325	0.213274	0.236595	0.574497	0.477611	0.572325	0.477611	0.850437	0.690813
0.21	-0.0067	0.1833	-0.165	-0.2	0.1075	0.04	-0.1667	-0.2533	0.29	0.0525	-0.01	-0.3433	-0.5933	-0.4633	0.1433	-0.1775	1.162	-0.037	1.015	-0.746	-1.107	0.687	0.221	-0.923	-1.402	1.605	0.336	-0.055	-1.901	-3.284	-2.565	0.793	-1.135	0.252008	0.970747	0.316339	0.460216	0.274929	0.496005	0.825901	0.361808	0.168611	0.116379	0.738961	0.956133	0.064667	0.002145	0.014228	0.432256
0.1767	0.0633	0.0967	-0.1367	0.0567	0.1225	0.0033	-0.3433	-0.0133	-0.235	0	0.23	-0.22	-0.4567	-0.3967	0.2233	-0.1725	0.891	0.319	0.487	-0.689	0.286	0.713	0.017	-1.731	-0.067	-0.968	0	1.16	-1.109	-2.303	-2	1.126	-1.004	0.378525	0.751171	0.628694	0.494847	0.776598	0.479962	0.986676	0.091394	0.946742	0.339291	1	0.253258	0.274137	0.026777	0.052554	0.267045
0.7633	0.5367	0.1533	0.3067	0.48	0.5975	0.41	1.0333	0.0267	0.37	0.4133	0.63	0.5333	0.9433	1.15	0.16	0.3425	2.963	2.083	0.595	1.19	1.521	2.678	1.591	4.011	0.104	1.436	1.604	2.445	2.07	3.661	4.463	0.621	1.535	0.005203	0.043941	0.555237	0.241227	0.136388	0.010832	0.119709	0.000269	0.918102	0.159051	0.116823	0.019154	0.045201	0.000751	6.8e-05	0.538254
0.08	-0.0933	-0.2633	0.2933	-0.2733	-0.1125	0.285	0.42	-0.43	0.01	-0.06	0.1733	0.32	0.5067	0.79	0.8933	-0.27	0.234	-0.273	-0.771	0.859	-0.8	-0.38	0.681	1.004	-0.727	0.024	-0.176	0.507	0.937	1.483	1.889	2.616	-0.645	0.81632	0.786428	0.44644	0.396907	0.429532	0.706241	0.500641	0.322995	0.472663	0.981078	0.861674	0.615336	0.355919	0.147879	0.068177	0.01355
0.005	0.0133	0.2567	0.405	0.2467	0.1125	-0.05	0.3533	0.175	0.5833	-0.1567	0.095	0.1233	0.7	0.8067	0.37	-0.405	0.016	0.053	1.012	1.304	0.973	0.512	-0.161	1.393	0.564	2.301	-0.618	0.306	0.486	2.761	3.181	1.459	-1.304	0.987253	0.958386	0.318899	0.201345	0.337836	0.611897	0.873087	0.17293	0.576953	0.027973	0.540974	0.761626	0.629948	0.009403	0.003216	0.154103
-0.27	0.115	0.1033	0.25	-0.6767	-0.6067	-0.8	0.475	-0.385	0.0967	-0.4867	0.14	-0.41	-0.05	-0.25	-0.0567	0.5333	-0.897	0.312	0.343	0.678	-2.248	-2.016	-2.17	1.289	-1.044	0.321	-1.617	0.38	-1.362	-0.166	-0.678	-0.188	1.772	0.37669	0.757178	0.733703	0.502744	0.031927	0.052707	0.037887	0.207214	0.304477	0.750262	0.11617	0.706723	0.183085	0.869152	0.502744	0.851905
-0.4533	0.0567	-0.0467	-0.15	-0.3767	-0.4275	-0.0267	-0.5167	-0.2967	-0.4067	-0.5325	-0.195	-0.8933	-0.3967	-0.7533	0.02	-0.6	-2.09	0.261	-0.215	-0.691	-1.736	-2.275	-0.123	-2.382	-1.368	-1.875	-2.834	-0.734	-4.118	-1.829	-3.473	0.092	-3.194	0.043124	0.795283	0.830781	0.493323	0.090297	0.028373	0.90279	0.022141	0.179182	0.06825	0.007197	0.467317	0.000189	0.075026	0.001263	0.92701
-1.01	-1.925	-0.0767	0.23	NA	-0.965	-1.54	NA	-2.7	-0.57	-0.94	-0.255	-1.25	0.1333	NA	-1.85	NA	-2.683	-5.113	-0.249	0.748	NA	-2.563	-4.091	NA	-5.071	-1.514	-2.497	-0.677	-4.067	0.434	NA	-3.475	NA	0.014934	6.7e-05	0.805776	0.463686	NA	0.019252	0.000651	NA	7.3e-05	0.146862	0.022136	0.506539	0.000687	0.669455	NA	0.002611
0.1467	-0.0633	0.0467	0.14	-0.28	-0.0925	-0.035	-0.1533	-0.06	0.5067	0.0125	-0.1833	-0.1767	-0.0167	-0.0933	-0.3833	-0.1833	0.815	-0.352	0.259	0.778	-1.556	-0.594	-0.159	-0.852	-0.272	2.816	0.08	-1.019	-0.982	-0.093	-0.519	-2.131	-1.019	0.42013	0.72681	0.796771	0.44139	0.128055	0.55632	0.874656	0.399508	0.786901	0.007707	0.936488	0.314757	0.332444	0.92669	0.606994	0.039745
-0.2167	-0.1233	-0.5467	0.2967	0.07	-0.3525	0.1767	0.7367	0.2867	0.6767	-0.05	0.15	0.4867	0.0267	0.8467	-0.1267	0.1933	-0.842	-0.479	-2.125	1.153	0.272	-1.582	0.687	2.864	1.114	2.631	-0.224	0.583	1.892	0.104	3.292	-0.492	0.752	0.404657	0.63423	0.039861	0.255682	0.786927	0.121514	0.496192	0.006664	0.271795	0.012084	0.823554	0.563092	0.065824	0.917952	0.002102	0.625123
0.0367	0.0767	0.2033	0	-0.3667	-0.4625	-0.125	0.4667	-0.22	1.605	0.0167	-0.215	-0.0033	-0.0733	0.87	-0.1867	-0.01	0.118	0.248	0.657	0	-1.185	-1.725	-0.33	1.508	-0.58	4.234	0.054	-0.567	-0.011	-0.237	2.811	-0.603	-0.032	0.906407	0.805879	0.515705	1	0.244488	0.093657	0.743643	0.140989	0.565557	0.000168	0.957376	0.574381	0.991471	0.814154	0.00819	0.550507
-0.4133	-0.2833	0.0333	0.1967	-0.93	-0.37	-0.07	0.1433	-0.0067	0.1767	-0.25	-0.24	-0.4933	0.1333	0.1233	0.2	-0.47	-2.069	-1.418	0.167	0.984	-4.655	-2.138	-0.286	0.717	-0.033	0.884	-1.022	-1.201	-2.469	0.667	0.617	1.001	-2.352	0.045692	0.164618	0.868414	0.331408	4.2e-05	0.039236	0.776436	0.477676	0.973562	0.382336	0.313642	0.237378	0.018342	0.50873	0.540854	0.323385
0.39	0.4033	0.3367	0.0967	0.1967	-0.015	0.3567	-0.02	-0.04	0.1467	0.045	-0.13	0.5733	-0.0333	0.08	-0.11	-0.0667	2.138	2.211	1.846	0.53	1.078	-0.095	1.955	-0.11	-0.179	0.804	0.285	-0.713	3.143	-0.183	0.439	-0.603	-0.365	0.038912	0.033029	0.072632	0.599189	0.287661	0.924843	0.057825	0.91326	0.858838	0.426296	0.777273	0.480332	0.003211	0.85596	0.663417	0.550013
0.4767	0.4233	0.7567	0.615	1.28	1.27	2.02	0.94	0.21	0.9167	0.2525	0.15	0.7167	0.3767	1.965	0.39	0.01	1.627	1.445	2.583	1.714	3.568	5.006	5.63	2.62	0.585	3.129	0.995	0.418	2.446	1.286	5.477	1.331	0.028	0.11365	0.158288	0.014646	0.096314	0.001175	2e-05	3e-06	0.013407	0.562496	0.00376	0.327168	0.678716	0.020192	0.207869	5e-06	0.192624
-0.16	-0.1567	0.21	0.6567	-0.1033	-0.5125	0.385	0.5167	0.28	0.5467	0.2	0.17	0.2067	0.63	1.5633	-0.1667	-0.38	-0.517	-0.506	0.679	2.123	-0.334	-1.913	1.016	1.67	0.739	1.767	0.647	0.55	0.668	2.037	5.054	-0.539	-1.003	0.608217	0.615682	0.501641	0.040817	0.740321	0.063838	0.316426	0.103678	0.464748	0.085796	0.522104	0.586078	0.508413	0.049205	1.3e-05	0.593414
-0.1833	-0.0567	-0.1733	0.0567	-0.1067	-0.035	-0.11	0.3567	0.1233	0.3967	-0.06	-0.0433	0.07	-0.3367	0.2233	-0.2333	0.0333	-1.074	-0.332	-1.016	0.332	-0.625	-0.237	-0.645	2.09	0.723	2.324	-0.406	-0.254	0.41	-1.973	1.309	-1.367	0.195	0.289211	0.741606	0.315957	0.741606	0.53554	0.814022	0.522931	0.043101	0.474121	0.025333	0.686952	0.800873	0.683889	0.055544	0.198204	0.179267
0.1367	-0.0533	0.26	0.8633	-0.1	0.075	-0.1167	0.43	0.5467	0.0533	0.6375	0.6333	0.8467	-0.1133	0.3267	0.3333	0.3275	0.765	-0.299	1.455	4.833	-0.56	0.485	-0.653	2.407	3.06	0.299	4.121	3.545	4.74	-0.634	1.829	1.866	2.117	0.448678	0.766806	0.153248	2e-05	0.578705	0.630435	0.517389	0.020723	0.003913	0.766806	0.000181	0.001006	2.6e-05	0.529368	0.074819	0.069295
0.6733	0.2167	0.71	0.6267	-0.6367	0.01	0.48	1.2467	0.495	-0.19	0.99	1.2033	-0.2233	-0.2433	0.7867	0.7933	0.2267	2.614	0.841	2.757	2.433	-2.472	0.045	1.522	4.841	1.569	-0.738	4.439	4.672	-0.867	-0.945	3.054	3.08	0.88	0.012793	0.405518	0.00896	0.019841	0.018086	0.964476	0.136451	2.2e-05	0.124969	0.465261	7.7e-05	3.8e-05	0.391361	0.350792	0.004133	0.003857
-0.02	-0.0733	-0.0867	-0.1767	-0.2433	0.125	0.02	0.2067	0.14	-0.4067	-0.135	-0.2	-0.1067	0.11	-0.8	-0.49	-0.495	-0.16	-0.587	-0.693	-1.413	-1.946	1.154	0.131	1.653	1.12	-3.252	-1.247	-1.6	-0.853	0.88	-6.398	-3.919	-4.571	0.87373	0.560869	0.492271	0.165495	0.058771	0.255272	0.896751	0.106275	0.2696	0.002344	0.21983	0.117657	0.398742	0.384305	0	0.000344
-0.24	-0.3	0.065	-0.27	-0.93	-0.86	0.045	0.24	0.575	-0.33	-0.41	-0.04	-0.3167	-0.17	-0.91	-0.18	-1.01	-0.493	-1.067	0.189	-0.554	-1.91	-3.059	0.131	0.493	1.67	-0.958	-0.842	-0.116	-1.126	-0.605	-2.643	-0.523	-2.074	0.627912	0.299659	0.852327	0.585902	0.071765	0.006596	0.897433	0.627912	0.11175	0.35022	0.410555	0.908772	0.274405	0.552741	0.016271	0.60735
-0.08	-0.02	-0.09	0.1933	-0.77	-0.1825	0.045	0.0767	-0.5067	0.0067	-0.0633	-0.2267	0.3433	0.11	-0.0367	-0.9833	-0.0275	-0.253	-0.063	-0.284	0.611	-2.433	-0.666	0.116	0.242	-1.601	0.021	-0.2	-0.716	1.085	0.284	-0.116	-3.107	-0.1	0.801827	0.949949	0.777695	0.544978	0.019858	0.509591	0.908199	0.809916	0.117792	0.983306	0.842477	0.478316	0.284932	0.77814	0.908388	0.003593
0.385	-0.36	1.145	0.205	NA	0.755	0.84	NA	-1.63	0.24	0.52	-0.49	-0.09	-0.1733	NA	1.12	NA	0.993	-0.928	2.952	0.529	NA	1.947	1.531	NA	-2.972	0.619	0.948	-1.263	-0.232	-0.547	NA	2.042	NA	0.338287	0.369556	0.010821	0.605667	NA	0.072634	0.148688	NA	0.010415	0.546318	0.359724	0.227776	0.819969	0.593044	NA	0.061146
-0.1933	-0.3867	-0.51	0	-1.2933	-0.3433	0.66	0.58	-0.07	-0.5433	-0.05	0.0467	-0.0267	0.7167	1.135	0.2167	-0.2325	-0.464	-0.927	-1.223	0	-3.101	-0.823	1.292	1.391	-0.168	-1.303	-0.138	0.112	-0.064	1.718	2.222	0.52	-0.644	0.645638	0.359785	0.22901	1	0.00365	0.415581	0.204217	0.172511	0.867609	0.200589	0.890638	0.911503	0.949358	0.093967	0.032387	0.606455
0.2367	1.0367	0.24	0.5267	-0.27	1.0133	0.3167	0.605	-0.0667	0.4367	0.4233	-0.2133	-0.2	0.1367	0.115	-0.4067	-0.23	0.597	2.614	0.494	1.328	-0.681	2.555	0.799	1.246	-0.168	1.101	1.068	-0.538	-0.504	0.345	0.237	-1.026	-0.474	0.554631	0.013294	0.624407	0.193097	0.500617	0.015318	0.430158	0.2215	0.867498	0.278656	0.293342	0.59414	0.617306	0.732512	0.81426	0.312452
-0.2133	-0.0733	-0.2933	0.62	-0.0533	-0.3533	0.155	0.77	-0.2567	0.045	-0.19	0.0733	0.2767	-0.1767	-0.31	-0.07	-0.1333	-1.179	-0.405	-1.621	3.427	-0.295	-1.953	0.7	2.457	-1.419	0.203	-1.05	0.405	1.529	-0.977	-0.989	-0.387	-0.737	0.247128	0.68795	0.114881	0.001716	0.770074	0.059731	0.489331	0.019687	0.165778	0.840363	0.301586	0.68795	0.136158	0.336225	0.330034	0.701404
0.08	-0.1533	0.2	-0.54	-0.61	-0.235	-0.24	0.205	-0.72	0.285	-0.255	0.175	0.04	-0.1833	0.195	-0.38	-0.135	0.277	-0.532	0.693	-1.872	-1.726	-0.665	-0.679	0.58	-1.441	0.807	-0.722	0.495	0.113	-0.636	0.552	-1.076	-0.382	0.783865	0.599844	0.494648	0.073197	0.096835	0.51218	0.503326	0.567065	0.162242	0.427629	0.477287	0.624795	0.910784	0.530984	0.586005	0.29261
0.1433	0.4133	-0.3267	-0.1333	0.465	0.065	0.1767	-0.2533	-0.4267	0.1167	-0.3125	-0.2167	0.4867	-0.3567	-0.35	0.0033	-0.0675	0.895	2.58	-2.039	-0.832	2.37	0.469	1.103	-1.581	-2.663	0.728	-2.253	-1.353	3.038	-2.226	-2.185	0.021	-0.487	0.37633	0.013698	0.048152	0.410219	0.022754	0.641975	0.276763	0.121746	0.011133	0.470726	0.029909	0.183886	0.004206	0.031746	0.034887	0.983503
0.71	NA	-1.69	-0.15	NA	NA	NA	NA	-0.1	NA	1.23	-0.11	-1.22	0.29	NA	NA	NA	1.774	NA	-4.222	-0.375	NA	NA	NA	NA	-0.25	NA	3.072	-0.275	-3.047	0.724	NA	NA	NA	0.160193	NA	0.01744	0.729271	NA	NA	NA	NA	0.816581	NA	0.04385	0.79879	0.044838	0.513844	NA	NA
-0.05	0.3033	0.1733	-0.18	0.0433	-0.035	0	0.7733	-0.2767	0.55	0.1275	0.2333	0.0633	-0.1467	0.8933	-0.0567	0.255	-0.184	1.115	0.637	-0.661	0.159	-0.148	0	2.842	-1.017	2.021	0.541	0.857	0.233	-0.539	3.282	-0.208	1.082	0.855174	0.27177	0.527867	0.512201	0.874304	0.882705	1	0.007065	0.315537	0.050099	0.591573	0.396418	0.817187	0.592973	0.002157	0.836131
-0.43	-0.3167	-0.27	-0.0633	-0.0633	-0.38	-0.0667	-0.4433	0.0567	0.2167	-0.1925	-0.0767	-0.24	-0.3467	0.2267	-0.1067	-0.18	-1.66	-1.223	-1.042	-0.245	-0.245	-1.694	-0.257	-1.712	0.219	0.836	-0.858	-0.296	-0.927	-1.338	0.875	-0.412	-0.802	0.104614	0.228562	0.303412	0.80807	0.80807	0.097935	0.798189	0.09462	0.827926	0.40779	0.395856	0.768753	0.359638	0.188236	0.386683	0.682652
-0.22	-0.1967	-0.0333	0.4733	-0.6567	-0.18	1.2133	1.4733	0.59	0.2067	-0.1233	-0.17	-0.11	-0.1933	0.77	-0.5433	0.175	-0.409	-0.366	-0.062	0.88	-1.221	-0.387	2.256	2.74	0.896	0.384	-0.229	-0.316	-0.205	-0.36	1.432	-1.01	0.376	0.684704	0.716556	0.950891	0.384172	0.229424	0.701227	0.029793	0.00926	0.375876	0.702838	0.819798	0.753593	0.838986	0.72115	0.160211	0.318584
0.0933	-0.61	-0.2567	-0.0533	-1.64	-0.5833	0.23	-0.015	0.25	-0.0567	-0.1775	-0.0633	-0.24	-0.1333	0.5	-0.9733	0.17	0.206	-1.099	-0.567	-0.118	-2.09	-1.288	0.293	-0.027	0.319	-0.125	-0.452	-0.14	-0.433	-0.294	0.637	-2.149	0.217	0.838408	0.281848	0.575961	0.907206	0.046723	0.209422	0.771801	0.978642	0.752616	0.901436	0.654786	0.889915	0.66897	0.770896	0.529659	0.041339
-0.03	-0.5	-0.4367	0.37	-0.77	-0.425	0.095	0.23	-0.375	-0.135	-0.1067	-0.3667	0.0733	-0.6133	-0.24	-0.015	-0.27	-0.123	-2.047	-1.788	1.515	-2.574	-2.009	0.318	0.769	-1.254	-0.451	-0.437	-1.501	0.3	-2.511	-0.802	-0.05	-0.638	0.903078	0.049637	0.084076	0.140442	0.015322	0.053732	0.753043	0.44808	0.219828	0.655078	0.665497	0.143921	0.766098	0.017749	0.428794	0.960346
0.5133	0.0967	0.08	0.1133	0	-0.1275	0.045	0.02	-0.2533	0.6	0.095	0.0767	0.0433	-0.3633	0.0333	-0.2967	-0.0167	3.287	0.619	0.512	0.726	0	-0.943	0.235	0.128	-1.622	3.842	0.703	0.491	0.278	-2.327	0.213	-1.9	-0.107	0.002163	0.539516	0.611344	0.472346	1	0.351635	0.81522	0.89875	0.112877	0.000443	0.486583	0.626223	0.78287	0.025326	0.832085	0.06495
-0.0433	-0.1233	-0.1567	0.1667	-0.3733	-0.2075	0.005	-0.17	-0.535	0.0467	-0.2267	0.185	0.39	-0.0133	0.4733	-0.5433	-0.34	-0.219	-0.623	-0.791	0.841	-1.885	-1.21	0.021	-0.701	-2.205	0.236	-1.144	0.763	1.969	-0.067	2.389	-2.743	-1.401	0.828172	0.537765	0.434585	0.406118	0.068176	0.234925	0.98368	0.488331	0.034408	0.815196	0.260635	0.451084	0.057294	0.946737	0.022649	0.009704
-0.9867	-0.25	-0.73	-0.1467	0.2333	-0.045	-0.1567	-0.4233	-0.02	-0.3467	-0.43	-0.0333	-0.1067	-0.39	-0.08	-0.6533	-0.2933	-5.784	-1.466	-4.279	-0.86	1.368	-0.305	-0.918	-2.482	-0.117	-2.032	-2.911	-0.195	-0.625	-2.286	-0.469	-3.83	-1.72	1e-06	0.150688	0.000115	0.395099	0.179095	0.762267	0.363983	0.017432	0.907262	0.048892	0.005898	0.846079	0.535375	0.02768	0.64167	0.000447
-0.6667	-1.4167	-0.2767	1.13	-1.0967	-0.7775	0.17	-0.7533	-0.605	-1.21	-0.3	0.2433	0.2033	0.34	0.82	-0.8867	-0.19	-1.723	-3.662	-0.715	2.921	-2.835	-2.321	0.439	-1.947	-1.277	-3.128	-0.895	0.629	0.526	0.879	2.12	-2.292	-0.567	0.092654	0.000732	0.478714	0.005741	0.00719	0.02555	0.66274	0.058627	0.209089	0.003301	0.375973	0.532971	0.602104	0.384784	0.040368	0.027314
0.075	-0.61	0.26	0.885	0.22	0.18	0.56	0.095	-0.23	-0.275	-0.2433	-0.1633	0.16	0.13	0.76	-0.63	-0.425	0.221	-1.798	0.939	2.609	0.459	0.75	1.651	0.28	-0.479	-0.811	-0.878	-0.59	0.578	0.469	1.584	-2.274	-1.253	0.826802	0.084016	0.356738	0.014989	0.650455	0.459925	0.111068	0.781724	0.635759	0.425107	0.387908	0.560625	0.568599	0.642843	0.125504	0.031601
0.28	0.1833	0.2267	0.1067	-0.3433	0.1433	0.155	0.1133	-0.0533	-0.0567	0.1025	-0.0667	0.0233	0.18	0.3267	-0.2767	-0.3233	1.906	1.248	1.543	0.726	-2.337	0.976	0.861	0.771	-0.363	-0.386	0.806	-0.454	0.159	1.225	2.224	-1.883	-2.201	0.064336	0.219781	0.131242	0.472296	0.024876	0.335477	0.39445	0.445267	0.718613	0.701876	0.425519	0.652588	0.874655	0.228113	0.032272	0.067431
-0.6567	-0.38	-0.295	-0.43	-1.47	0.025	0.33	0.91	-0.42	-1.21	-0.3533	-0.915	0.2433	1.96	3.3167	-0.765	-1.17	-1.173	-0.679	-0.43	-0.444	-1.516	0.036	0.34	0.939	-0.613	-1.765	-0.631	-1.335	0.435	3.502	5.925	-1.116	-1.707	0.252997	0.504137	0.671062	0.661623	0.143373	0.971232	0.73673	0.357889	0.54625	0.091118	0.534245	0.195313	0.667906	0.001964	5e-06	0.276234
0.5867	0.3567	0.0133	0.4167	0.58	0.4125	0.83	1.0833	0.2233	0.9367	0.15	0.1833	0.7767	0.4967	0.7467	-0.1233	0.425	2.302	1.4	0.052	1.635	2.276	1.869	3.257	4.251	0.876	3.675	0.68	0.719	3.048	1.949	2.93	-0.484	1.926	0.026544	0.169251	0.958531	0.109792	0.028206	0.068852	0.00228	0.000122	0.385998	0.000689	0.500584	0.476021	0.004048	0.058249	0.005545	0.631018
-0.1133	-0.58	-0.2667	0.6	-0.38	-0.8075	-0.0567	-0.255	0.07	-0.0967	-0.225	-0.16	-0.1433	-0.3467	-0.245	-0.44	0.215	-0.348	-1.779	-0.818	1.84	-1.165	-2.859	-0.174	-0.638	0.215	-0.296	-0.797	-0.491	-0.44	-1.063	-0.613	-1.349	0.761	0.730076	0.083197	0.418532	0.073492	0.251067	0.006818	0.862956	0.526942	0.831166	0.768492	0.430501	0.626459	0.662728	0.294369	0.543193	0.185123
0.17	0.0133	-0.17	0.0433	0.23	0.0233	0.35	0.22	0.1	0.15	0	-0.0733	0.0333	0.15	0.075	-0.46	-0.3133	0.936	0.073	-0.936	0.239	1.267	0.128	1.927	1.212	0.551	0.674	0	-0.404	0.184	0.826	0.337	-2.533	-1.725	0.355505	0.94188	0.355505	0.812762	0.213545	0.898483	0.061953	0.233694	0.585293	0.504389	1	0.688752	0.8554	0.414298	0.73793	0.015865
-0.0833	-0.7367	-0.0033	-0.025	0.25	-0.6	-0.345	0.05	-0.06	-0.05	-1.01	0.025	-0.1567	-0.2267	-0.2	-0.2733	-0.0333	-0.299	-2.647	-0.012	-0.073	0.898	-2.156	-1.012	0.104	-0.124	-0.147	-2.095	0.073	-0.563	-0.814	-0.587	-0.982	-0.12	0.766931	0.013484	0.990533	0.942078	0.377081	0.040317	0.320573	0.918162	0.901875	0.884478	0.04582	0.942078	0.578186	0.422609	0.5623	0.334877
0.1067	0.7033	0.4167	0.2333	-0.51	0.3133	0.095	-0.09	-0.3333	0.9067	-0.3267	-0.27	-0.0667	-1.2	0.18	-0.13	-0.38	0.302	1.991	1.179	0.66	-1.444	0.887	0.22	-0.147	-0.944	2.566	-0.925	-0.624	-0.189	-3.397	0.294	-0.212	-0.878	0.764903	0.056159	0.247989	0.514262	0.159754	0.382552	0.827782	0.884105	0.353346	0.015803	0.362912	0.537588	0.851664	0.002027	0.770769	0.83327
0.0967	-0.11	0.4933	0.4167	-0.135	0.2625	0.485	-0.01	-0.0533	0.56	0.115	0.01	0.19	-0.0833	-0.51	-0.57	-0.17	0.346	-0.394	1.768	1.493	-0.395	1.086	1.419	-0.021	-0.191	2.007	0.336	0.029	0.681	-0.299	-1.055	-1.668	-0.352	0.731669	0.696478	0.088163	0.146772	0.695885	0.286808	0.167097	0.983643	0.849832	0.054684	0.739057	0.976869	0.501639	0.767466	0.30052	0.106693
-0.605	0.43	3.2867	NA	NA	0.12	0.96	1.1	-0.395	-1.23	1.55	1.9667	0.73	0.6633	1.98	1.98	NA	-1.039	0.522	6.91	NA	NA	0.146	1.165	1.335	-0.678	-1.493	1.882	4.135	1.253	1.395	2.404	3.399	NA	0.317175	0.610115	9e-06	NA	NA	0.886328	0.263997	0.203796	0.509125	0.158345	0.081576	0.001082	0.231341	0.185572	0.031199	0.00451
-0.98	-1.625	-0.2467	0.225	NA	-0.1	0.195	NA	-1.65	-0.98	-1.385	-0.645	0.2467	-0.6067	-2.35	-1.83	NA	-2.483	-3.362	-0.625	0.465	NA	-0.207	0.403	NA	-2.414	-2.027	-2.865	-1.334	0.625	-1.537	-3.438	-4.637	NA	0.021764	0.00302	0.53887	0.646495	NA	0.838145	0.69082	NA	0.025234	0.055802	0.009402	0.196701	0.53887	0.139535	0.002531	0.00015
0.28	0.49	0.59	0.385	0.5133	0.19	NA	0.38	-0.29	0.68	0.15	-0.115	-0.05	-0.13	0.54	0.39	0.95	0.461	0.807	0.971	0.896	1.464	0.442	NA	1.084	-0.477	1.583	0.247	-0.268	-0.082	-0.214	1.54	0.642	2.212	0.651659	0.432866	0.347296	0.384682	0.164566	0.664751	NA	0.296226	0.640171	0.134904	0.808412	0.792665	0.935522	0.833512	0.145109	0.530849
-0.2	-0.3067	-0.16	-0.01	0.15	-0.24	-0.14	0.425	0.0733	-0.4333	-0.3975	-0.2567	-0.0633	0.04	-0.27	0.1433	-0.1925	-1.117	-1.713	-0.894	-0.056	0.838	-1.548	-0.782	1.938	0.41	-2.42	-2.563	-1.433	-0.354	0.223	-1.231	0.8	-1.241	0.270953	0.094827	0.377126	0.955754	0.407379	0.129888	0.439093	0.059991	0.684419	0.020343	0.014392	0.159821	0.725503	0.82442	0.225738	0.428361
-0.1833	-0.5367	-0.0033	-0.57	-0.6933	-0.6325	-0.7533	-0.08	-0.6733	0.4133	0.14	-0.5	-2.0633	0.65	-0.26	0.1733	0.31	-0.622	-1.821	-0.011	-1.934	-2.353	-2.478	-2.556	-0.271	-2.285	1.403	0.549	-1.697	-7.001	2.206	-0.882	0.588	1.052	0.537448	0.076173	0.991032	0.060274	0.023707	0.017574	0.014531	0.787449	0.02777	0.168555	0.586399	0.097627	0	0.033289	0.382975	0.559766
0.0533	-0.37	0.3633	0.0933	-0.38	-0.3175	-0.24	0.38	-0.2	-0.085	0.17	-0.08	-0.64	0.2567	0.1267	0.08	0.1333	0.296	-2.054	2.017	0.518	-2.11	-2.036	-1.088	2.11	-1.111	-0.385	0.944	-0.444	-3.554	1.425	0.703	0.444	0.74	0.768802	0.047138	0.051042	0.607415	0.041772	0.049084	0.283686	0.041772	0.274032	0.702204	0.351402	0.659513	0.00107	0.162598	0.48631	0.659513
-0.23	0.2767	-0.2067	0.0267	0.7167	0.275	-0.0133	0.5067	-0.01	-0.03	-0.0475	0.23	0.4667	-0.085	0.49	0.3067	0.01	-1.151	1.385	-1.035	0.134	3.588	1.59	-0.067	2.537	-0.041	-0.15	-0.275	0.94	2.336	-0.347	2.453	1.535	0.05	0.257032	0.174433	0.307644	0.894531	0.000971	0.12052	0.947145	0.015606	0.967617	0.881443	0.785182	0.353318	0.025077	0.730251	0.019064	0.133338
0.1233	0.6967	0.0467	-0.3833	0.52	0.4475	-0.1233	0.37	0.1267	1.0367	0.2925	0.04	-0.04	-0.52	0.4667	0.26	0.07	0.392	2.214	0.148	-1.218	1.652	1.642	-0.392	1.176	0.402	3.294	1.073	0.127	-0.127	-1.652	1.483	0.826	0.222	0.697238	0.032685	0.882871	0.23042	0.106389	0.108536	0.697238	0.246748	0.689491	0.002088	0.28968	0.899504	0.899504	0.106389	0.14604	0.413669
0.89	0.4233	0.6833	0.47	1.1733	0.2825	0.73	0.0667	0.18	0.2267	0.0625	0.56	0.95	0.565	0.3033	0.9033	0.06	3.488	1.659	2.678	1.842	4.599	1.279	2.861	0.261	0.576	0.888	0.283	2.195	3.723	1.808	1.189	3.541	0.272	0.001232	0.105189	0.01082	0.073161	4.5e-05	0.20871	0.006785	0.795256	0.56794	0.379836	0.778798	0.034266	0.000627	0.078399	0.241757	0.001062
0.2633	0.4967	0.3267	-0.8067	0.9233	0.38	0.1367	-0.2467	0.0133	0.1933	-0.0325	0.2333	1.1267	-0.6833	-0.01	0.8567	0.58	1.787	3.371	2.217	-5.475	6.266	2.978	0.928	-1.674	0.09	1.312	-0.255	1.584	7.646	-4.638	-0.068	5.814	4.545	0.081391	0.001657	0.032295	2e-06	0	0.004881	0.35915	0.101822	0.928344	0.196872	0.800251	0.121066	0	3.6e-05	0.946225	1e-06
-0.2333	0.33	0.1167	-0.77	1.12	0.4467	0.055	NA	-0.67	0.365	-0.51	0.365	0.74	-0.16	-0.65	-0.0833	0.42	-0.826	0.954	0.413	-1.574	2.289	1.581	0.159	NA	-1.369	1.055	-2.085	1.055	2.139	-0.327	-1.328	-0.295	1.214	0.418338	0.351304	0.683913	0.130861	0.0328	0.129145	0.875255	NA	0.185715	0.303723	0.049797	0.303723	0.044647	0.74699	0.198632	0.770975
0.33	0.2567	0.2233	0.8067	0.5733	0.4875	0.665	0.5	0.57	0.27	0.5225	1.0433	0.5467	1.12	1.14	0.7967	0.3875	1.394	1.084	0.943	3.407	2.422	2.378	2.294	2.112	2.408	1.14	2.548	4.407	2.309	4.731	4.815	3.365	1.89	0.171129	0.284863	0.351228	0.00152	0.020129	0.022346	0.027216	0.041056	0.020816	0.26095	0.014812	7.8e-05	0.026248	2.8e-05	2.2e-05	0.001712
0.1667	0.0067	0.0933	0.4867	0.15	0.1425	0.2867	-0.0367	-0.195	0.4533	0.005	0.2233	0.12	-0.1733	0.0133	0.4133	0.3925	1.214	0.049	0.68	3.545	1.093	1.199	2.088	-0.267	-1.16	3.302	0.042	1.627	0.874	-1.263	0.097	3.011	3.301	0.231955	0.961515	0.500572	0.001027	0.281188	0.237845	0.043281	0.790798	0.253117	0.002043	0.966667	0.111737	0.387358	0.214148	0.923123	0.004525
0.1167	-0.0933	0.47	0.26	-0.4433	-0.0525	-0.1267	-0.2367	-0.1567	0.0733	-0.0567	0.1633	0.0867	0.1533	0.2267	-0.0233	0.0925	0.701	-0.561	2.824	1.562	-2.664	-0.364	-0.761	-1.422	-0.941	0.441	-0.34	0.981	0.521	0.921	1.362	-0.14	0.642	0.487428	0.578116	0.007395	0.126221	0.011128	0.717624	0.451142	0.162879	0.352268	0.661896	0.735305	0.332385	0.605467	0.362496	0.180946	0.889219
-0.1133	-0.28	0.3233	0.18	-0.52	-0.0625	0.1167	0.76	-0.29	-0.1067	0.065	-0.1933	0.5167	0.1067	0.2	0.0867	-0.0833	-0.362	-0.895	1.034	0.576	-1.663	-0.231	0.373	2.431	-0.757	-0.341	0.24	-0.618	1.652	0.341	0.64	0.277	-0.267	0.718989	0.376085	0.307546	0.568184	0.104416	0.818685	0.711103	0.019833	0.45349	0.734852	0.811571	0.540006	0.106581	0.734852	0.526194	0.783127
0.2267	0.1167	0.1667	0.0133	-0.05	0.07	0.175	0.2433	0.105	0.0433	0.065	0.41	0.0233	0.8233	0.4	0.0633	-0.02	1.005	0.517	0.739	0.059	-0.222	0.358	0.634	1.079	0.38	0.192	0.333	1.818	0.103	3.651	1.774	0.281	-0.089	0.32123	0.60792	0.464427	0.953162	0.825719	0.722009	0.530139	0.287417	0.705938	0.848642	0.741097	0.077012	0.918135	0.000791	0.084192	0.780354
-0.06	-0.58	-0.4667	-0.13	-0.335	-0.4025	-0.21	-0.0733	0.005	-0.2133	-0.415	-0.1633	-0.1367	-0.4267	0.1233	-0.9767	-0.83	-0.343	-3.314	-2.666	-0.743	-1.563	-2.655	-0.98	-0.419	0.023	-1.219	-2.738	-0.933	-0.781	-2.438	0.705	-5.58	-3.872	0.733762	0.002125	0.011467	0.462513	0.126965	0.011779	0.333877	0.677746	0.981521	0.230921	0.009598	0.357013	0.440066	0.019916	0.485613	3e-06
-0.3	-0.3667	-0.6133	-0.6533	1.0367	-0.1525	-0.01	-0.04	-0.075	0.47	-0.815	-0.1633	1.69	-0.0767	0.1967	-0.39	-0.53	-1.219	-1.49	-2.492	-2.654	4.211	-0.715	-0.041	-0.162	-0.249	1.909	-3.823	-0.664	6.865	-0.311	0.799	-1.584	-2.153	0.230372	0.144494	0.017136	0.011496	0.000147	0.478714	0.967806	0.871768	0.804865	0.063693	0.000469	0.510956	0	0.757143	0.429236	0.121301
-0.1733	-0.2267	0.1733	-0.37	-0.375	-0.4125	-0.265	-0.2767	-0.5	0.3667	-0.1975	-0.1333	0.0167	-0.3833	-0.1267	-0.0733	-0.265	-0.909	-1.188	0.909	-1.939	-1.605	-2.497	-1.134	-1.45	-2.621	1.922	-1.195	-0.699	0.087	-2.009	-0.664	-0.384	-1.134	0.369564	0.24248	0.369564	0.060215	0.117139	0.017183	0.264144	0.155556	0.012709	0.062451	0.239664	0.489069	0.930865	0.051947	0.510916	0.702933
-0.0433	-0.1433	0.13	0.2567	-0.035	-0.07	-0.3067	0.05	0.1667	-0.0467	0.145	-0.1367	-0.03	-0.0433	0.255	0.0867	0.1767	-0.163	-0.54	0.49	0.967	-0.108	-0.305	-1.156	0.154	0.628	-0.176	0.631	-0.515	-0.113	-0.163	0.785	0.327	0.666	0.871161	0.592314	0.627078	0.339707	0.914815	0.762361	0.255246	0.878558	0.533794	0.861352	0.531928	0.609581	0.910592	0.871161	0.437661	0.745794
-0.31	-0.225	-0.4933	-0.275	0.275	-0.27	0.145	-0.08	0.16	-0.0233	-0.5833	-0.06	-0.1533	-0.2033	-0.07	-0.1367	-0.33	-0.974	-0.707	-1.899	-0.864	0.864	-1.2	0.456	-0.178	0.503	-0.09	-2.246	-0.189	-0.59	-0.783	-0.156	-0.526	-1.037	0.33866	0.485593	0.068468	0.395124	0.395124	0.240669	0.652266	0.860225	0.619174	0.929101	0.033268	0.851847	0.559999	0.440699	0.877541	0.603177
-0.3167	-0.19	-0.39	-0.0267	0.0133	0.0775	0.46	0.925	0.1267	-0.32	-0.235	-0.1133	-0.07	-0.1167	0.11	-0.3633	-0.3133	-1.357	-0.814	-1.671	-0.114	0.057	0.383	1.971	3.235	0.543	-1.371	-1.162	-0.486	-0.3	-0.5	0.385	-1.556	-1.342	0.183022	0.420812	0.103096	0.909658	0.954754	0.703613	0.056179	0.002537	0.590594	0.178564	0.252388	0.630137	0.765928	0.620141	0.702589	0.127985
-0.0567	0.19	0.1933	-0.02	-0.3233	0.285	-0.01	0.0167	0.0533	0.1067	-0.2225	-0.2167	0.13	0.26	0.13	0.1033	-0.1325	-0.395	1.324	1.347	-0.139	-2.253	2.293	-0.07	0.116	0.372	0.743	-1.79	-1.51	0.906	1.812	0.906	0.72	-1.066	0.695025	0.192952	0.185421	0.889857	0.02974	0.027106	0.944792	0.908121	0.71211	0.46162	0.080893	0.138872	0.370379	0.077453	0.370379	0.475645
0.1767	-0.03	0.7833	0.71	0.0667	0.46	0.3	0.17	0.36	-0.0967	0.2725	0.72	0.7933	0.63	1.1433	0.5567	-0.035	0.561	-0.095	2.49	1.842	0.212	1.462	0.953	0.54	1.144	-0.307	1	2.288	2.521	2.002	3.634	1.769	-0.128	0.577726	0.924535	0.017218	0.073119	0.83332	0.151863	0.346307	0.592109	0.259625	0.760329	0.323537	0.027693	0.015942	0.052333	0.000813	0.08478
-0.7867	-0.6267	-0.82	-0.5267	-0.9967	-0.2775	-1.2533	-0.7167	-1.0233	-0.5133	-0.615	-1.1033	-0.6367	-1.53	-0.69	-0.6933	-0.785	-2.556	-2.036	-2.665	-1.711	-3.239	-1.041	-4.073	-2.329	-3.325	-1.668	-2.308	-3.585	-2.069	-4.972	-2.242	-2.253	-2.946	0.014423	0.048273	0.011008	0.094633	0.002398	0.303912	0.00021	0.02493	0.001882	0.102991	0.026197	0.000895	0.044968	1.3e-05	0.03048	0.02973
-0.79	-0.4533	-0.5067	0.0433	-0.27	-0.5125	-0.355	0.0533	-0.35	-0.33	-0.6233	-0.6767	0.12	-0.4533	0.08	-0.6967	-0.37	-3.18	-1.825	-2.04	0.174	-1.087	-2.382	-1.167	0.215	-1.409	-1.085	-2.509	-2.724	0.483	-1.825	0.263	-2.804	-1.216	0.003105	0.076684	0.049105	0.862543	0.284626	0.022855	0.251289	0.831273	0.167807	0.285603	0.01695	0.010051	0.632109	0.076684	0.79416	0.008219
0.1667	0.0167	0.1767	0.6833	0.2333	0.28	0.3667	0.1767	0.53	0.1533	0.2525	0.3967	-0.0133	-0.0167	0.9467	0.02	0.2225	0.997	0.1	1.057	4.087	1.395	1.934	2.193	1.057	3.17	0.917	1.744	2.372	-0.08	-0.1	5.662	0.12	1.537	0.324788	0.921092	0.29696	0.000201	0.170469	0.060162	0.034111	0.29696	0.002902	0.36455	0.088788	0.022508	0.936835	0.921092	1e-06	0.905381
-0.0033	0.3233	0.3033	-0.5033	-0.32	0.1875	-0.45	-0.0733	0.03	0.3033	0.255	-0.0233	-0.3667	-0.4333	-0.24	0.34	0.0475	-0.011	1.076	1.009	-1.674	-0.869	0.72	-1.497	-0.244	0.1	1.009	0.979	-0.078	-1.22	-1.441	-0.798	1.131	0.182	0.991209	0.28867	0.319122	0.101979	0.390043	0.475661	0.142379	0.808548	0.921016	0.319122	0.333327	0.938527	0.229827	0.157348	0.42946	0.264894
0.29	0.18	0.2133	0.8067	0.4567	0.4375	0.23	0.4167	0.1367	0.66	0.4	0.7333	0.6067	0.82	0.9533	0.3733	0.5775	1.34	0.832	0.986	3.729	2.111	2.335	1.063	1.926	0.632	3.051	2.135	3.39	2.804	3.79	4.406	1.726	3.082	0.187568	0.410287	0.329949	0.000589	0.041004	0.024575	0.294027	0.061149	0.53113	0.004015	0.038864	0.001571	0.007709	0.000491	7.5e-05	0.092033
-0.39	-0.9333	-0.3167	0.5867	-0.91	-0.445	0.5033	-0.05	0	-0.4533	-0.115	0.1867	0.8233	0.4633	0.7967	-0.14	-0.0625	-1.245	-2.98	-1.011	1.873	-2.372	-1.641	1.607	-0.16	0	-1.447	-0.424	0.596	2.629	1.479	2.544	-0.447	-0.23	0.220386	0.004911	0.318133	0.068457	0.022635	0.108811	0.115999	0.873976	1	0.155663	0.673879	0.554574	0.012143	0.146972	0.014989	0.657316
-0.2233	-0.4367	-0.22	0.01	0	-0.1667	0.09	0.81	NA	0.3	-0.365	0.175	-1.23	-0.2233	0.38	-0.65	0.41	-0.806	-1.576	-0.794	0.029	0	-0.602	0.265	1.688	NA	1.083	-1.076	0.516	-3.625	-0.806	1.12	-2.346	0.854	0.427669	0.127343	0.434514	0.97672	1	0.552801	0.792975	0.103629	NA	0.289049	0.292172	0.610507	0.00126	0.427669	0.273228	0.027034
-0.4233	-0.0167	-0.05	-0.6067	0	-0.195	-0.81	-0.3567	-0.3367	0.0567	0.03	-0.18	-0.2733	-0.8233	-0.4633	0.0333	-0.1933	-1.673	-0.066	-0.198	-2.398	0	-0.89	-2.614	-1.41	-1.331	0.224	0.137	-0.711	-1.08	-3.254	-1.831	0.132	-0.764	0.102401	0.947821	0.844385	0.021444	1	0.379029	0.012703	0.166663	0.19114	0.823969	0.891814	0.481113	0.286727	0.002371	0.074806	0.895873
-0.4333	-0.28	-0.1433	0.1867	0.01	0.0633	-0.09	0.6067	-0.29	-0.1667	-0.2225	0.18	0.4567	0.0933	0.4133	0.06	-0.13	-2.352	-1.52	-0.778	1.013	0.054	0.344	-0.399	3.293	-1.285	-0.905	-1.395	0.798	2.479	0.507	2.244	0.326	-0.576	0.024481	0.137597	0.441791	0.317927	0.957018	0.733062	0.692397	0.002291	0.207186	0.371839	0.171991	0.430398	0.018204	0.615593	0.031354	0.746595
-0.2867	-0.4633	-0.2133	-0.2833	-1.1233	-0.465	-0.45	-0.5033	-0.6833	-0.04	0	-0.2033	-0.0933	-0.2533	-0.3633	-0.2333	-0.4567	-1.822	-2.945	-1.356	-1.801	-7.141	-3.413	-2.336	-3.2	-4.344	-0.254	0	-1.293	-0.593	-1.61	-2.31	-1.483	-2.903	0.076187	0.005448	0.182967	0.079526	0	0.001523	0.024815	0.002754	9.8e-05	0.800643	1	0.203876	0.556457	0.115485	0.026362	0.146151
-0.2633	-0.1633	-0.1967	-0.06	-0.3733	-0.335	-0.2	-0.4833	-1.0667	-0.08	-0.165	-0.2833	0.1667	-0.37	0.02	-0.1133	-0.2	-1.177	-0.73	-0.879	-0.268	-1.668	-1.729	-0.73	-2.16	-4.767	-0.358	-0.851	-1.266	0.745	-1.653	0.089	-0.506	-0.894	0.246502	0.469865	0.384924	0.790032	0.103354	0.09188	0.469957	0.037063	2.7e-05	0.722666	0.399798	0.213059	0.460913	0.106365	0.929246	0.615418
0.17	-0.5067	0.0133	-0.23	-0.2367	0.3275	-0.17	0.2067	-0.48	-0.3	-0.0775	-0.7033	-0.1633	-0.9533	-0.7033	-1.0733	-0.435	0.697	-2.076	0.055	-0.769	-0.97	1.549	-0.569	0.847	-1.967	-1.229	-0.367	-2.882	-0.669	-3.906	-2.882	-4.398	-1.455	0.490522	0.045002	0.956733	0.446598	0.338602	0.129914	0.573045	0.402659	0.056862	0.226884	0.716	0.006586	0.507582	0.00039	0.006586	9.1e-05
0.31	0.12	-0.1633	0.0567	0.2067	0.0025	0.28	0.0133	0.175	0.0467	0.135	0.0067	0.1267	-0.0567	0.3667	-0.02	0.215	1.658	0.642	-0.873	0.303	1.105	0.015	1.497	0.071	0.764	0.25	0.834	0.036	0.677	-0.303	1.961	-0.107	1.327	0.105312	0.5248	0.387738	0.763475	0.275808	0.987762	0.142284	0.943522	0.449382	0.804241	0.409551	0.971743	0.502158	0.763475	0.056997	0.915375
-0.1533	-0.3967	-0.1033	-0.3767	-0.34	-0.305	-0.14	0.0333	-0.025	-0.3633	-0.45	-0.315	-0.12	-0.0167	0.05	-0.7667	-0.6033	-0.846	-2.19	-0.57	-2.079	-1.877	-1.944	-0.631	0.184	-0.113	-2.006	-2.484	-1.42	-0.662	-0.092	0.276	-4.232	-3.33	0.40301	0.035211	0.572009	0.044885	0.068785	0.059848	0.5321	0.855064	0.910924	0.052568	0.017851	0.164416	0.512003	0.927217	0.784154	0.000155
0.0167	0.04	0.1933	-0.3867	-0.51	-0.205	-0.25	-0.0067	-0.1033	-0.2533	-0.2533	-0.18	-0.3433	-0.3	-0.1233	-0.3133	-0.57	0.093	0.224	1.083	-2.166	-2.857	-1.326	-1.144	-0.037	-0.579	-1.419	-1.419	-1.008	-1.924	-1.681	-0.691	-1.756	-3.194	0.9261	0.823888	0.285633	0.036701	0.006929	0.192775	0.260011	0.970403	0.566084	0.164048	0.164048	0.319678	0.062014	0.101104	0.493817	0.08733
-0.1433	-0.495	-0.3267	0.1367	-0.32	-0.515	0.235	0.985	-0.02	-0.0733	-0.425	-0.3	0.1467	0.1467	0.03	-0.6267	-0.315	-0.63	-1.776	-1.436	0.601	-1.148	-2.614	0.843	3.535	-0.072	-0.322	-2.157	-1.077	0.645	0.645	0.108	-2.754	-1.13	0.533268	0.085334	0.160936	0.552368	0.259475	0.013616	0.405416	0.001285	0.943238	0.749354	0.038752	0.289851	0.52385	0.52385	0.914952	0.009683
0.2267	0.16	-0.0267	-0.32	0.2967	0.4275	0.32	-0.37	0.2033	-0.08	-0.1225	-0.59	0.09	-0.6533	-0.4433	0.0933	-0.01	1.281	0.904	-0.151	-1.809	1.677	2.79	1.477	-2.091	1.149	-0.452	-0.799	-3.335	0.509	-3.692	-2.506	0.527	-0.065	0.207635	0.371324	0.880968	0.07813	0.101495	0.008073	0.147682	0.042988	0.257383	0.653639	0.42881	0.001865	0.613819	0.00067	0.016447	0.600796
0.4367	0.0133	0.5467	0.7533	-0.11	0.4175	0.5433	0.3533	0.27	0.4233	0.4525	0.9167	0.4	1.09	0.77	0.3833	0.5467	1.89	0.058	2.366	3.26	-0.476	2.086	2.351	1.529	1.168	1.832	2.261	3.967	1.731	4.717	3.332	1.659	2.366	0.066139	0.954276	0.022986	0.002295	0.636663	0.043447	0.023779	0.134199	0.249614	0.074485	0.029321	0.000298	0.091238	3e-05	0.001877	0.105041
0.1	0.2267	-0.0167	0.0267	-0.4233	-0.065	0.3033	-1.345	0.14	0.1933	-0.055	0.03	0.09	0.0467	-1.5867	0.2267	0.165	0.451	1.021	-0.075	0.12	-1.908	-0.338	1.367	-4.948	0.631	0.871	-0.286	0.135	0.406	0.21	-7.15	1.021	0.859	0.65474	0.313295	0.940514	0.904965	0.063734	0.737002	0.179405	1.4e-05	0.531776	0.388927	0.776243	0.893156	0.687268	0.83453	0	0.313295
-0.8967	-0.9033	-0.7367	-0.905	-0.51	0.0233	-1.615	NA	-1.01	-1.56	-1.3925	-0.47	-0.7	-0.9433	-0.09	-0.58	-0.6433	-1.175	-1.183	-0.965	-0.968	-0.386	0.031	-1.728	NA	-1.323	-1.669	-2.107	-0.503	-0.917	-1.236	-0.068	-0.76	-0.843	0.249803	0.246381	0.342586	0.341129	0.70253	0.975825	0.09487	NA	0.196262	0.106101	0.044068	0.618985	0.366779	0.226575	0.946199	0.453559
-0.58	0.1	1.48	NA	NA	1.69	NA	NA	0.22	-0.19	-0.44	-0.01	NA	1.59	5.75	NA	NA	-1.604	0.277	5.79	NA	NA	4.675	NA	NA	0.609	-0.526	-1.217	-0.039	NA	4.398	15.906	NA	NA	0.163876	0.792104	0.001537	NA	NA	0.00421	NA	NA	0.56692	0.619549	0.272884	0.970166	NA	0.005543	8e-06	NA
-0.7233	-0.4367	-0.35	-0.1867	-0.73	-0.5875	-0.7	-1.2533	-0.8833	-0.2933	-0.775	-0.4667	-0.7733	-1.4967	-1.1333	0	-0.4175	-2.862	-1.728	-1.385	-0.739	-2.889	-2.685	-2.77	-4.96	-3.496	-1.161	-3.541	-1.847	-3.06	-5.923	-4.485	0	-1.908	0.006623	0.091594	0.173608	0.464344	0.00618	0.010469	0.008416	1.3e-05	0.00116	0.252507	0.001017	0.072092	0.003911	1e-06	5.9e-05	1
0.5367	0.4033	0.2167	0.2767	-0.5933	-0.1175	0.36	-0.1	-0.1967	0.5533	-0.03	-0.2867	0.15	0.24	0.3067	0.2767	0.345	1.798	1.352	0.726	0.927	-1.988	-0.455	1.206	-0.274	-0.659	1.854	-0.116	-0.961	0.503	0.804	1.028	0.927	1.335	0.079772	0.184218	0.472107	0.359519	0.053749	0.651861	0.234872	0.785821	0.513718	0.071192	0.90818	0.342606	0.618017	0.426091	0.31039	0.359519
0.1933	0.1433	0.04	0.1267	0.0433	-0.0975	0.1133	0.19	0.1233	0.7767	0.2575	-0.0967	0.19	0.0767	0.24	0.31	0.38	0.843	0.625	0.174	0.553	0.189	-0.491	0.494	0.829	0.538	3.388	1.297	-0.422	0.829	0.334	1.047	1.352	1.914	0.403966	0.535303	0.862347	0.5836	0.85101	0.625989	0.623697	0.412051	0.593507	0.001577	0.201943	0.67548	0.412051	0.73977	0.301325	0.183772
-0.08	0.035	-0.16	0.0433	-1.1733	-0.375	-0.055	0.07	-0.1433	-0.29	-0.3	-0.1367	-0.26	-0.51	0.03	-0.6433	-0.1	-0.34	0.121	-0.679	0.184	-4.981	-1.838	-0.191	0.243	-0.609	-1.005	-1.274	-0.58	-1.104	-2.165	0.127	-2.731	-0.347	0.736251	0.904159	0.501631	0.855147	1.9e-05	0.074887	0.849949	0.809758	0.54695	0.321977	0.211554	0.565654	0.277535	0.037585	0.899414	0.009986
0.2733	0.0067	0.07	0.2867	0.0567	-0.0725	0.0733	0.31	0.1733	0.65	0.9225	0.11	0.01	0.2733	0.3833	0.5667	-0.045	0.825	0.02	0.211	0.865	0.171	-0.253	0.221	0.936	0.523	1.602	3.216	0.332	0.03	0.825	1.157	1.711	-0.111	0.414449	0.984048	0.833764	0.392265	0.865075	0.801839	0.825977	0.355286	0.603826	0.117463	0.002675	0.741655	0.976074	0.414449	0.254442	0.09536
0.7933	0.2667	0.0067	-0.4767	1.4567	0.15	0.0967	-0.415	0.0233	1.3033	-0.6275	-0.46	-0.43	0.2067	-1.3667	0.8533	0.3225	3.693	1.241	0.031	-2.219	6.781	0.806	0.45	-1.577	0.109	6.067	-3.373	-2.141	-2.002	0.962	-6.362	3.972	1.733	0.000669	0.221805	0.975399	0.032304	0	0.424918	0.655185	0.122695	0.914057	0	0.001675	0.038471	0.052222	0.341888	0	0.000293
0.08	-0.14	-0.9667	-0.32	-0.6933	-0.1575	-0.255	1.35	0.22	0.315	0.295	0.605	0.4667	-0.96	0.925	-0.24	0.24	0.271	-0.474	-3.273	-1.084	-2.348	-0.616	-0.705	2.639	0.43	0.871	0.816	1.673	1.58	-2.654	2.557	-0.664	0.664	0.788571	0.639335	0.002952	0.288306	0.026609	0.543259	0.486943	0.013734	0.670598	0.391619	0.421986	0.106141	0.12591	0.013264	0.01659	0.512706
-0.34	-0.12	0.01	-0.17	4.7133	-0.33	0.56	NA	0.59	0.245	0.435	0.015	2.0867	0.37	NA	-0.15	0.45	-1.376	-0.343	0.04	-0.688	23.363	-0.944	1.603	NA	1.688	0.992	1.761	0.061	10.343	1.059	NA	-0.429	1.288	0.191143	0.736557	0.968307	0.503053	0	0.361515	0.132089	NA	0.114212	0.3388	0.100879	0.952478	0	0.308185	NA	0.674476
-0.1533	0.0567	-1.0467	-1.85	-1.0733	-0.2975	0.055	0.1833	-0.21	0.0033	-0.9825	-1.7433	0.44	-0.6867	0.27	-2.4033	-2.32	-0.402	0.149	-2.747	-4.856	-2.817	-0.902	0.118	0.481	-0.551	0.009	-2.978	-4.576	1.155	-1.802	0.579	-6.309	-4.972	0.689672	0.882573	0.009271	2.3e-05	0.007765	0.373114	0.906811	0.633221	0.584832	0.993066	0.005129	5.3e-05	0.255606	0.079732	0.566362	0
-1.8667	-0.6167	-1.5933	-4.7667	-4.93	-4.2175	-3.505	-5.13	-4.63	-5.3433	-3.17	-4.47	-3.09	-4.0633	-3.04	-2.62	-3.17	-2.941	-0.972	-2.511	-7.511	-7.769	-7.674	-4.51	-6.6	-5.957	-8.42	-5.768	-5.751	-4.869	-6.403	-2.766	-4.129	-5.768	0.005797	0.337936	0.016886	0	0	0	7.2e-05	0	1e-06	0	2e-06	2e-06	2.5e-05	0	0.009055	0.000219
-1.4467	-1.5933	-0.6467	-0.87	NA	-4.05	-0.005	0.8867	-0.4167	2.1867	-1.5367	0.715	-0.84	0.0967	NA	-2.795	-2.18	-2.712	-2.987	-1.212	-1.332	NA	-6.2	-0.008	1.662	-0.781	4.1	-2.881	1.095	-1.575	0.181	NA	-4.279	-2.36	0.011572	0.005989	0.236008	0.19422	NA	1e-06	0.99395	0.108184	0.441572	0.000349	0.007747	0.283524	0.127107	0.857549	NA	0.000217
1.16	0.2933	0.09	-0.4033	1.2867	0.8475	1.3133	2.13	0.65	2.4667	0.1125	1.265	1.04	0.5067	1.9	0.2267	0.45	3.694	0.934	0.287	-1.284	4.097	3.116	4.182	3.916	1.69	7.855	0.414	3.289	3.312	1.613	4.94	0.722	1.17	0.000782	0.356947	0.776191	0.207825	0.00025	0.003743	0.000195	0.000419	0.100307	0	0.68176	0.002368	0.002228	0.116033	2.1e-05	0.475433
0.015	-0.43	2.38	1.3	NA	0.405	0.87	1.16	-1.05	0.7367	0.2667	0.89	-0.03	2.81	NA	0.465	0.27	0.029	-0.843	4.667	1.803	NA	0.794	1.206	1.608	-1.456	1.769	0.64	1.234	-0.059	5.51	NA	0.912	0.374	0.976935	0.412789	0.00033	0.092234	NA	0.439877	0.24697	0.129247	0.166685	0.097837	0.531865	0.236772	0.953891	6.7e-05	NA	0.376743
-0.3667	0.0067	0.45	-0.6267	-0.3933	0.3275	0.32	-0.3733	-0.8	-0.0067	0.0375	-0.1267	0.02	-0.0433	0.195	0.2033	0.4875	-1.193	0.022	1.465	-2.04	-1.28	1.231	1.042	-1.215	-2.604	-0.022	0.141	-0.412	0.065	-0.141	0.518	0.662	1.832	0.239818	0.982798	0.150924	0.048106	0.207931	0.225655	0.303957	0.231528	0.012921	0.982798	0.888636	0.682367	0.948426	0.888554	0.607196	0.511935
0.5933	0.3767	1.4033	1.1367	-0.12	0.2925	0.4833	0.3033	-0.225	0.3533	0.4575	0.8	0.3433	0.6633	0.37	-0.54	-0.42	3.097	1.966	7.326	5.934	-0.626	1.763	2.523	1.583	-0.959	1.844	2.758	4.176	1.792	3.463	1.931	-2.819	-2.532	0.003585	0.056319	0	1e-06	0.534642	0.085612	0.015762	0.121288	0.343387	0.07262	0.008769	0.000158	0.080748	0.001299	0.060618	0.007492
-0.2533	-0.39	0.5533	0.0467	0.01	-0.2625	0.0767	0.85	-0.0467	-0.0967	0.03	-0.0433	-0.2867	-0.1633	0.49	0.1267	-0.0275	-0.933	-1.436	2.037	0.172	0.037	-1.116	0.282	3.13	-0.172	-0.356	0.11	-0.16	-1.055	-0.601	1.804	0.466	-0.117	0.356612	0.158885	0.048351	0.864454	0.970815	0.271152	0.779202	0.003284	0.864454	0.723795	0.912606	0.874049	0.297614	0.551022	0.078834	0.643507
0.63	-0.03	0.27	0.95	NA	NA	NA	NA	NA	0.43	-0.505	-0.135	0.45	-0.96	NA	-0.59	0.14	1.052	-0.029	0.26	1.296	NA	NA	NA	NA	NA	0.415	-0.689	-0.184	0.434	-0.926	NA	-0.569	0.135	0.321514	0.977584	0.800734	0.229023	NA	NA	NA	NA	NA	0.68859	0.509258	0.858215	0.67506	0.379964	NA	0.584012
0.02	1.27	-1.3	NA	NA	0.32	NA	NA	NA	0.2	NA	0.34	-2.23	NA	NA	-0.51	NA	0.026	1.672	-2.42	NA	NA	0.421	NA	NA	NA	0.263	NA	0.448	-2.935	NA	NA	-0.949	NA	0.979922	0.149799	0.05533	NA	NA	0.689486	NA	NA	NA	0.801891	NA	0.671489	0.028726	NA	NA	0.382057
-0.2533	-0.2967	0.0133	-0.4433	0.51	0.095	0.1433	0.5967	0.1867	0.0767	-0.1775	-0.1133	0.4633	-0.3167	-0.2767	0.0533	-0.02	-1.254	-1.468	0.066	-2.194	2.524	0.543	0.709	2.952	0.924	0.379	-1.014	-0.561	2.293	-1.567	-1.369	0.264	-0.114	0.217189	0.14983	0.947721	0.034049	0.015635	0.590238	0.482233	0.005224	0.361126	0.706398	0.316511	0.578023	0.027131	0.124905	0.178536	0.79319
-1.28	-0.0133	0.53	1.15	0.105	0.0575	0.3	NA	-0.445	0.11	-0.145	-0.045	0.1467	0.2733	NA	-0.29	0.185	-3.188	-0.041	1.32	2.864	0.262	0.203	0.747	NA	-1.108	0.274	-0.361	-0.112	0.447	0.834	NA	-0.511	0.461	0.004166	0.967917	0.20009	0.008883	0.796076	0.841324	0.462689	NA	0.279423	0.78661	0.721365	0.911756	0.658874	0.413174	NA	0.614517
-0.1733	-0.1933	0.5033	0.26	0.2467	0.2375	0.135	-0.4633	0.22	0.0467	-0.0825	0.05	0.2767	-0.1967	0.005	0.25	-0.0875	-0.952	-1.062	2.766	1.167	1.355	1.507	0.606	-2.546	1.209	0.256	-0.523	0.275	1.52	-1.081	0.022	1.374	-0.555	0.346947	0.29485	0.008757	0.250752	0.183374	0.140187	0.548355	0.015127	0.234255	0.799014	0.60372	0.785012	0.136814	0.286726	0.982221	0.177662
-0.25	0.2033	0.4833	0.215	0.1233	0.05	0.15	0.3767	-0.33	0.3233	-0.06	-0.3767	0.1967	-0.0833	0.28	-0.8433	-0.72	-1.104	0.898	2.134	0.775	0.544	0.255	0.541	1.663	-1.457	1.427	-0.216	-1.663	0.868	-0.368	1.009	-3.723	-2.595	0.277582	0.375759	0.040258	0.443769	0.589706	0.800366	0.592289	0.105652	0.15445	0.162697	0.83008	0.105652	0.391433	0.71526	0.320056	0.000721
-0.7333	-0.27	0.15	-1.25	0.23	0.1625	0.1	-0.6133	-0.3567	-0.0967	-0.915	-1.1533	1.6667	-1.0133	-0.9767	-1.1633	-0.7825	-2.751	-1.013	0.563	-4.689	0.863	0.704	0.375	-2.301	-1.338	-0.363	-3.963	-4.326	6.251	-3.801	-3.663	-4.364	-3.389	0.008848	0.317193	0.576785	3.1e-05	0.393377	0.485575	0.709551	0.02664	0.188415	0.718799	0.000293	9.6e-05	0	0.000476	0.000713	8.6e-05
-0.2667	-0.0933	0.2667	-0.08	-0.7	-0.04	-0.02	-0.82	-0.4933	0.1833	-0.4175	-0.21	0.49	-0.52	0.17	-0.7233	-0.635	-0.971	-0.34	0.971	-0.291	-2.08	-0.168	-0.059	-2.437	-1.796	0.667	-1.755	-0.764	1.784	-1.893	0.505	-2.633	-2.669	0.338104	0.736006	0.338104	0.772548	0.044559	0.867415	0.952926	0.019802	0.080816	0.508759	0.087682	0.449545	0.082802	0.066331	0.616424	0.012333
0.0833	-0.06	0.5	-0.4	-0.0433	-0.16	-0.1733	-0.21	-0.1833	0.3967	0.2425	-0.03	-0.1267	-0.2367	-0.47	-0.08	0.1	0.549	-0.395	3.294	-2.635	-0.286	-1.217	-1.142	-1.384	-1.208	2.613	1.845	-0.198	-0.835	-1.559	-3.097	-0.527	0.659	0.586057	0.694733	0.002087	0.011943	0.776746	0.230721	0.260312	0.17424	0.234256	0.012614	0.072551	0.844325	0.40898	0.126894	0.003591	0.601076
-0.6167	-0.6733	0.0733	-0.6267	-1.2567	-0.185	-0.39	0.1633	-0.48	-0.67	-0.6533	-1.0467	-0.3167	-1.28	0.3133	-1.4333	-0.7367	-1.901	-2.076	0.226	-1.932	-3.874	-0.659	-0.982	0.504	-1.208	-2.066	-2.014	-3.227	-0.976	-3.946	0.966	-4.419	-2.271	0.065199	0.045007	0.822401	0.061151	0.000427	0.514306	0.332708	0.61761	0.234719	0.046022	0.051402	0.002643	0.335364	0.000347	0.340411	8.5e-05
1.345	-0.36	0.54	0.51	-0.05	-0.19	0.75	NA	0.29	0.19	-1.115	-0.255	0.2033	-0.29	0.43	-0.6133	-0.3	2.478	-0.663	0.995	0.664	-0.065	-0.429	1.382	NA	0.378	0.35	-2.055	-0.47	0.459	-0.534	0.56	-1.384	-0.391	0.023629	0.515738	0.333264	0.515019	0.948794	0.673305	0.184337	NA	0.710078	0.730436	0.055141	0.64424	0.651965	0.599804	0.582391	0.183684
0.3033	0.1867	0.9233	0.5167	0.1833	0.1725	0.4233	1.3833	0.01	0.3633	0.3625	-0.0267	0.8167	0.0533	0.9867	-0.5467	0.3475	0.665	0.409	2.024	1.132	0.402	0.437	0.928	3.032	0.022	0.796	0.917	-0.058	1.79	0.117	2.162	-1.198	0.879	0.509949	0.684619	0.049639	0.264148	0.689945	0.664762	0.359012	0.004225	0.982622	0.430504	0.364378	0.953683	0.080956	0.907527	0.036543	0.237843
0.61	1.51	1.9933	0.0233	0.42	0.36	0.775	NA	1.64	0.68	0.29	0.4333	2.2333	0.7767	0.4767	1.35	1.4233	1.393	3.448	4.551	0.053	0.959	0.949	1.445	NA	3.745	1.553	0.662	0.989	5.099	1.773	1.088	3.082	3.25	0.172338	0.001471	6e-05	0.95781	0.344055	0.348964	0.157272	NA	0.000639	0.129377	0.51215	0.329151	1.1e-05	0.084746	0.283766	0.003954
-0.24	-0.6667	-0.535	NA	-1.38	-0.66	-1.94	NA	-0.96	-0.555	-1.78	-1.075	-1.3133	-1.12	NA	-0.63	-0.745	-0.617	-2.1	-1.376	NA	-2.51	-2.401	-3.529	NA	-2.47	-1.428	-3.238	-2.765	-4.138	-3.529	NA	-1.146	-1.916	0.544489	0.049626	0.185141	NA	0.02153	0.027025	0.002313	NA	0.023442	0.170007	0.004436	0.01251	0.000585	0.002314	NA	0.266388
-0.08	-0.84	0.5733	-0.4767	-0.52	-0.865	-0.23	1.03	NA	-0.595	-0.55	-0.3	-0.5867	-0.2433	0.67	-0.26	-0.6233	-0.252	-2.157	1.803	-1.499	-0.944	-3.141	-0.59	1.87	NA	-1.528	-0.998	-0.77	-1.845	-0.765	1.72	-0.472	-1.96	0.803581	0.041488	0.084257	0.147232	0.354775	0.004502	0.560503	0.074005	NA	0.139961	0.328226	0.448857	0.077716	0.451818	0.098546	0.641284
1.49	0.7667	-0.4367	-0.9333	1.1067	0.445	1.69	0.75	1.22	1.32	-0.8667	-0.4833	1.2967	-0.27	-0.315	-0.3233	0.0033	4.636	2.385	-1.359	-2.904	3.443	1.599	5.258	1.905	3.796	4.107	-2.696	-1.504	4.034	-0.84	-0.8	-1.006	0.01	4.4e-05	0.022372	0.182618	0.00622	0.001458	0.11851	7e-06	0.064647	0.000536	0.000216	0.010537	0.141244	0.000268	0.40636	0.428775	0.321055
3.3067	0.4467	4.3	3.25	1.135	2.2725	0.72	NA	NA	3.525	0.835	0.75	0.39	0.58	NA	0.16	-0.02	5.386	0.728	5.719	5.294	1.51	4.274	0.677	NA	NA	4.688	1.111	0.997	0.367	0.771	NA	0.15	-0.019	3.7e-05	0.475968	1.8e-05	4.5e-05	0.148023	0.00043	0.506696	NA	NA	0.00017	0.280969	0.331374	0.717943	0.450199	NA	0.882019
NA	NA	NA	NA	NA	NA	NA	NA	NA	NA	NA	-0.43	NA	NA	NA	NA	NA	NA	NA	NA	NA	NA	NA	NA	NA	NA	NA	NA	-1.074	NA	NA	NA	NA	NA	NA	NA	NA	NA	NA	NA	NA	NA	NA	NA	NA	0.35057	NA	NA	NA	NA
-0.0267	0.1633	0.4067	0.2567	-0.8467	0.13	-0.1467	0.16	-0.78	-0.09	-0.085	-0.2767	-0.2333	-1.12	0.7833	-0.4133	0.4	-0.071	0.433	1.078	0.68	-2.244	0.398	-0.389	0.424	-2.068	-0.195	-0.26	-0.733	-0.619	-2.969	2.076	-1.096	1.06	0.944012	0.667454	0.287739	0.500336	0.030629	0.692889	0.699576	0.673831	0.045437	0.846578	0.796114	0.46776	0.539871	0.005118	0.044569	0.280026
0.1467	0.08	0.9867	-0.4867	-0.465	-0.015	-0.055	-0.13	-0.85	-0.035	0.71	-0.12	-0.0967	-0.1333	0.13	-0.43	-0.08	0.5	0.273	3.365	-1.66	-1.295	-0.042	-0.153	-0.362	-1.674	-0.097	1.977	-0.334	-0.33	-0.455	0.256	-1.466	-0.158	0.621411	0.787274	0.002518	0.109713	0.20745	0.967022	0.879536	0.720465	0.106918	0.923156	0.059387	0.741116	0.744456	0.653322	0.800116	0.155237
0.0667	0.3967	-0.4133	-0.8367	1.31	-0.05	0.4767	-0.4633	-0.0667	-0.23	-1.085	-0.96	1.7367	-0.2	-0.73	-0.3733	-0.4175	0.172	1.024	-1.067	-2.16	3.382	-0.149	1.231	-1.196	-0.172	-0.594	-3.234	-2.478	4.483	-0.516	-1.885	-0.964	-1.245	0.864208	0.311885	0.292252	0.036743	0.001605	0.882253	0.225574	0.238585	0.864208	0.555961	0.002427	0.017456	5.9e-05	0.608431	0.066669	0.340856
-0.15	-0.1267	0.5933	-0.58	-0.2967	-0.265	-0.3833	-0.21	-0.0033	-0.4467	-0.1533	-0.3067	-0.22	-0.48	-0.4133	-0.1433	-0.525	-0.669	-0.565	2.645	-2.586	-1.323	-1.364	-1.709	-0.936	-0.015	-1.991	-0.684	-1.367	-0.981	-2.14	-1.843	-0.639	-2.703	0.507519	0.575433	0.011649	0.013505	0.193533	0.180189	0.095269	0.354804	0.988217	0.053367	0.498185	0.179257	0.332614	0.038571	0.072855	0.526468
-0.1433	0.205	0.96	-0.245	-0.01	-0.3567	0.0467	0	-0.125	0.41	-1.35	0.1	-0.1033	0.3433	-0.18	0.1667	-0.0033	-0.607	0.709	3.318	-0.847	-0.024	-1.51	0.198	0	-0.432	1.736	-3.3	0.423	-0.437	1.454	-0.44	0.706	-0.014	0.549137	0.484742	0.002636	0.404635	0.980683	0.142872	0.844891	1	0.669172	0.094209	0.002763	0.67545	0.665315	0.157808	0.663528	0.486593
-0.74	0.1067	0.74	-0.05	-0.5867	-0.14	0.3667	0.12	0.1033	-0.29	-0.2525	0.19	0.4133	0.0967	0.6433	-0.03	-0.1375	-3.486	0.502	3.486	-0.192	-2.763	-0.761	1.727	0.565	0.487	-1.366	-1.373	0.895	1.947	0.455	3.03	-0.141	-0.748	0.001217	0.618145	0.001217	0.848491	0.008641	0.450894	0.091949	0.575101	0.629131	0.179656	0.177377	0.376219	0.058669	0.651358	0.004293	0.888342
0.02	-0.12	0.5533	0.69	-0.64	-0.1025	0.4933	0.275	0.06	0.3667	0.1767	0.32	0.47	0.0167	0.71	-0.2033	0.23	0.074	-0.445	2.053	2.091	-1.939	-0.439	1.831	0.833	0.223	1.361	0.656	1.188	1.744	0.062	2.151	-0.755	0.986	0.941251	0.658784	0.047445	0.043767	0.060444	0.663155	0.075528	0.410259	0.825072	0.18217	0.51629	0.242892	0.08977	0.951028	0.038324	0.455471
0.2933	0.05	0.97	0.07	-0.3967	-0.11	-0.0967	-0.0267	-0.19	-0.08	-0.2375	0.0567	-0.0133	0.3567	0.45	0.1733	-0.12	1.54	0.263	5.093	0.3	-2.083	-0.667	-0.508	-0.14	-0.998	-0.42	-1.44	0.298	-0.07	1.873	2.363	0.91	-0.727	0.131508	0.794289	9e-06	0.76569	0.043803	0.508727	0.614606	0.889365	0.324565	0.676744	0.157785	0.767631	0.944544	0.068534	0.023159	0.368314
0.2633	0.7	1	-0.4	0.0033	0.3025	-0.2567	-0.08	0.42	1.35	0.0967	0.38	0.1933	-0.4233	0.23	0.5633	0.7	0.822	2.184	3.12	-0.72	0.01	1.09	-0.801	-0.25	0.757	4.212	0.302	1.186	0.603	-1.321	0.586	1.757	2.522	0.416967	0.035856	0.003642	0.476071	0.991762	0.283372	0.428749	0.804386	0.45447	0.000172	0.764779	0.243901	0.55034	0.195279	0.561763	0.087695
-0.5067	-0.0067	0.16	-0.845	-0.9233	-0.2025	-0.5567	-1.1833	-1.1633	-1.695	-0.6667	-0.915	-0.4567	-1.1933	-0.9467	-0.9133	-0.71	-1.307	-0.017	0.337	-1.78	-2.382	-0.603	-1.436	-3.053	-3.002	-3.571	-1.72	-1.928	-1.178	-3.079	-2.443	-2.357	-1.832	0.199731	0.986374	0.73809	0.083835	0.022839	0.550223	0.159896	0.004337	0.004961	0.001071	0.094347	0.062146	0.246719	0.004054	0.019841	0.024246
-0.33	-0.435	-0.1667	-0.275	NA	-0.66	0.475	0.04	0.17	-0.61	-1.0733	-0.0867	-0.2733	-0.2767	0.78	-1.09	-1.455	-1.024	-1.35	-0.634	-0.854	NA	-2.898	1.475	0.088	0.373	-2.319	-4.081	-0.33	-1.039	-1.052	1.712	-3.384	-4.517	0.315609	0.189202	0.532145	0.401517	NA	0.007799	0.153034	0.930743	0.712219	0.029007	0.000414	0.744559	0.308819	0.303082	0.099466	0.002402
-0.0733	-0.1367	1.15	-0.095	-0.705	-0.28	0.03	0.2733	0.015	0.045	-0.89	0.0167	0.0367	-0.2967	-0.36	-0.75	-1.01	-0.22	-0.409	3.444	-0.232	-1.724	-0.685	0.073	0.819	0.037	0.11	-2.665	0.05	0.11	-0.888	-0.88	-2.246	-2.47	0.82769	0.685299	0.001738	0.81792	0.095201	0.498919	0.94202	0.419612	0.97099	0.913131	0.012347	0.96053	0.913309	0.381504	0.38584	0.032348
-0.8733	-1.7433	0.3733	1.51	-1.9833	-1.315	0.4867	0.32	-0.7367	-1.01	0.12	0.9533	-0.3433	0.5933	3.735	-0.4967	-0.9375	-1.053	-2.101	0.45	1.486	-2.39	-1.83	0.587	0.315	-0.888	-1.217	0.167	1.149	-0.414	0.715	3.675	-0.599	-1.305	0.299279	0.042407	0.65534	0.145656	0.021961	0.075198	0.561029	0.754586	0.380285	0.231105	0.868268	0.257842	0.681385	0.47898	0.000739	0.553046
-1.0067	-1.8	0.5867	1.755	-3.79	-1.8	0.16	0.705	-1.9633	-1.265	0.7933	-0.2633	-0.4267	0.0167	-0.94	-0.8	-0.0067	-0.848	-1.516	0.494	1.207	-1.843	-1.75	0.11	0.485	-1.653	-0.87	0.668	-0.222	-0.359	0.014	-0.457	-0.55	-0.006	0.403451	0.140235	0.624964	0.237164	0.075461	0.090479	0.913151	0.631464	0.108883	0.391472	0.509311	0.826045	0.72195	0.988897	0.651029	0.586445
-0.03	-0.0767	0.1167	0.0033	-0.3933	-0.1425	0.18	-0.1933	-0.2567	-0.35	-0.2975	-0.54	-0.1967	-0.4067	-0.3467	-0.75	-0.1875	-0.103	-0.264	0.402	0.011	-1.354	-0.566	0.62	-0.666	-0.884	-1.205	-1.183	-1.859	-0.677	-1.4	-1.193	-2.582	-0.745	0.918251	0.793168	0.69006	0.9909	0.183207	0.574201	0.538942	0.509454	0.38212	0.235224	0.243851	0.070296	0.502222	0.169122	0.239635	0.01354
0.13	-0.0067	0.3333	-0.1667	-0.1833	0.0925	0.5	0.125	0.3233	-0.175	-0.0233	-0.0367	-0.1933	-0.1233	0.04	-0.0067	0.2733	0.74	-0.038	1.898	-0.949	-1.044	0.608	2.848	0.581	1.841	-0.814	-0.133	-0.209	-1.101	-0.702	0.186	-0.038	1.557	0.463942	0.969926	0.065792	0.348937	0.303488	0.546861	0.007276	0.564737	0.07392	0.421203	0.895033	0.83578	0.278275	0.487007	0.853501	0.969926
-0.1167	-0.24	0.2867	-0.0433	-0.1633	-0.35	-0.0233	-0.2333	0.0667	-0.4733	-0.145	-0.02	-0.1133	-0.38	-0.25	-0.29	-0.165	-0.751	-1.544	1.844	-0.279	-1.051	-2.6	-0.15	-1.501	0.429	-3.045	-1.077	-0.129	-0.729	-2.445	-1.608	-1.866	-1.226	0.457261	0.130365	0.072472	0.781836	0.299591	0.012948	0.881423	0.141082	0.670279	0.004076	0.287792	0.898259	0.470132	0.018939	0.115529	0.06934
0.04	-0.035	0.53	0.2333	0.1733	0.18	0.285	0.44	0.1433	0.6833	0.3	0.63	0.0567	-0.2767	0.26	0.2767	0.09	0.153	-0.109	2.026	0.892	0.663	0.794	0.889	1.682	0.548	2.612	1.324	1.966	0.217	-1.058	0.811	1.058	0.344	0.879348	0.913634	0.050343	0.378463	0.511905	0.432208	0.379741	0.101375	0.587212	0.013107	0.19393	0.05713	0.829761	0.297419	0.42252	0.297419
0.67	0.1	1.61	NA	NA	NA	NA	NA	NA	0.33	-0.155	0.325	-0.52	0.82	NA	0.77	NA	1.501	0.224	3.606	NA	NA	NA	NA	NA	NA	0.739	-0.491	1.029	-1.647	1.836	NA	1.725	NA	0.18016	0.829628	0.009753	NA	NA	NA	NA	NA	NA	0.485557	0.63953	0.339894	0.146601	0.11192	NA	0.131321
-0.9233	0.55	2.17	1.675	NA	0.99	-1.14	1.41	NA	0.46	1.72	0.5767	-1.1133	0.45	NA	0.82	1.5	-1.822	0.626	4.281	2.698	NA	1.128	-1.299	1.606	NA	0.741	2.771	1.138	-2.196	0.888	NA	1.321	1.709	0.085619	0.539078	0.000474	0.014945	NA	0.274665	0.210935	0.126123	NA	0.46851	0.012822	0.270559	0.041769	0.38667	NA	0.203519
-0.0033	0.1167	0.5767	-0.23	-0.1267	-0.045	-0.11	0.14	0.0767	-0.7533	-0.2075	-0.32	-0.4033	-0.3633	-0.2167	-0.2567	-0.39	-0.027	0.96	4.747	-1.894	-1.043	-0.428	-0.739	1.153	0.631	-6.202	-1.973	-2.634	-3.32	-2.991	-1.784	-2.113	-3.211	0.978249	0.342805	2.8e-05	0.065817	0.303539	0.671192	0.464138	0.256187	0.531656	0	0.055754	0.012071	0.001973	0.004825	0.082343	0.041128
0.1267	0.1133	0.6	0.1067	0.02	-0.1733	0.63	1.105	1.49	-0.075	-0.615	0.035	-0.2567	-0.03	0.22	-0.37	NA	0.681	0.609	3.224	0.573	0.107	-0.931	2.764	4.848	4.622	-0.329	-2.698	0.154	-1.379	-0.161	0.965	-1.623	NA	0.502047	0.547756	0.003343	0.571401	0.915235	0.3601	0.010254	4.8e-05	8.7e-05	0.744726	0.011974	0.879133	0.179401	0.873169	0.343201	0.11638
0.12	0.13	0.8667	0.4333	-0.0433	0.1625	0.48	0.32	0.5	0.1267	0.32	0.3233	0.1233	0.4067	0.3367	0.3	-0.0675	0.806	0.713	5.825	2.912	-0.291	1.261	2.634	2.151	3.36	0.851	2.483	2.173	0.829	2.733	2.263	2.016	-0.524	0.424921	0.479925	1e-06	0.00594	0.772441	0.214875	0.012087	0.037842	0.001766	0.399876	0.01748	0.035994	0.412282	0.009424	0.029377	0.050791
0.2833	0.3867	1.12	-0.3533	-0.2433	0.125	-0.3133	-0.1867	-0.03	0.1933	-0.0525	-0.2067	-0.2033	-0.3433	-0.4867	0.0267	-0.2825	1.226	1.673	4.846	-1.529	-1.053	0.625	-1.356	-0.808	-0.13	0.837	-0.262	-0.894	-0.88	-1.486	-2.106	0.115	-1.411	0.22728	0.102008	1.9e-05	0.134063	0.298622	0.535767	0.182671	0.423974	0.897359	0.407749	0.794411	0.376469	0.384142	0.145121	0.041461	0.908708
-0.18	-0.325	1.09	-0.49	-0.715	-0.435	-0.095	0.79	-0.1567	-0.49	-0.1933	-0.1	-0.4033	-0.19	1.0467	0.1433	0.045	-0.816	-1.203	4.94	-1.813	-2.646	-2.276	-0.352	3.58	-0.71	-1.813	-0.876	-0.37	-1.828	-0.861	4.743	0.65	0.167	0.420769	0.238089	2.5e-05	0.079341	0.012605	0.029761	0.727533	0.001136	0.482925	0.079341	0.387567	0.713837	0.077046	0.395707	4.3e-05	0.520674
0.38	0.13	0.7133	-1.015	-0.68	-0.165	0.575	0.9933	0.2367	-0.1467	-0.1625	0.21	0.3633	0.48	0.375	-0.445	-0.04	1.017	0.348	1.91	-2.219	-1.82	-0.361	1.257	2.659	0.634	-0.393	-0.502	0.562	0.973	1.285	0.82	-0.973	-0.087	0.316501	0.730056	0.065019	0.0336	0.077894	0.720673	0.217738	0.012051	0.53077	0.697135	0.618808	0.577826	0.337873	0.207848	0.418341	0.337863
0.5167	0.27	1.0267	0.96	0.32	0.515	0.5667	0.0833	0.2833	0.03	0.38	0.93	0.28	0.6367	0.9533	0.4867	0.6825	1.79	0.936	3.558	2.716	1.109	2.061	1.964	0.289	0.982	0.104	1.521	3.223	0.97	2.206	3.304	1.687	2.731	0.081037	0.355124	0.00099	0.009742	0.274156	0.045944	0.056619	0.774253	0.332132	0.917724	0.136322	0.002544	0.337785	0.033236	0.002033	0.099574
-0.0633	-0.235	0.1633	-0.0167	0.47	-0.145	0.27	0.3033	0.0433	-0.0367	-0.6625	0.09	0.0667	0.1767	-0.04	-0.1	0.0375	-0.261	-0.789	0.672	-0.069	1.933	-0.689	1.111	1.248	0.178	-0.151	-3.147	0.37	0.274	0.727	-0.134	-0.336	0.178	0.795888	0.43491	0.505786	0.945706	0.060766	0.495235	0.273792	0.219853	0.859486	0.88092	0.003228	0.713307	0.785412	0.471913	0.893848	0.738846
0.0633	0.1167	1.0067	-0.18	-0.1633	0.0675	-0.3933	-0.2	0.3433	0.2533	0.4625	-0.07	-0.7667	-0.2833	-0.1767	-0.0567	-0.06	0.184	0.339	2.926	-0.523	-0.475	0.227	-1.143	-0.581	0.998	0.736	1.552	-0.203	-2.228	-0.824	-0.514	-0.165	-0.201	0.854862	0.736277	0.005603	0.603684	0.63751	0.821911	0.259627	0.564235	0.324222	0.465756	0.128364	0.839789	0.031461	0.415012	0.610382	0.86999
0.28	-0.0667	0.7867	-0.63	-0.17	-0.57	-0.265	0.1633	-0.0933	-0.175	-0.2967	-0.0667	-0.3433	-0.3967	-0.58	-0.2667	-0.555	0.777	-0.227	2.673	-2.141	-0.472	-1.937	-0.735	0.555	-0.317	-0.486	-1.008	-0.227	-1.167	-1.348	-1.609	-0.906	-1.54	0.443046	0.822252	0.011799	0.040134	0.640425	0.061771	0.46764	0.582813	0.753227	0.630663	0.321101	0.822252	0.252109	0.187311	0.11755	0.371746
0.3233	0.2567	0.6233	0.6133	-0.79	0.445	0.385	0.07	0.3733	0.445	0.0967	0.02	0.0333	-0.0467	0.53	-0.34	0.395	1.209	0.959	2.33	2.293	-2.953	1.921	1.175	0.214	1.396	1.358	0.361	0.075	0.125	-0.174	1.618	-1.271	1.206	0.235244	0.344195	0.02596	0.028265	0.005711	0.06329	0.248234	0.832111	0.172015	0.183461	0.720101	0.940847	0.90158	0.862563	0.115105	0.212485
-3.05	-2.805	-3.685	-1.11	NA	-0.9067	-3.695	0.1	-3.56	-1.06	-1.0325	-2.06	-0.36	-3.07	NA	-1.575	-1.91	-3.784	-3.48	-4.572	-1.377	NA	-1.378	-4.584	0.088	-4.417	-1.315	-1.812	-2.556	-0.447	-3.809	NA	-1.954	-2.902	0.00105	0.002173	0.000157	0.182609	NA	0.182444	0.000152	0.930902	0.000228	0.202298	0.084015	0.018197	0.659588	0.000989	NA	0.0638
0.24	-0.5567	1.77	2.9	0.91	NA	-0.205	NA	0.73	-0.01	0.4333	0.075	-0.07	-0.57	3.505	0.4	0.175	0.553	-1.571	4.078	4.724	1.483	NA	-0.472	NA	1.682	-0.028	1.223	0.173	-0.161	-1.608	8.075	0.922	0.403	0.586272	0.13152	0.00056	0.000122	0.153392	NA	0.641689	NA	0.107741	0.977761	0.235274	0.864505	0.873453	0.123019	0	0.367453
-0.02	-0.41	0.4333	-0.1333	-0.5633	-0.31	-0.6267	-0.16	0.05	0.1533	-0.2667	-0.18	-0.6267	-0.12	2.2767	-0.22	-0.37	-0.063	-1.285	1.358	-0.418	-1.766	-1.122	-1.964	-0.501	0.128	0.481	-0.836	-0.564	-1.964	-0.376	7.136	-0.69	-0.947	0.950359	0.206865	0.182737	0.678466	0.085815	0.269213	0.057158	0.619042	0.898886	0.633677	0.4087	0.576089	0.057158	0.70901	0	0.494843
-0.575	-0.48	-0.15	NA	0.99	-0.22	0.03	NA	-1.26	-0.19	NA	-0.37	-0.32	-0.62	NA	NA	NA	-1.62	-1.352	-0.423	NA	1.972	-0.438	0.06	NA	-2.51	-0.535	NA	-1.042	-0.901	-1.747	NA	NA	NA	0.134806	0.204647	0.681125	NA	0.075436	0.670081	0.953468	NA	0.029846	0.603612	NA	0.320616	0.387508	0.109769	NA	NA
0.35	-0.34	0.675	0.835	NA	2.965	NA	NA	1.185	0.07	NA	-0.26	1.215	0.03	NA	NA	NA	0.411	-0.564	1.12	1.385	NA	4.918	NA	NA	1.966	0.082	NA	-0.305	2.015	0.035	NA	NA	NA	0.690501	0.585796	0.290278	0.197588	NA	0.000698	NA	NA	0.079118	0.936263	NA	0.766954	0.072915	0.972656	NA	NA
NA	NA	-1.48	2.75	NA	3.2	0.29	NA	NA	NA	NA	-4.47	0.905	NA	NA	NA	NA	NA	NA	-3.544	6.585	NA	7.662	0.694	NA	NA	NA	NA	-10.703	3.065	NA	NA	NA	NA	NA	NA	0.019427	0.001753	NA	0.000925	0.521393	NA	NA	NA	NA	0.000218	0.031779	NA	NA	NA
1.21	5.18	NA	NA	NA	NA	NA	NA	NA	-2.05	-0.81	0.88	1.12	NA	3.28	NA	NA	3.023	12.939	NA	NA	NA	NA	NA	NA	NA	-5.121	-2.023	2.198	2.798	NA	8.193	NA	NA	0.045852	0.00042	NA	NA	NA	NA	NA	NA	NA	0.009543	0.12229	0.101776	0.056344	NA	0.002022	NA
NA	0.9767	NA	2.84	NA	0.63	NA	NA	-0.38	NA	-0.12	-0.35	-0.305	0.28	NA	NA	NA	NA	2.627	NA	4.41	NA	0.978	NA	NA	-0.59	NA	-0.186	-0.544	-0.67	0.435	NA	NA	NA	NA	0.03625	NA	0.003682	NA	0.362744	NA	NA	0.574959	NA	0.857827	0.604819	0.525934	0.677702	NA	NA
-0.3267	-0.1167	0.2667	0.1167	0.2367	-0.105	0.23	0.42	0.2767	-0.21	-0.05	-0.0633	0.0467	-0.0533	0.0667	0.0433	-0.1225	-2.338	-0.835	1.909	0.835	1.694	-0.868	1.646	3.007	1.98	-1.503	-0.413	-0.453	0.334	-0.382	0.477	0.31	-1.013	0.024383	0.408535	0.063374	0.408535	0.09791	0.390557	0.107411	0.004522	0.054465	0.140526	0.681575	0.652706	0.74006	0.70462	0.635767	0.758002
0.3867	0.25	1.1233	1.1433	0.3333	0.4425	0.55	0.4133	0.3833	0.4533	0.075	0.7333	0.4467	1.0533	1.1667	0.6833	0.7375	1.549	1.001	4.499	4.579	1.335	2.047	2.203	1.656	1.535	1.816	0.347	2.937	1.789	4.219	4.673	2.737	3.411	0.129218	0.322604	5.6e-05	4.4e-05	0.189288	0.047224	0.033343	0.105537	0.132459	0.076809	0.730481	0.005439	0.08108	0.000134	3.3e-05	0.009163
-0.3	-0.27	0.6733	0.6	-0.6033	0.0175	-0.0367	0.19	-0.4933	-0.605	-0.1825	-0.2633	-0.6833	-0.06	0.52	-0.42	-0.16	-0.934	-0.841	2.097	1.869	-1.879	0.063	-0.114	0.592	-1.537	-1.539	-0.656	-0.82	-2.128	-0.187	1.62	-1.308	-0.498	0.355937	0.405579	0.042597	0.069277	0.06781	0.950143	0.909673	0.557467	0.132586	0.132094	0.515509	0.417169	0.039767	0.852741	0.113484	0.198588
-2.2233	-1.8967	-1.8267	-2.3033	-1.4433	-1.69	-1.0133	-2.56	-1.6533	-1.1167	-1.775	-1.9367	-2.1467	-1.8767	-2.18	-2.11	-2.68	-5.111	-4.36	-4.199	-5.294	-3.318	-4.486	-2.329	-3.397	-3.8	-2.567	-4.711	-4.452	-4.934	-4.314	-4.091	-4.85	-6.16	1e-05	0.000102	0.000165	6e-06	0.002062	7e-05	0.025485	0.001655	0.000529	0.0145	3.5e-05	7.7e-05	1.8e-05	0.000117	0.000226	2.3e-05
-0.52	-0.19	1.3	0.8367	0.06	0.05	0.31	0.72	NA	0.19	0.84	0.53	0.36	-0.04	-0.35	0.385	NA	-1.562	-0.404	2.761	3.078	0.127	0.106	0.658	1.529	NA	0.571	1.784	1.592	1.081	-0.085	-0.743	1.156	NA	0.147837	0.694625	0.019212	0.011024	0.900998	0.917424	0.52441	0.155675	NA	0.580183	0.103206	0.140942	0.303697	0.93389	0.473521	0.273075
0.04	0.1167	0.4833	0	0.13	0.115	-0.91	-0.04	0.0467	-0.5233	-0.2075	-0.0033	-0.07	-0.4033	-0.1133	-0.0167	0.0633	0.135	0.394	1.631	0	0.439	0.448	-3.072	-0.135	0.158	-1.766	-0.809	-0.011	-0.236	-1.361	-0.383	-0.056	0.214	0.893285	0.695849	0.110741	1	0.663196	0.656443	0.003843	0.893285	0.875639	0.085042	0.423504	0.99108	0.814438	0.181096	0.704108	0.955421
-0.0067	-0.07	0.3233	0.075	-0.64	-0.2425	-0.2167	0.24	-0.1133	0.08	0.095	-0.0633	0.0267	0.0867	0.63	-0.01	-0.1625	-0.051	-0.532	2.455	0.465	-4.86	-2.126	-1.645	1.488	-0.861	0.608	0.833	-0.481	0.203	0.658	4.784	-0.076	-1.425	0.959884	0.598066	0.018692	0.644521	2e-05	0.039928	0.108026	0.144857	0.39475	0.547067	0.409956	0.633267	0.840585	0.514355	2.5e-05	0.939859
0.15	NA	0.3	-0.18	NA	-3.52	NA	NA	0.04	NA	0.25	-1.15	-2.8	0.98	NA	-0.37	NA	0.336	NA	0.672	-0.571	NA	-7.889	NA	NA	0.09	NA	0.56	-2.578	-6.276	2.196	NA	-0.829	NA	0.751716	NA	0.534059	0.595408	NA	0.000817	NA	NA	0.932387	NA	0.6018	0.054426	0.00214	0.085018	NA	0.448382
-0.5533	-0.67	-0.0133	-0.39	0.1333	-0.81	-0.18	0.2433	-0.05	-0.6	-0.4025	0.0333	-0.1433	-0.42	0.415	-0.4833	-0.53	-1.954	-2.366	-0.047	-1.377	0.471	-3.302	-0.636	0.859	-0.177	-2.119	-1.641	0.118	-0.506	-1.483	1.196	-1.707	-2.161	0.057831	0.022991	0.962688	0.176246	0.640382	0.00204	0.528725	0.39542	0.860768	0.040466	0.108722	0.906904	0.615601	0.14601	0.238656	0.095742
-0.1033	-0.2067	0.56	-0.0433	-0.2933	-0.14	0.2	0.0033	-0.0067	-0.145	0.3467	0.1867	0.1233	-0.39	-0.0567	0.84	-0.0725	-0.249	-0.499	1.351	-0.105	-0.708	-0.338	0.483	0.008	-0.016	-0.286	0.836	0.45	0.298	-0.941	-0.137	2.027	-0.202	0.804477	0.62095	0.184744	0.917288	0.483483	0.73741	0.632221	0.993626	0.987252	0.776719	0.408217	0.655031	0.767673	0.352741	0.891982	0.049842
-0.2867	-0.415	0.36	-3.365	NA	-0.125	0.02	0.3	0	-0.17	0.5367	-0.135	0.14	-0.71	NA	-0.07	-0.0967	-0.459	-0.542	0.576	-4.396	NA	-0.163	0.018	0.277	0	-0.222	0.859	-0.176	0.183	-0.927	NA	-0.091	-0.155	0.651104	0.593319	0.570628	0.00024	NA	0.871819	0.985431	0.784347	1	0.826357	0.400032	0.861671	0.856606	0.363977	NA	0.92799
0.14	-0.4267	0.705	-2.64	NA	-0.1025	0.27	NA	-0.0633	-0.025	-0.6933	-0.48	0.0967	0.125	NA	0.34	0.3	0.433	-1.616	2.18	-5.772	NA	-0.448	0.835	NA	-0.24	-0.077	-2.626	-1.818	0.366	0.387	NA	0.743	0.656	0.669395	0.120693	0.04049	9e-06	NA	0.658469	0.412957	NA	0.812717	0.939096	0.015603	0.083038	0.717876	0.702908	NA	0.465276
-0.075	0.26	0.535	-0.57	NA	-0.605	-0.475	NA	-0.12	0.18	0.0833	-0.1	-0.22	-0.54	NA	-0.325	-0.41	-0.22	0.761	1.567	-1.18	NA	-1.772	-1.391	NA	-0.43	0.527	0.299	-0.293	-0.644	-1.581	NA	-0.952	-1.47	0.828455	0.455567	0.13328	0.252103	NA	0.092078	0.179913	NA	0.671658	0.604088	0.768212	0.772755	0.526949	0.129894	NA	0.35291
-0.59	-0.375	-0.15	-1.245	-0.18	-0.51	-0.01	0.0133	-0.01	-0.785	-0.37	-0.13	-0.07	-0.18	-0.0167	-0.44	-0.375	-1.31	-1.178	-0.333	-3.91	-0.692	-1.962	-0.022	0.051	-0.022	-2.465	-1.162	-0.408	-0.155	-0.4	-0.064	-0.977	-1.178	0.207041	0.254665	0.743012	0.001071	0.497799	0.065886	0.982534	0.959679	0.982534	0.024273	0.260821	0.688025	0.878246	0.694194	0.949612	0.341818
-1.43	-2.73	-1.9867	-1.78	NA	-3.4567	NA	NA	-1.85	-1.26	-2.89	-1.34	-0.45	-0.61	NA	NA	0.43	-2.096	-2.31	-2.911	-2.13	NA	-5.066	NA	NA	-2.214	-1.508	-3.458	-1.603	-0.538	-0.73	NA	NA	0.364	0.051836	0.034102	0.009936	0.048525	NA	0.000104	NA	NA	0.041226	0.150512	0.003109	0.127781	0.597443	0.475669	NA	NA
0.0267	0.6233	1.43	0.24	0.5667	0.1475	-0.3633	0.965	0.19	0.0167	0.515	0.59	0.03	0.3633	0.68	0.4633	0.07	0.101	2.354	4.41	0.523	2.14	0.643	-1.372	2.976	0.718	0.063	2.246	2.228	0.113	1.372	2.097	1.75	0.264	0.920357	0.02438	9.6e-05	0.604077	0.039479	0.524294	0.178826	0.005305	0.477823	0.95017	0.031206	0.032468	0.910443	0.178826	0.043387	0.089006
0.3833	0.7467	5.67	0.5767	0.91	0.505	0.755	2.43	1.27	0.8433	2.7	3.03	0.7233	1.4567	1.95	1.6533	1.7	0.863	1.68	12.761	1.298	1.182	0.928	1.387	3.157	1.65	1.898	7.017	6.819	1.628	3.278	2.534	3.721	4.418	0.395242	0.103422	0	0.20439	0.246468	0.360939	0.175707	0.003652	0.109498	0.06751	0	0	0.114165	0.002676	0.016836	0.000831
0.0967	-0.15	0.3433	-0.17	0.38	-0.18	0.03	0.22	-0.03	-0.2667	-0.0667	-0.05	-0.47	0.08	0.0033	-0.1033	-0.525	0.378	-0.479	1.342	-0.665	1.486	-0.813	0.096	0.86	-0.068	-1.043	-0.261	-0.195	-1.838	0.255	0.013	-0.404	-1.676	0.707924	0.635247	0.18877	0.510948	0.146978	0.422333	0.924291	0.395997	0.946423	0.304813	0.796002	0.846225	0.075268	0.800032	0.989681	0.688847
0.1467	0.1867	0.88	-0.3533	0.2833	0.3525	-0.1533	-0.19	-0.1267	0.3	0.19	0.0367	0.0333	0.1567	0.3467	-0.0267	0	0.635	0.808	3.808	-1.529	1.226	1.761	-0.664	-0.822	-0.548	1.298	0.949	0.159	0.144	0.678	1.5	-0.115	0	0.529199	0.423931	0.000466	0.134027	0.227237	0.085714	0.510744	0.415769	0.586603	0.201549	0.348042	0.874715	0.88602	0.501648	0.14132	0.9087
-1.3767	-1.44	-0.8667	-2.63	-0.71	-0.52	-1.71	-0.9033	-1.015	-0.5367	-0.775	-1.9567	-0.32	-2.585	-0.0133	-2.0167	-2.2275	-2.05	-2.144	-1.29	-3.916	-1.057	-0.894	-2.546	-1.345	-1.234	-0.799	-1.332	-2.913	-0.389	-3.142	-0.02	-3.002	-3.829	0.047443	0.038587	0.204846	0.000368	0.29725	0.377054	0.015135	0.186738	0.224939	0.429328	0.190793	0.005998	0.699483	0.003267	0.984268	0.004745
0.1867	0.1567	0.1733	0.2	0.7233	-0.0275	0.09	0.3833	0.4267	0.23	0.2075	0.3633	0.4667	-0.4533	0.7167	-0.14	0.2325	1.064	0.893	0.988	1.14	4.121	-0.181	0.419	2.184	2.431	1.31	1.365	2.07	2.659	-2.583	4.083	-0.798	1.53	0.293971	0.377446	0.329349	0.26133	0.000187	0.857348	0.677702	0.034945	0.019687	0.197594	0.179913	0.045011	0.01126	0.013605	0.00021	0.429817
0.91	0.54	0.5333	1.775	-0.015	0.78	1.14	NA	0.8	0.2	1.94	0.625	0.51	0.435	1.97	0.235	1.45	2.383	1	1.711	4.649	-0.039	2.043	2.986	NA	1.482	0.37	3.593	1.637	1.336	1.139	3.648	0.615	2.685	0.031281	0.333633	0.108369	0.000341	0.969196	0.059634	0.009498	NA	0.159802	0.716428	0.002786	0.123105	0.202173	0.273002	0.00249	0.547747
-0.0267	-0.1667	0.0933	0.3467	0.1	0.1325	-0.0933	2.5433	-0.65	0.51	0.085	-0.1167	0.2033	-0.3133	1.8467	-1.1767	0.2	-0.032	-0.199	0.111	0.413	0.119	0.182	-0.111	3.03	-0.774	0.608	0.117	-0.139	0.242	-0.373	2.2	-1.402	0.275	0.974814	0.843614	0.91202	0.681808	0.905765	0.856289	0.91202	0.004248	0.443241	0.546884	0.907501	0.890155	0.809831	0.710902	0.033579	0.168616
0.1867	0.07	0.68	0.2167	-1.09	-0.2567	0.035	NA	0.3	-0.915	0.16	-0.05	-0.07	-0.3067	NA	-0.2033	0.29	0.67	0.251	1.993	0.778	-2.259	-0.922	0.103	NA	1.077	-2.682	0.469	-0.18	-0.251	-1.101	NA	-0.73	1.041	0.50831	0.803428	0.056206	0.443252	0.031967	0.364777	0.919021	NA	0.290776	0.012215	0.64273	0.858845	0.803428	0.280407	NA	0.471529
0.0667	-0.2267	0.5133	0.4333	0.0333	0.0633	0.26	0.795	0.47	0.225	-0.33	0.095	0.27	0.0333	0.45	-0.29	-0.33	0.255	-0.866	1.962	1.656	0.127	0.242	0.811	2.48	1.037	0.702	-1.03	0.296	1.032	0.127	1.404	-1.108	-1.03	0.800747	0.393641	0.059639	0.108712	0.899539	0.810505	0.423969	0.019279	0.308493	0.488369	0.31185	0.769073	0.31087	0.899539	0.171112	0.277054
0.44	-0.015	0.79	-0.2567	0.25	-0.2133	0.105	0.28	-0.0233	-0.1467	0.93	0.51	0.4	-0.3567	0.1	-0.43	0.5575	0.983	-0.034	1.765	-0.702	0.559	-0.584	0.235	0.766	-0.064	-0.401	2.545	1.14	0.894	-0.976	0.274	-0.961	1.762	0.333247	0.97348	0.087523	0.487741	0.580493	0.563626	0.816069	0.449399	0.949501	0.690936	0.016204	0.263318	0.378422	0.336693	0.786182	0.344184
-0.0667	-0.15	0.4133	0.2767	NA	-0.145	-0.0967	0.1067	0.1833	-0.4733	-0.3925	0.0567	-0.31	0.08	0.24	0.05	-0.225	-0.355	-0.799	2.2	1.473	NA	-0.891	-0.515	0.568	0.976	-2.52	-2.413	0.302	-1.65	0.426	1.278	0.266	-1.383	0.724607	0.429473	0.033848	0.148929	NA	0.378302	0.609778	0.573448	0.335178	0.016005	0.020699	0.764536	0.107023	0.672573	0.209033	0.791529
0.23	0.16	0.38	0.2267	-0.35	-0.13	0.6033	0.3167	0.3567	-0.0567	0.33	0.4133	0.04	0.4833	0.8667	0.3767	0.2125	1.037	0.721	1.713	1.022	-1.578	-0.677	2.719	1.427	1.608	-0.255	1.718	1.863	0.18	2.179	3.906	1.698	1.106	0.306025	0.47494	0.094391	0.312997	0.122437	0.5025	0.009583	0.161144	0.11568	0.799693	0.093514	0.069714	0.85782	0.035236	0.000347	0.097217
0.145	0.045	0.795	-0.465	NA	0.25	0.19	NA	-0.13	0.2767	0.16	0.085	-0.1033	-0.06	NA	0.155	0.0767	0.473	0.147	2.592	-1.516	NA	0.815	0.619	NA	-0.424	1.105	0.639	0.277	-0.413	-0.196	NA	0.505	0.306	0.64115	0.884722	0.016809	0.14405	NA	0.42395	0.542112	NA	0.675885	0.281461	0.529632	0.784325	0.683967	0.846742	NA	0.618447
-0.06	-0.14	-0.3367	-0.27	-0.355	-0.89	-0.11	0.015	-0.015	-0.1567	-0.41	-0.4933	-0.59	-0.5733	1.0533	-0.5667	-0.5267	-0.142	-0.271	-0.799	-0.641	-0.688	-2.439	-0.213	0.029	-0.029	-0.372	-1.123	-1.171	-1.4	-1.361	2.5	-1.345	-1.25	0.887603	0.7878	0.429784	0.525923	0.496137	0.020023	0.832472	0.976981	0.976981	0.712324	0.268979	0.249723	0.170395	0.182462	0.017339	0.18747
-0.13	-0.195	0.31	0.305	NA	-0.075	0.105	NA	0	-0.215	-0.34	-0.335	-0.255	-0.455	NA	-0.48	-0.3367	-0.623	-0.934	1.485	1.461	NA	-0.359	0.503	NA	0	-1.03	-1.629	-1.605	-1.222	-2.18	NA	-2.3	-1.976	0.540929	0.362125	0.154245	0.160637	NA	0.723376	0.620803	NA	1	0.316169	0.120156	0.125352	0.237068	0.042355	NA	0.033258
0.09	0.3	0.6433	-0.8033	0.5433	-0.04	0.2133	0.31	0.4333	0.3667	0.2075	0.2333	-0.13	-0.0167	0.46	0.5267	0.175	0.352	1.173	2.515	-3.14	2.124	-0.181	0.834	1.212	1.694	1.433	0.937	0.912	-0.508	-0.065	1.798	2.059	0.79	0.726804	0.247763	0.015975	0.003147	0.03983	0.857622	0.409215	0.232611	0.097957	0.159442	0.354514	0.36711	0.61409	0.948375	0.079606	0.045986
0.125	0.415	0.835	0.7	NA	0.185	0.02	NA	0.755	0.025	0.105	0.355	0.24	0.245	NA	0.685	-0.0033	0.432	1.434	2.886	2.419	NA	0.639	0.069	NA	2.609	0.086	0.363	1.227	0.829	0.847	NA	2.367	-0.014	0.670737	0.168177	0.009641	0.026035	NA	0.530428	0.945636	NA	0.017474	0.932078	0.72081	0.235243	0.417428	0.407969	NA	0.028978
0.1633	0.35	0.9067	0.11	0.2133	0.055	0.5	0.6533	0.5367	0.2067	0.095	0.42	0.13	0.21	0.86	0.05	0.1425	0.818	1.753	4.542	0.551	1.069	0.318	2.505	3.273	2.689	1.035	0.55	1.718	0.651	1.052	4.308	0.25	0.824	0.418125	0.08729	5.1e-05	0.584694	0.291678	0.752042	0.016479	0.002215	0.010453	0.306809	0.585727	0.093631	0.518652	0.299177	0.000106	0.803512
1.045	0.63	1.385	0.87	NA	0.885	0.815	NA	0.9	0.73	0.585	1.15	1.005	0.875	NA	0.625	0.7067	3.541	2.134	4.692	2.948	NA	2.998	2.761	NA	3.049	2.473	1.982	3.896	3.405	2.965	NA	2.118	2.932	0.002253	0.046394	0.000169	0.008421	NA	0.007533	0.012622	NA	0.006737	0.023261	0.062506	0.00101	0.003054	0.008115	NA	0.047976
0.0633	0.23	0.25	-0.095	-0.25	-0.23	-0.655	0.315	0.275	-0.14	0.12	-0.11	-1.0333	-0.07	0.54	0.115	-0.1167	0.177	0.644	0.7	-0.217	-0.404	-0.526	-1.498	0.72	0.629	-0.392	0.336	-0.251	-2.894	-0.196	1.512	0.263	-0.327	0.860489	0.524688	0.489563	0.829595	0.689097	0.603047	0.145227	0.477258	0.534514	0.697949	0.73931	0.80323	0.007222	0.845988	0.141502	0.794493
0.065	-0.505	0.41	-0.305	NA	-0.27	-0.43	0.19	0.03	0.16	-1.03	0.005	-0.335	-0.1	NA	-0.145	-0.515	0.247	-1.921	1.56	-1.16	NA	-0.726	-1.636	0.511	0.114	0.609	-2.771	0.019	-1.274	-0.38	NA	-0.552	-1.959	0.807942	0.073271	0.138977	0.263473	NA	0.478476	0.121989	0.616484	0.910603	0.551553	0.01393	0.985067	0.22127	0.708795	NA	0.589077
-0.15	-1.0833	1.4367	1.34	-1.44	-0.33	-0.495	-0.01	-0.035	-0.0267	0.1533	0.145	-3.27	-0.4967	2.89	-0.45	0.1367	-0.709	-5.12	6.79	3.656	-3.929	-0.9	-1.91	-0.027	-0.135	-0.126	0.725	0.56	-8.923	-2.347	11.152	-1.736	0.646	0.485643	3.7e-05	1e-06	0.001348	0.000691	0.377403	0.068923	0.978471	0.893763	0.900825	0.476109	0.581314	0	0.028081	0	0.09613
-0.17	-0.2233	0.2567	-0.21	0.01	-0.8575	-0.01	-0.31	-0.06	-0.0267	-0.64	-0.41	-0.2367	-1.1433	-0.025	-0.72	-0.755	-0.589	-0.773	0.889	-0.727	0.035	-3.429	-0.028	-1.074	-0.208	-0.092	-2.216	-1.42	-0.82	-3.96	-0.071	-2.494	-2.135	0.559751	0.444366	0.380034	0.471818	0.972567	0.001549	0.977599	0.290235	0.836575	0.926936	0.033151	0.164342	0.417888	0.000344	0.944038	0.017446
-0.31	-0.2233	0.3333	-0.58	0.155	0.595	0.1433	-0.24	-0.35	-0.0333	-0.36	-0.4967	-0.1967	-2.04	-0.545	0.06	-0.44	-1.269	-0.914	1.365	-2.374	0.518	2.812	0.587	-0.567	-1.433	-0.136	-1.702	-2.033	-0.805	-8.351	-1.822	0.246	-1.801	0.21269	0.36676	0.180984	0.023112	0.607622	0.007955	0.561086	0.574131	0.160671	0.892234	0.097555	0.049562	0.426136	0	0.076944	0.807395
-0.2567	-0.6033	0.19	-0.1133	-0.6333	-0.4825	0.5233	-0.685	0.24	-0.68	0.0325	0.0933	0.2567	-1.3133	-0.615	0.21	0.27	-1.165	-2.738	0.862	-0.514	-2.874	-2.528	2.375	-2.538	1.089	-3.086	0.17	0.424	1.165	-5.96	-2.279	0.953	1.415	0.251297	0.009311	0.393919	0.609988	0.006564	0.015677	0.022636	0.015308	0.282884	0.003749	0.865669	0.674263	0.251297	1e-06	0.028314	0.346558
NA	NA	-0.4	NA	NA	NA	-1.19	NA	NA	NA	NA	-2.49	0.54	-1.07	NA	NA	NA	NA	NA	-0.999	NA	NA	NA	-2.973	NA	NA	NA	NA	-6.22	1.349	-2.673	NA	NA	NA	NA	NA	0.381116	NA	NA	NA	0.047966	NA	NA	NA	NA	0.00508	0.257306	0.063411	NA	NA
0.2	0.2867	0.8333	1.21	-0.34	0.31	0.54	-0.5133	-0.1133	-0.1833	0.5625	0.7767	0.73	-0.3367	0.6767	0.2333	0.7033	0.636	0.912	2.652	3.85	-1.082	1.139	1.718	-1.633	-0.361	-0.583	2.067	2.471	2.323	-1.071	2.153	0.742	2.238	0.528209	0.367236	0.011473	0.000422	0.28589	0.261579	0.093589	0.110341	0.720315	0.562984	0.045361	0.017876	0.025429	0.290573	0.037475	0.462221
0.1233	0.48	0.8267	-0.36	-0.27	0.22	-0.595	-0.37	-0.76	0.0433	0.2725	-0.39	-0.0867	-1.795	-0.57	-0.32	-0.0367	0.406	1.578	2.718	-0.967	-0.888	0.835	-1.597	-1.217	-2.499	0.142	1.035	-1.282	-0.285	-4.819	-1.874	-1.052	-0.121	0.68744	0.123106	0.009975	0.34013	0.380445	0.408966	0.118775	0.231541	0.01708	0.887476	0.307628	0.207777	0.777269	2.5e-05	0.068904	0.299603
-0.15	-0.0333	-0.1367	-0.46	-0.1033	-0.44	-0.2767	1.435	-0.22	-0.1333	-0.6075	-0.74	-0.1767	-1.4067	-1.39	-0.8567	-0.495	-0.414	-0.092	-0.377	-1.27	-0.285	-1.403	-0.764	3.235	-0.496	-0.368	-1.937	-2.043	-0.488	-3.884	-2.216	-2.366	-1.116	0.68128	0.927193	0.708191	0.212488	0.777084	0.169548	0.450061	0.002678	0.623015	0.71498	0.060951	0.048697	0.628739	0.000442	0.033374	0.02375
-0.2233	0.2433	0.4567	-0.8233	-0.1633	0.1275	-0.3533	-0.4	-0.3733	0.48	-0.1425	-0.35	-0.42	-1.49	-0.7267	-0.5633	-0.3933	-0.962	1.048	1.966	-3.545	-0.703	0.634	-1.522	-1.722	-1.608	2.067	-0.709	-1.507	-1.477	-6.416	-3.129	-2.426	-1.694	0.342189	0.301241	0.056475	0.001047	0.48607	0.529843	0.136294	0.093002	0.116078	0.045502	0.482862	0.139924	0.147879	0	0.003335	0.020061
-0.0733	-0.2267	0.0167	-0.36	-0.62	-0.2033	0.23	1.13	0.215	-0.255	-0.25	-0.795	0.04	-0.93	NA	-0.92	-1.16	-0.242	-0.749	0.055	-0.971	-1.673	-0.672	0.76	2.156	0.58	-0.688	-0.954	-2.145	0.132	-3.074	NA	-3.041	-3.834	0.810168	0.459693	0.956442	0.339196	0.104866	0.506788	0.453182	0.039338	0.566185	0.496737	0.347782	0.040271	0.895721	0.004518	NA	0.004911
-0.2667	-0.1233	0.0033	-0.41	-0.11	-0.2925	-0.2033	-0.5567	-0.2333	0.0233	-0.495	-0.6233	-0.0633	-1.8433	-0.83	-0.15	-0.58	-1.351	-0.625	0.017	-2.078	-0.455	-1.712	-1.03	-2.821	-1.183	0.118	-2.897	-3.159	-0.321	-9.342	-3.435	-0.76	-3.394	0.184427	0.53562	0.986609	0.044431	0.651534	0.094988	0.309203	0.007524	0.244239	0.906481	0.006185	0.003075	0.749965	0	0.001434	0.451761
0.125	0.1867	0.6667	-0.6933	-0.29	-0.1375	-0.1067	0.2967	0.0667	0.3633	-0.28	-0.18	0.2167	-1.0833	-0.39	0.0067	-0.46	0.406	0.743	2.652	-2.758	-1.154	-0.632	-0.424	1.18	0.265	1.445	-1.114	-0.716	0.862	-4.31	-1.267	0.027	-1.494	0.687158	0.462604	0.011874	0.009121	0.25633	0.531673	0.673873	0.245758	0.792376	0.157102	0.272799	0.478621	0.394495	0.000123	0.213467	0.97899
0.0033	0.6833	0.62	-0.81	0.445	0.46	-0.2	-0.1733	0.1467	1.3633	0.5825	0.0767	-0.19	-2.2667	0.03	0.35	0.6225	0.008	1.649	1.496	-1.955	0.877	1.282	-0.483	-0.418	0.354	3.29	1.623	0.185	-0.459	-5.47	0.059	0.845	1.735	0.993623	0.107272	0.142749	0.057901	0.386018	0.207569	0.63208	0.678057	0.725314	0.002147	0.112709	0.854189	0.649161	3e-06	0.953169	0.403534
-0.34	0.04	0.3833	-0.9667	-0.7833	-0.1633	0.32	-0.305	-0.92	-0.2067	-0.6133	-0.71	-0.3633	-1.58	-1.38	-0.655	-0.83	-1.051	0.124	1.452	-3.661	-2.967	-0.619	1.212	-0.943	-3.484	-0.783	-2.323	-2.689	-1.376	-5.984	-3.017	-2.025	-3.143	0.30109	0.902348	0.156451	0.000912	0.005701	0.540644	0.234558	0.35279	0.001472	0.439655	0.026807	0.011355	0.178517	1e-06	0.005011	0.051362
-0.245	0.1233	0.0567	-1.3033	0.21	0.37	0.165	-0.0533	0.0767	-0.3933	-1.2733	-0.95	-0.1667	-0.9367	-0.105	-0.88	-0.77	-0.735	0.453	0.208	-4.787	0.771	1.359	0.495	-0.196	0.282	-1.445	-4.677	-3.49	-0.612	-3.441	-0.315	-3.232	-2.309	0.467565	0.65344	0.836369	3.3e-05	0.445879	0.183183	0.623919	0.845865	0.779967	0.157789	4.6e-05	0.001375	0.544527	0.001572	0.754776	0.002753
0.62	-0.175	0.65	-0.2567	NA	-0.4733	0.57	NA	-1.09	-0.625	-0.77	0.1533	0.2933	0.0967	0.55	-0.18	0.945	1.106	-0.312	1.159	-0.561	NA	-1.034	1.016	NA	-2.38	-1.114	-1.373	0.335	0.641	0.211	0.693	-0.321	1.685	0.280106	0.757756	0.258074	0.580422	NA	0.311788	0.319789	NA	0.025757	0.276343	0.182697	0.740699	0.527974	0.834622	0.494806	0.751074
-0.87	0.3233	1.28	-0.08	NA	-0.17	-0.19	NA	-0.685	-0.11	-0.33	-0.9867	0.0067	-1.585	-4.54	-2.6	-0.61	-1.61	0.733	2.901	-0.181	NA	-0.315	-0.431	NA	-1.268	-0.204	-0.432	-2.236	0.015	-2.933	-5.941	-4.811	-0.798	0.121964	0.471569	0.008402	0.857815	NA	0.756097	0.671019	NA	0.218466	0.840608	0.670166	0.036035	0.988084	0.007809	6e-06	8.8e-05
-0.7767	-1.4733	0.36	0.45	-3.38	-0.47	-0.82	NA	-1.4	-0.25	0.33	-0.3267	-0.1133	-1.9933	-1.84	-0.52	0.4575	-1.406	-2.667	0.652	0.665	-3.532	-0.982	-1.484	NA	-2.534	-0.369	0.597	-0.591	-0.205	-3.608	-1.923	-0.768	0.956	0.169894	0.012137	0.51954	0.511025	0.001334	0.333676	0.148012	NA	0.016634	0.714335	0.554716	0.558699	0.838831	0.001088	0.063878	0.448108
0.1333	0.16	0.735	0.465	-0.3	0.0633	0.08	-0.0633	0.2133	0.19	0.2033	0.1333	-0.03	-1.3533	-0.41	0.0667	0.175	0.638	0.766	2.873	1.818	-1.436	0.303	0.313	-0.303	1.021	0.91	0.974	0.638	-0.144	-6.48	-1.133	0.319	0.684	0.527816	0.449318	0.007207	0.078592	0.160729	0.763695	0.756525	0.763695	0.314811	0.369864	0.337677	0.527816	0.886697	0	0.265589	0.751676
-0.2133	-0.0733	0.58	-0.03	-0.21	-0.17	-0.09	-0.3533	0.0567	-0.1033	-0.02	0.1267	0.2167	-1.1167	-0.455	0.15	0.2025	-1.453	-0.5	3.951	-0.204	-1.431	-1.337	-0.613	-2.407	0.386	-0.704	-0.157	0.863	1.476	-7.607	-2.531	1.022	1.593	0.154018	0.620133	0.000312	0.839107	0.160389	0.188767	0.5433	0.020843	0.701532	0.485579	0.875786	0.393382	0.147849	0	0.015463	0.313046
-0.0433	-0.5733	-0.0133	0.72	-2.19	-0.485	0.56	0.35	-0.89	-0.39	-0.0067	-0.915	0.475	-1.11	NA	-0.385	0.38	-0.089	-1.174	-0.027	0.851	-3.661	-0.811	0.936	0.414	-1.822	-0.652	-0.014	-1.53	0.794	-1.856	NA	-0.644	0.635	0.930085	0.2527	0.978461	0.403658	0.001333	0.425962	0.359106	0.682978	0.081717	0.521007	0.98923	0.140021	0.435431	0.076632	NA	0.526316
-0.04	-0.0867	0.2433	0.3867	-0.1533	-0.1725	0.1067	0.1533	0.1467	-0.0667	-0.0425	0.1567	0.2967	-1.0067	0.43	-0.01	0.3625	-0.211	-0.458	1.286	2.044	-0.81	-1.053	0.564	0.81	0.775	-0.352	-0.259	0.828	1.568	-5.321	1.856	-0.053	2.212	0.83364	0.649395	0.205862	0.047677	0.422523	0.298811	0.576072	0.422523	0.442816	0.726427	0.796678	0.412592	0.124832	4e-06	0.070953	0.958112
0.4367	0.3433	0.8067	0.5867	0.46	0.2925	0.4	0.4967	0.3867	0.5567	0.3825	0.71	0.4067	0.1	0.98	0.57	0.6275	2.449	1.925	4.523	3.29	2.579	1.894	2.243	2.785	2.168	3.121	2.477	3.981	2.28	0.561	5.495	3.196	4.063	0.01876	0.061239	5.2e-05	0.002081	0.013625	0.065389	0.030431	0.008099	0.036068	0.003313	0.017529	0.000277	0.027918	0.578059	2e-06	0.002698
0.2	0.6567	0.74	-0.3833	-0.3433	-0.085	-0.09	-0.905	-0.235	0.285	0.09	-0.205	0.0533	-1.525	-1.81	0.805	0.3	0.685	2.248	2.533	-1.312	-1.175	-0.336	-0.252	-2.529	-0.657	0.797	0.252	-0.573	0.183	-4.262	-3.577	2.25	0.838	0.499326	0.032796	0.017302	0.200311	0.249973	0.739447	0.803269	0.017448	0.516772	0.432542	0.803269	0.571336	0.856483	0.000213	0.001312	0.032646
-0.1333	0.1167	0.5433	NA	-0.045	-0.35	0.4	-0.085	0.95	0.5733	-0.35	0.08	-0.155	-0.93	-1.07	-0.26	-0.16	-0.405	0.354	1.649	NA	-0.112	-1.063	0.991	-0.211	2.355	1.741	-0.868	0.198	-0.384	-1.63	-1.875	-0.789	-0.28	0.689464	0.726502	0.112931	NA	0.912175	0.299254	0.33198	0.835023	0.027637	0.09541	0.394789	0.844592	0.704433	0.116999	0.073756	0.438163
-0.3633	-0.0067	0.16	0.4067	-0.285	-0.0675	0.2567	-0.08	0.28	-0.4667	-0.2025	-0.0867	0.37	-1.0567	0.6067	-0.0133	-0.0633	-1.466	-0.027	0.646	1.641	-0.939	-0.314	1.036	-0.323	1.13	-1.883	-0.943	-0.35	1.493	-4.264	2.448	-0.054	-0.256	0.150751	0.978678	0.522368	0.108959	0.353608	0.754842	0.306825	0.748594	0.265548	0.067267	0.351312	0.72847	0.143597	0.000126	0.019032	0.957373
-0.2867	-0.28	0.3467	0	0.25	-0.0875	0.355	0.4767	0.3833	-0.4633	-0.2375	-0.03	0.04	-1.1267	0.9167	-0.35	-0.3067	-1.337	-1.306	1.616	0	0.952	-0.471	1.352	2.223	1.787	-2.16	-1.279	-0.14	0.152	-5.253	4.274	-1.632	-1.43	0.189596	0.199857	0.114604	1	0.347459	0.640362	0.184832	0.032517	0.082171	0.037372	0.209055	0.88952	0.879799	7e-06	0.000132	0.111275
-0.3233	-0.3	-0.3933	0.1233	-0.97	-0.98	-0.06	0.415	0.93	-0.77	-0.8367	-0.28	0.2433	-1.465	0.275	-0.36	0.205	-1.241	-0.941	-1.51	0.474	-3.724	-3.763	-0.188	1.301	2.916	-2.414	-3.212	-0.878	0.934	-4.593	0.862	-1.382	0.643	0.224542	0.354854	0.141978	0.639424	0.000856	0.000773	0.852129	0.203657	0.006842	0.022433	0.003253	0.387382	0.357989	8.1e-05	0.395805	0.177619
0.5533	0.34	0.9767	0.1967	0.2533	0.3	0.3033	0.0967	0.1833	-0.0033	0.19	-0.0133	0.22	-0.42	0.0233	-0.1067	0.2675	2.103	1.292	3.712	0.747	0.963	1.316	1.153	0.367	0.697	-0.013	0.834	-0.051	0.683	-1.303	0.089	-0.405	1.174	0.042069	0.204027	0.000649	0.459373	0.34169	0.195805	0.256121	0.715365	0.490169	0.989959	0.409566	0.959851	0.498924	0.200239	0.929802	0.687457
-0.0833	-0.95	0.5633	0.28	-1.61	0.1825	0.475	0.33	0.64	-0.17	-0.0233	-0.23	0.32	-1.185	0.665	-0.3433	-0.06	-0.245	-2.281	1.657	0.823	-3.866	0.62	1.141	0.56	1.087	-0.408	-0.069	-0.676	0.941	-2.845	1.597	-1.01	-0.144	0.80823	0.030495	0.108958	0.417361	0.000615	0.540552	0.263902	0.579823	0.286638	0.686299	0.945791	0.504457	0.354879	0.00828	0.121747	0.321462
-0.24	-0.2233	0.24	-0.29	-0.5	-0.7525	-0.335	1.0633	-0.88	-0.23	-0.4967	-0.225	-0.275	-1.77	-0.7	-0.385	-0.1	-0.524	-0.487	0.524	-0.517	-1.091	-1.896	-0.597	2.321	-1.921	-0.41	-1.084	-0.401	-0.49	-3.863	-1.247	-0.686	-0.178	0.604216	0.629454	0.604216	0.609049	0.283721	0.067416	0.554946	0.027165	0.064176	0.684783	0.286883	0.691262	0.627617	0.000544	0.221754	0.497865
-0.67	-0.6767	0.1333	-0.53	-0.5233	-0.7575	-0.6433	0.3433	-0.47	-0.2467	-0.685	-0.4367	-0.2267	-1.43	0.35	-0.5267	-0.425	-4.032	-4.072	0.802	-2.604	-3.149	-5.264	-3.871	2.066	-2.828	-1.484	-4.76	-2.628	-1.364	-8.605	2.106	-3.169	-2.953	0.000245	0.000217	0.42715	0.012913	0.003113	5e-06	0.000396	0.045421	0.007312	0.145649	2.6e-05	0.012176	0.180287	0	0.041589	0.002947
-0.26	0.01	0.77	-0.69	0.1367	0.1967	0.105	0.6367	-0.28	0.795	-0.09	-0.35	0.61	-1.22	0.28	-0.375	0.02	-0.628	0.024	1.861	-2.358	0.572	0.823	0.359	2.665	-0.957	2.717	-0.308	-0.846	1.474	-2.948	1.172	-1.281	0.084	0.537125	0.980968	0.07793	0.028938	0.573866	0.420398	0.723592	0.01508	0.350358	0.013467	0.761684	0.407958	0.156431	0.008093	0.255355	0.215044
-0.1	0.3567	0.6	-0.085	0.24	0.44	0.52	0.17	0.3833	0.7633	0.1425	0.2767	0.1433	-0.9733	0.43	0.06	0.2525	-0.51	1.818	3.059	-0.354	1.224	2.59	2.651	0.867	1.954	3.891	0.839	1.41	0.731	-4.962	1.79	0.306	1.486	0.613098	0.076799	0.00403	0.725407	0.228561	0.013471	0.011585	0.391492	0.057958	0.000383	0.406726	0.166428	0.469373	1.4e-05	0.081334	0.761342
0.31	-0.065	0.815	-0.835	-0.52	-0.4	-0.71	-0.25	-0.38	-0.3467	0	-0.23	-0.3767	-1.085	-0.42	-0.2667	-0.745	1.129	-0.237	2.969	-3.042	-1.895	-1.457	-3.168	-0.911	-1.385	-1.547	0	-1.026	-1.681	-3.953	-1.53	-1.19	-2.714	0.2692	0.814683	0.006411	0.005375	0.069525	0.157202	0.003952	0.370888	0.178184	0.134187	1	0.314363	0.104997	0.000542	0.138252	0.245015
0.84	0.85	0.78	-0.095	0.01	0.52	-0.16	0.0333	-0.07	1.105	0.02	-0.55	-0.14	-1.02	-0.1967	-0.03	-0.7	1.612	1.631	1.497	-0.258	0.033	1.728	-0.307	0.111	-0.134	2.999	0.038	-1.055	-0.269	-1.957	-0.654	-0.058	-1.343	0.130038	0.125901	0.157395	0.800427	0.97397	0.106654	0.763487	0.913407	0.895119	0.009879	0.969945	0.309699	0.792244	0.071252	0.52427	0.954933
-0.49	-0.22	0.11	0.525	-1.2067	-0.7567	0	-0.47	-0.45	-0.24	-0.365	0	-0.28	-1.15	-0.32	-0.41	0.06	-1.83	-0.581	0.29	1.96	-5.518	-3.46	0	-2.149	-1.188	-0.896	-1.363	0	-0.739	-3.036	-1.463	-1.082	0.158	0.086582	0.569688	0.775341	0.068163	5.2e-05	0.003346	1	0.047749	0.252659	0.383882	0.192376	1	0.470788	0.008074	0.163323	0.295569
-0.6433	0.2	0.24	0.425	-3.03	-0.92	-0.2333	NA	-0.5	-0.44	0.005	-0.0933	-0.24	-1.025	NA	-0.41	NA	-2.158	0.548	0.657	1.164	-8.297	-2.519	-0.783	NA	-1.369	-1.205	0.014	-0.313	-0.805	-2.807	NA	-1.123	NA	0.04239	0.589544	0.518006	0.257231	0	0.019707	0.442405	NA	0.18505	0.241319	0.989202	0.757273	0.429663	0.010406	NA	0.273909
0.27	0.13	0.83	-0.02	0.0167	0.005	-0.02	-0.0233	1.45	0.51	0.28	-0.04	-0.22	-1.18	-0.0533	-0.08	-0.42	0.44	0.212	1.354	-0.046	0.047	0.016	-0.033	-0.066	3.344	0.832	0.457	-0.065	-0.359	-1.924	-0.151	-0.13	-0.685	0.666178	0.835044	0.196541	0.963837	0.963092	0.98721	0.974424	0.948348	0.004607	0.419017	0.654683	0.948877	0.724914	0.07411	0.882322	0.897985
-0.31	-0.425	0.86	-1.13	NA	-0.29	NA	NA	-0.37	-0.155	NA	0.015	-0.23	0.06	NA	0.54	NA	-0.732	-1.419	2.872	-2.669	NA	-0.685	NA	NA	-0.874	-0.518	NA	0.05	-0.543	0.142	NA	1.275	NA	0.486232	0.195778	0.022101	0.029978	NA	0.51392	NA	NA	0.409193	0.61952	NA	0.961345	0.602688	0.891029	NA	0.240107
0.17	-0.06	-0.35	-0.22	-0.4533	-0.05	NA	0.7633	-0.22	0.03	0.23	-0.37	-0.68	-1.79	0.1233	-0.66	NA	0.273	-0.096	-0.562	-0.499	-1.26	-0.139	NA	2.122	-0.353	0.048	0.369	-0.594	-1.091	-2.873	0.343	-1.059	NA	0.789435	0.924813	0.584233	0.626215	0.23059	0.891673	NA	0.054409	0.72991	0.96236	0.718207	0.56322	0.295684	0.013495	0.737414	0.309503
-0.0433	0.1267	0.44	-0.075	-0.18	0.0225	-0.0833	-0.0567	-0.0267	-0.0233	-0.0225	-0.0267	-0.1033	-1.375	-0.1267	-0.0367	0.055	-0.33	0.964	3.348	-0.466	-1.37	0.198	-0.634	-0.431	-0.203	-0.178	-0.198	-0.203	-0.786	-8.543	-0.964	-0.279	0.483	0.743378	0.34112	0.001827	0.643849	0.178705	0.844318	0.529744	0.668721	0.840265	0.860002	0.844318	0.840265	0.43649	0	0.34112	0.781725
-0.12	0.1467	0.46	0.145	0.4633	-0.0175	0.055	0.2967	-0.0367	-0.2467	-0.205	0.03	0.2367	-1.28	0.69	-0.0367	-0.2125	-0.504	0.616	1.933	0.497	1.947	-0.085	0.189	1.246	-0.154	-1.036	-0.995	0.126	0.994	-5.378	2.899	-0.154	-1.031	0.617013	0.541381	0.060653	0.621724	0.058893	0.932781	0.851338	0.220134	0.878373	0.306499	0.326168	0.900354	0.326263	4e-06	0.00615	0.878373
-0.1167	-0.0867	0.7333	-0.02	-0.0133	0.0825	0.1	-0.04	0.5633	0.005	-0.14	-0.0467	0.0667	-1.0467	-0.29	0.1967	0.575	-0.44	-0.327	2.764	-0.062	-0.05	0.359	0.308	-0.123	2.123	0.015	-0.431	-0.176	0.251	-3.945	-0.893	0.741	2.503	0.662941	0.745948	0.009203	0.951285	0.960216	0.721793	0.760169	0.90276	0.041187	0.987814	0.669325	0.861431	0.803128	0.000385	0.378485	0.463679
0.1167	-0.2833	0.5467	-0.32	-0.1733	-0.1367	-0.37	-0.0433	-0.1133	-0.05	-0.27	-0.2067	-0.39	-0.1033	1.4267	-0.2633	-0.4233	0.539	-1.308	2.524	-1.206	-0.8	-0.631	-1.395	-0.2	-0.523	-0.231	-1.439	-0.954	-1.47	-0.477	6.586	-1.216	-1.954	0.593542	0.199288	0.016235	0.235732	0.428936	0.532146	0.171794	0.84259	0.604096	0.818782	0.158839	0.346511	0.150365	0.63627	0	0.232142
0.46	-0.725	1.36	-0.1167	-0.57	-0.03	0.315	1.4367	0.105	-0.7267	-0.0033	-0.1333	-0.0933	0.0867	NA	-0.3033	-0.27	1.841	-2.37	5.444	-0.467	-2.282	-0.12	1.03	5.751	0.343	-2.909	-0.013	-0.534	-0.374	0.347	NA	-1.214	-1.081	0.074692	0.023895	5e-06	0.643592	0.029182	0.905148	0.310799	2e-06	0.73366	0.00649	0.989435	0.597144	0.711108	0.730873	NA	0.233383
1.5133	-0.085	0.3567	1.055	NA	-0.08	1.77	NA	-0.06	0.27	-1.15	1.155	1.07	2.2367	NA	-1.99	0.075	2.549	-0.117	0.601	1.451	NA	-0.135	2.435	NA	-0.058	0.263	-1.118	1.589	1.802	3.768	NA	-1.935	0.103	0.019831	0.908186	0.555229	0.163468	NA	0.89425	0.025215	NA	0.95409	0.795756	0.27765	0.129054	0.087754	0.00135	NA	0.068341
-0.285	0.04	NA	-0.6467	NA	0.32	1.4	0.81	NA	NA	0.19	-0.62	0.695	1	-2.02	NA	NA	-0.677	0.067	NA	-1.881	NA	0.931	3.325	1.36	NA	NA	0.451	-1.472	1.65	2.908	-3.392	NA	NA	0.509171	0.947365	NA	0.080195	NA	0.36722	0.004794	0.194518	NA	NA	0.658511	0.162261	0.120297	0.011095	0.004183	NA
0.5467	0.0233	-0.72	-0.64	0.0333	-0.445	1.36	-0.19	0.39	-0.535	1.3	0.75	0.3633	2.14	NA	NA	-1.735	1.679	0.072	-1.277	-1.135	0.102	-1.116	3.41	-0.337	1.198	-1.341	3.26	1.881	1.116	6.572	NA	NA	-4.35	0.107648	0.943537	0.21535	0.268963	0.919414	0.276804	0.002566	0.739474	0.244063	0.193745	0.00366	0.073625	0.276814	1e-06	NA	NA
-0.1	0.0133	-0.14	-0.68	-0.18	0.08	-0.1433	-0.23	-0.6667	-0.6	0.1	-0.2967	-0.1467	-0.1267	-1.18	0.21	-0.24	-0.446	0.059	-0.624	-3.03	-0.802	0.412	-0.639	-0.592	-2.971	-2.183	0.515	-1.322	-0.654	-0.564	-4.293	0.936	-1.069	0.658601	0.952958	0.536732	0.00454	0.427856	0.683096	0.527133	0.557802	0.005301	0.035734	0.610077	0.19465	0.517627	0.576024	0.00013	0.355731
0.6	-0.16	1.3833	1.59	1.4267	-0.6333	-0.49	0.63	-0.045	0.1133	-1.5533	0.045	1.5667	1.2067	0.2	1.2833	1.33	2.111	-0.563	4.867	3.23	5.02	-2.228	-1.408	1.28	-0.129	0.399	-5.465	0.129	5.512	4.246	0.406	4.515	4.68	0.043645	0.577853	3.8e-05	0.003111	2.5e-05	0.033901	0.170016	0.210921	0.898043	0.693031	7e-06	0.898043	6e-06	0.00021	0.687562	0.0001
-0.47	-0.2633	0.8333	-0.2967	NA	-0.76	0.685	1.155	-0.75	0.045	-0.735	0.0867	0.0533	-0.0533	-0.72	-0.79	-0.4233	-1.236	-0.848	2.685	-0.956	NA	-2.449	1.802	3.038	-1.973	0.118	-2.734	0.279	0.172	-0.172	-1.894	-2.545	-1.364	0.22575	0.402819	0.011619	0.346685	NA	0.020294	0.081437	0.004842	0.057617	0.906546	0.010307	0.781959	0.864707	0.864707	0.067733	0.016201
-0.12	0.13	0.12	NA	NA	-1.005	0.87	NA	NA	0.07	NA	-0.725	0.67	-0.14	NA	0.48	1.27	-0.241	0.185	0.171	NA	NA	-2.022	1.75	NA	NA	0.1	NA	-1.459	0.953	-0.199	NA	0.683	1.807	0.815679	0.858168	0.868954	NA	NA	0.080035	0.12052	NA	NA	0.92328	NA	0.185093	0.370121	0.847414	NA	0.515172
-0.51	-0.2367	-1.225	0.12	1.66	1.25	0.36	NA	-0.62	-0.23	-0.42	-1.52	1.3667	-0.77	NA	0.11	0	-0.719	-0.578	-2.441	0.169	2.339	1.762	0.507	NA	-0.874	-0.458	-0.592	-3.029	3.336	-1.535	NA	0.155	0	0.486627	0.574592	0.031817	0.868642	0.038224	0.104602	0.621489	NA	0.400096	0.655197	0.565355	0.010913	0.006244	0.151852	NA	0.879489
-0.4567	0.68	-3.3	-0.26	2.87	1.36	0.665	2.445	0.1167	-3.74	0.11	-2.98	1.83	-1.28	-0.31	-3.34	0.4333	-0.865	1.289	-3.611	-0.284	4.441	2.577	1.029	3.783	0.221	-4.092	0.17	-5.648	3.468	-2.426	-0.339	-5.168	0.821	0.395167	0.209514	0.001365	0.778424	0.000165	0.016368	0.313505	0.000883	0.826841	0.000403	0.866237	8e-06	0.001949	0.022977	0.737348	2.5e-05
0.52	0.1767	0.13	-0.395	NA	-0.09	0.08	0.435	0.59	0.3867	0.495	0.3433	0.0033	0.0833	0.59	-0.07	-0.1067	1.341	0.789	0.474	-1.44	NA	-0.464	0.292	1.586	2.151	1.727	1.805	1.533	0.015	0.372	1.521	-0.313	-0.476	0.191359	0.437114	0.639351	0.161467	NA	0.64635	0.772773	0.124541	0.040715	0.095823	0.082438	0.137037	0.988234	0.712727	0.140021	0.757016
0.34	0.2467	0.3133	-0.1133	-0.05	0.2375	-0.1667	1.1567	-0.01	0.345	0.25	0.0767	-0.0667	0.02	0.83	0.0567	0	1.364	0.99	1.257	-0.455	-0.164	1.101	-0.669	4.642	-0.04	1.13	1.003	0.308	-0.268	0.08	3.331	0.227	0	0.180763	0.328726	0.216566	0.651925	0.870762	0.278279	0.507788	4.3e-05	0.968207	0.265643	0.322318	0.760076	0.790554	0.936466	0.001989	0.82137
0.0733	-0.1167	0.2233	-0.28	-0.2367	-0.065	0.1267	0.39	0.2267	0.0567	0.2125	0.1433	-0.1633	0.2133	-0.38	0.2967	-0.0825	0.299	-0.475	0.91	-1.141	-0.964	-0.306	0.516	1.589	0.923	0.231	1	0.584	-0.665	0.869	-1.548	1.209	-0.388	0.766637	0.637107	0.36825	0.260657	0.340648	0.761328	0.608611	0.119843	0.361217	0.818575	0.323383	0.562476	0.509528	0.389874	0.129347	0.233788
0.5733	0.2533	0.4267	0.56	0.2467	0.36	0.6033	1.0733	-0.3033	0.13	0.85	0.8967	0.18	0.8467	0.9333	0.2133	0.9333	1.688	0.746	1.256	1.648	0.726	1.224	1.776	3.16	-0.893	0.312	2.502	2.639	0.53	2.492	2.747	0.628	2.747	0.099762	0.460475	0.21689	0.107606	0.472278	0.228706	0.083838	0.003118	0.377593	0.756424	0.016825	0.012024	0.599329	0.017228	0.009176	0.533817
0.31	-0.2	-0.4	0.1967	-0.48	-0.375	-0.105	0.325	0.07	-0.2767	0.4875	0.0267	0.1733	0.19	-0.33	-0.4267	-0.4567	1.102	-0.581	-0.821	0.699	-0.985	-1.539	-0.305	0.943	0.249	-0.984	2.001	0.095	0.616	0.552	-0.958	-1.517	-1.623	0.279042	0.56581	0.418005	0.489742	0.332264	0.134009	0.762599	0.352892	0.805139	0.333057	0.054326	0.925092	0.542321	0.585295	0.345641	0.139595
0.1533	0.24	-0.0733	0.2	0.32	0.105	0.12	1.0967	0.3467	0.28	0.1967	0.11	0.2033	0.45	1.34	0.1567	0.0067	0.705	1.103	-0.337	0.919	1.47	0.557	0.551	5.039	1.593	1.05	0.904	0.505	0.934	2.068	6.157	0.72	0.031	0.48546	0.277169	0.738037	0.363998	0.149816	0.580784	0.584654	1.2e-05	0.119589	0.300237	0.371961	0.616224	0.356147	0.045622	0	0.476087
-0.1167	-0.3333	-0.1733	0.6333	-0.1467	-0.555	-0.2267	0.07	-0.15	0.2833	-0.2133	0.0033	-0.2267	0.1367	-0.115	-0.2067	-0.3575	-0.5	-1.429	-0.743	2.715	-0.629	-2.747	-0.972	0.245	-0.643	1.214	-0.914	0.014	-0.972	0.586	-0.402	-0.886	-1.769	0.619944	0.161338	0.462129	0.009966	0.533378	0.009187	0.337485	0.807803	0.524166	0.232158	0.366335	0.988676	0.337485	0.561517	0.689618	0.381344
-0.5067	-0.36	0.3167	-0.1467	-1.2367	-0.1925	-0.25	-0.2733	-0.2933	-0.57	-0.6167	-0.4067	-0.2967	0.0867	-0.55	-0.4767	-0.26	-2.349	-1.669	1.468	-0.68	-5.733	-1.03	-0.946	-1.267	-1.36	-2.158	-2.859	-1.885	-1.375	0.402	-2.55	-2.21	-1.205	0.024357	0.103689	0.150661	0.500843	2e-06	0.309575	0.350223	0.213131	0.182216	0.037614	0.006985	0.067372	0.177417	0.690194	0.015116	0.033473
0.13	-0.1433	-0.3533	-0.4167	0.1333	-0.0425	0.005	-0.0633	-0.0733	1.0533	-0.215	-0.3433	-0.2867	0.2067	-0.2967	-0.4333	-0.1	0.59	-0.65	-1.603	-1.89	0.605	-0.223	0.019	-0.287	-0.333	4.778	-1.126	-1.557	-1.3	0.937	-1.346	-1.965	-0.454	0.558872	0.519473	0.117186	0.066314	0.548882	0.825031	0.985322	0.775451	0.741225	2.6e-05	0.267113	0.127585	0.201243	0.354401	0.186298	0.056596
-0.26	-0.2733	-0.3233	-0.4333	-0.48	-0.17	-0.07	-0.4467	-0.3333	-0.51	-0.32	-0.21	0.4567	-0.3867	-0.3367	-0.3333	-0.2725	-1.27	-1.335	-1.579	-2.116	-2.344	-0.959	-0.342	-2.181	-1.628	-2.491	-1.563	-1.026	2.23	-1.888	-1.644	-1.628	-1.537	0.21159	0.18955	0.122288	0.040668	0.024183	0.34355	0.734266	0.035162	0.111489	0.017053	0.126071	0.311322	0.031477	0.066329	0.108067	0.111489
0.04	-0.13	-0.2467	-0.16	-0.33	-0.525	0.1	-0.2233	0.4333	0.05	-0.21	-0.06	-0.1	-0.1	0.0967	-0.4133	-0.1133	0.188	-0.61	-1.158	-0.751	-1.265	-2.847	0.383	-1.049	2.035	0.235	-0.986	-0.23	-0.47	-0.47	0.454	-1.941	-0.532	0.852071	0.545431	0.254451	0.457386	0.213998	0.007291	0.703689	0.301366	0.049372	0.815713	0.330725	0.819368	0.641512	0.641512	0.652629	0.060222
0.35	0.9133	0.4767	-0.0133	0.57	0.465	0.5567	0.12	0.4533	0.7967	0.3125	0.3733	-0.0167	0.1	0.13	0.5067	0.3425	1.707	4.455	2.325	-0.065	2.781	2.619	2.715	0.585	2.211	3.886	1.76	1.821	-0.081	0.488	0.634	2.472	1.929	0.09541	6.5e-05	0.025148	0.948461	0.008194	0.01234	0.00968	0.561543	0.032708	0.000369	0.085913	0.07597	0.935602	0.628313	0.529544	0.017747
-0.0967	-0.1333	-0.1567	0.07	0.27	-0.0825	0.0433	0.87	0.05	0.8167	0.0375	0.1533	-0.2167	0.03	0.9133	0.2167	0.06	-0.319	-0.439	-0.516	0.231	0.89	-0.314	0.143	2.867	0.165	2.691	0.143	0.505	-0.714	0.099	3.01	0.714	0.198	0.751742	0.662776	0.608538	0.818756	0.378982	0.755227	0.887174	0.006613	0.869966	0.010382	0.887257	0.61616	0.479423	0.921748	0.004536	0.479423
0.04	-0.13	0.04	-0.2933	-0.17	-0.4525	0.245	0.515	0.17	0.245	0.3533	0.11	-0.4	0.0133	-0.18	0.0033	-0.215	0.161	-0.426	0.161	-1.178	-0.558	-2.099	0.804	1.689	0.394	0.804	1.419	0.361	-1.607	0.054	-0.59	0.013	-0.705	0.873487	0.673051	0.873487	0.248436	0.581509	0.044808	0.428324	0.102118	0.696336	0.428324	0.166662	0.720937	0.119135	0.957662	0.559614	0.989411
0.28	-0.33	0.18	0.3767	-0.0267	-0.085	0.3033	0.08	0.1233	0.18	0.17	0.1267	0.33	0.7867	0.4933	0.2133	0.19	1.249	-1.473	0.803	1.681	-0.119	-0.438	1.354	0.291	0.55	0.803	0.876	0.565	1.473	3.51	2.201	0.952	0.848	0.219047	0.148998	0.426786	0.100897	0.905899	0.663857	0.18377	0.772254	0.585262	0.426786	0.386496	0.575204	0.148998	0.001157	0.033768	0.34706
0.09	-0.08	-0.0367	0.5967	0.11	-0.0925	0.17	0.0333	0.1033	0.0467	0.405	0.5133	-0.1233	0.2967	0.73	0.3567	0.07	0.386	-0.343	-0.157	2.557	0.471	-0.458	0.595	0.143	0.443	0.2	2.004	2.2	-0.529	1.271	3.128	1.528	0.346	0.701805	0.733549	0.875945	0.014509	0.63996	0.649667	0.555357	0.88714	0.660316	0.842522	0.051953	0.033733	0.600095	0.211052	0.003296	0.134372
-0.3367	-0.2333	-0.3	-0.3767	0.11	-0.195	-0.205	0.3267	0.2133	0.0833	-0.59	-0.2133	0.0267	-0.31	0.25	-0.64	0.4767	-1.887	-1.308	-1.682	-2.112	0.617	-1.262	-0.938	1.831	1.196	0.467	-3.819	-1.196	0.15	-1.738	1.402	-3.588	2.672	0.066645	0.198573	0.100675	0.041248	0.54106	0.214405	0.353883	0.074779	0.238996	0.642991	0.000474	0.238996	0.881937	0.090203	0.169042	0.000927
0.36	-0.1967	1.31	1.3467	NA	-0.0867	0.22	NA	NA	-0.415	-1	-0.57	NA	-0.755	1.77	0.63	NA	0.632	-0.345	1.877	2.364	NA	-0.152	0.223	NA	NA	-0.595	-1.013	-0.817	NA	-1.082	1.794	0.638	NA	0.536649	0.734575	0.079367	0.031497	NA	0.881049	0.826482	NA	NA	0.560569	0.326398	0.426338	NA	0.29575	0.092347	0.532489
0.8967	0.0633	-0.1433	1.135	0.6533	0.935	1.0533	1.1367	1.56	-0.03	0.72	1.0033	0.83	1.4167	1.7833	0.61	0.8	2.228	0.157	-0.356	2.303	1.624	2.683	2.618	2.825	3.877	-0.061	1.789	2.493	2.063	3.52	4.432	1.516	1.988	0.032108	0.87581	0.723753	0.027083	0.113076	0.010896	0.012809	0.007623	0.000424	0.951795	0.081878	0.017319	0.046321	0.001175	8.2e-05	0.138165
-0.43	0.02	0.91	-1.84	NA	-0.23	NA	NA	-1.41	-0.96	0.4	-0.425	-0.71	NA	NA	NA	-0.78	-1.059	0.035	1.585	-3.204	NA	-0.4	NA	NA	-2.455	-1.672	0.697	-1.047	-1.748	NA	NA	NA	-1.358	0.327216	0.973259	0.160121	0.016456	NA	0.701563	NA	NA	0.046181	0.141571	0.510118	0.332457	0.126926	NA	NA	NA
0.5633	0.31	0.75	0.0533	1.08	0.255	1.1633	1.06	0.745	0.365	0.1833	1.1833	0.4633	1.0533	0.955	0.5533	1.5	1.179	0.53	1.57	0.112	1.846	0.616	2.435	1.812	1.273	0.624	0.384	2.477	0.97	2.205	1.632	1.158	2.564	0.247099	0.599908	0.126379	0.911809	0.074295	0.542049	0.020718	0.079544	0.212178	0.537188	0.703705	0.018796	0.339449	0.034864	0.11255	0.255412
0.31	0.1	0.0133	0.4467	-1.355	-0.5325	-0.1733	0.185	0.305	-0.0033	-0.64	-0.22	0.0267	-0.1567	-0.14	-0.4	-0.08	0.751	0.242	0.04	1.325	-3.281	-1.824	-0.514	0.448	0.739	-0.01	-2.192	-0.652	0.079	-0.465	-0.339	-1.186	-0.237	0.458087	0.810138	0.968692	0.194229	0.002418	0.077142	0.61058	0.657048	0.465311	0.992171	0.035447	0.518551	0.937434	0.645198	0.736714	0.243843
0.0667	0.09	0.0467	0.1667	0.1133	-0.1325	0.235	0.56	0.55	0.14	-0.0933	0.2933	0.1067	0.0667	0.105	-0.21	0	0.232	0.313	0.162	0.579	0.394	-0.531	0.667	1.945	1.911	0.397	-0.324	1.019	0.371	0.232	0.298	-0.729	0	0.818195	0.756389	0.872142	0.566279	0.696168	0.598405	0.509387	0.05969	0.064163	0.693689	0.747681	0.315119	0.713192	0.818195	0.767587	0.470496
-0.4933	-0.17	-0.18	-0.32	-0.3533	-0.3375	0.2767	0.5933	-0.0133	0.025	0.07	0.06	0.2033	0.12	0.57	-0.0033	0.3225	-2.384	-0.822	-0.87	-1.547	-1.708	-1.884	1.337	2.868	-0.064	0.099	0.338	0.29	0.983	0.58	2.249	-0.016	1.8	0.022269	0.416464	0.389839	0.130342	0.095944	0.067389	0.189206	0.006746	0.948959	0.921935	0.737002	0.773417	0.332019	0.565388	0.030436	0.987231
-0.0867	0.3233	-0.1067	0.3467	-0.625	-0.115	-0.03	-0.2467	0.02	0.51	-0.85	0.31	-0.17	-0.1733	-0.12	0.1	0.22	-0.232	0.866	-0.286	0.929	-1.367	-0.356	-0.066	-0.661	0.054	1.115	-2.277	0.83	-0.455	-0.464	-0.321	0.268	0.589	0.817767	0.392282	0.776766	0.359397	0.180261	0.724188	0.948057	0.513075	0.957579	0.27219	0.028933	0.411902	0.651637	0.64529	0.749779	0.790367
-0.0767	0.1767	0.4467	0.07	-0.5733	0.1175	-0.6233	-0.72	-0.3233	0.4133	-0.09	-0.2267	-0.64	-0.8533	-0.56	-0.03	-0.4675	-0.294	0.678	1.715	0.269	-2.202	0.521	-2.394	-2.765	-1.242	1.587	-0.346	-0.87	-2.458	-3.277	-1.756	-0.115	-2.073	0.770023	0.501555	0.094328	0.789509	0.033743	0.605333	0.021649	0.008691	0.22187	0.120625	0.731512	0.389453	0.018589	0.002226	0.087058	0.908881
0.06	0.63	1.025	0.785	NA	-0.0075	0.215	-0.21	-0.4	0.9167	-0.52	0.735	0.1567	0.25	NA	0.3567	0.785	0.195	1.674	2.723	2.085	NA	-0.028	0.571	-0.558	-0.751	2.983	-1.381	1.953	0.51	0.813	NA	1.16	2.085	0.846828	0.106899	0.011731	0.047595	NA	0.977748	0.573078	0.581975	0.459556	0.006375	0.179595	0.062365	0.614786	0.423801	NA	0.257022
-0.3133	0.1	-0.3667	0.0367	-0.2367	-0.315	0.095	0.2167	-0.455	0.6167	-0.2033	-0.2067	-0.05	-0.4	0.12	-0.2867	-0.3333	-1.262	0.403	-1.477	0.148	-0.953	-1.465	0.312	0.872	-1.496	2.483	-0.819	-0.832	-0.201	-1.611	0.395	-1.154	-1.342	0.215259	0.689592	0.148613	0.883452	0.347016	0.151797	0.756599	0.388801	0.143483	0.01788	0.418361	0.410844	0.841578	0.116084	0.695533	0.256054
-0.08	0	0.06	-0.2	0.1067	0.2825	-0.49	-0.2133	-0.21	-0.0267	-0.02	-0.0367	-0.34	-0.495	-0.3733	-0.7133	0.06	-0.275	0	0.168	-0.396	0.366	1.12	-1.373	-0.732	-0.589	-0.092	-0.069	-0.126	-0.953	-1.387	-1.281	-2.449	0.168	0.785535	1	0.867606	0.694695	0.716875	0.271869	0.18	0.469777	0.560637	0.927687	0.945731	0.900697	0.348379	0.175731	0.21	0.020508
0.6867	-0.08	2.7267	0.2333	1.1233	3.07	1.18	NA	2.91	-0.78	0.42	-0.58	0.8667	-0.565	4.8	0.55	-0.305	1.089	-0.127	4.323	0.37	1.781	5.621	1.528	NA	3.767	-1.01	0.544	-0.92	1.374	-0.731	4.394	0.503	-0.395	0.286061	0.900021	0.000193	0.71435	0.086351	6e-06	0.138443	NA	0.000834	0.321722	0.59117	0.366061	0.180898	0.470921	0.00016	0.618784
0.67	1.71	2.7233	-0.4933	2.7267	3.365	0.8333	-1.8633	2.0767	-0.2433	0.3525	-0.0233	1.19	-0.405	0.53	2	0.94	1.124	2.869	4.569	-0.828	4.575	6.52	1.398	-3.126	3.484	-0.408	0.683	-0.039	1.63	-0.555	0.889	3.356	1.577	0.268076	0.006721	5.2e-05	0.413042	5.1e-05	0	0.170251	0.003409	0.001272	0.685385	0.498832	0.968978	0.111407	0.582294	0.379519	0.001822
0.8733	1.9733	2.73	-0.39	2.9367	3.2075	0.9233	-1.675	2.205	-0.61	0.1933	0.0567	1.25	0.165	-0.49	2.2567	-0.1133	1.321	2.984	4.128	-0.59	4.441	5.601	1.396	-2.068	2.723	-0.922	0.292	0.086	1.89	0.204	-0.605	3.413	-0.171	0.195302	0.005194	0.000219	0.559192	8.8e-05	3e-06	0.171546	0.046182	0.010084	0.362698	0.771762	0.932207	0.06714	0.839763	0.54913	0.001658
-0.08	0.2	-0.1333	-0.0533	0.1633	-0.1275	-0.15	0.19	-0.13	0.54	0.2075	-0.1033	-0.0967	-0.1733	0.16	-0.05	-0.0567	-0.425	1.063	-0.709	-0.284	0.868	-0.783	-0.797	1.01	-0.564	2.871	1.274	-0.549	-0.514	-0.922	0.851	-0.266	-0.301	0.672973	0.294269	0.482679	0.778278	0.390578	0.438582	0.430067	0.318737	0.575813	0.006616	0.210357	0.585924	0.610241	0.362515	0.40023	0.791793
0.5	0.4133	0.22	-0.0267	0.1867	0.4925	-0.99	0.03	-0.3833	0.3967	0.42	-0.1067	-0.1367	0.22	-1.2933	0.24	0.1267	2.807	2.321	1.009	-0.15	1.048	3.193	-4.539	0.168	-2.152	2.227	2.723	-0.599	-0.767	1.235	-7.262	1.348	0.711	0.007877	0.025832	0.319629	0.88178	0.301293	0.002847	5.7e-05	0.867137	0.037865	0.032009	0.009758	0.552826	0.447667	0.224408	0	0.185877
-0.0667	0.0067	0.22	-0.26	0.03	-0.015	-0.585	0.6	-0.225	0.4033	-0.2533	-1.5833	-0.0867	0.03	-0.515	0.07	-0.48	-0.159	0.016	0.524	-0.62	0.071	-0.041	-1.138	1.43	-0.438	0.961	-0.604	-3.773	-0.207	0.071	-1.002	0.167	-0.934	0.874711	0.987417	0.60348	0.539638	0.943425	0.967318	0.262898	0.161797	0.664297	0.343206	0.550029	0.000608	0.837607	0.943425	0.323337	0.868504
0.1967	0.2733	0.255	0.51	0.12	0.0275	0.36	0.2733	0.04	0.5433	0.29	0.1967	0.5433	0.6	0.3367	0.2333	0.3667	0.985	1.369	1.043	2.086	0.491	0.159	1.472	1.369	0.164	2.721	1.677	0.985	2.721	3.005	1.686	1.169	1.836	0.331489	0.179856	0.304301	0.044479	0.626732	0.874567	0.150038	0.179856	0.871022	0.010118	0.102552	0.331489	0.010118	0.00492	0.100785	0.250565
0.17	-0.2233	-0.26	0.2633	-0.06	-0.3175	0.08	0.4	0.26	-0.07	-0.2033	0.1667	0.3733	0.2267	1.0633	-0.0033	0.205	0.76	-0.998	-0.949	1.177	-0.268	-1.639	0.292	1.788	0.949	-0.313	-0.909	0.745	1.669	1.013	4.753	-0.015	1.058	0.452213	0.324724	0.348914	0.246791	0.790064	0.109861	0.771965	0.082087	0.348914	0.756148	0.369384	0.46106	0.103723	0.317652	3.1e-05	0.988194
0.2567	0.0133	0.16	-0.21	-0.06	0.5025	0.2467	0.4067	0.34	0.44	0.195	0.2633	0.63	0.56	0.41	0.23	0.2	1.026	0.053	0.64	-0.686	-0.24	2.32	0.986	1.626	1.359	1.759	0.9	1.053	2.519	2.239	1.338	0.92	0.923	0.311202	0.957762	0.526152	0.497109	0.811689	0.02574	0.330184	0.112121	0.181933	0.086486	0.373581	0.298971	0.01604	0.031008	0.188601	0.363518
-0.1333	-0.4233	0.22	0.0667	-0.2367	-0.19	0.13	0.6933	0.0667	-0.5333	0.18	0.41	-0.02	0.2567	1.13	-0.04	0.01	-0.382	-1.213	0.63	0.191	-0.678	-0.629	0.372	1.986	0.191	-1.528	0.595	1.175	-0.057	0.735	3.237	-0.115	0.033	0.704465	0.232221	0.532047	0.849483	0.501604	0.533174	0.711506	0.053785	0.849483	0.13429	0.554845	0.247002	0.954589	0.466372	0.002408	0.90933
-0.06	0.1633	0.0367	-0.56	-0.4267	0.1925	-0.3467	-0.4233	-0.3367	-0.3767	-0.265	-0.1867	0.0633	-0.6067	-0.185	0.21	-0.41	-0.248	0.675	0.151	-1.889	-1.763	0.918	-1.432	-1.749	-1.391	-1.556	-1.264	-0.771	0.262	-2.506	-0.624	0.868	-1.956	0.805549	0.503854	0.880389	0.066442	0.08589	0.364182	0.160162	0.088275	0.172254	0.127863	0.213776	0.445316	0.79499	0.016536	0.536287	0.391009
-0.845	-0.9233	-0.41	-0.1033	-0.75	-0.455	-1.34	-0.49	-0.21	-2.135	-0.7267	-0.9867	-1.35	0.5733	1.37	-1.17	-0.785	-1.081	-1.447	-0.371	-0.162	-1.175	-0.823	-2.1	-0.627	-0.19	-2.731	-1.139	-1.546	-1.727	0.898	2.147	-1.833	-1.004	0.288437	0.158509	0.713366	0.872482	0.249332	0.416994	0.044421	0.535565	0.850634	0.010535	0.264036	0.132768	0.094601	0.376282	0.040168	0.076871
-1.17	0.11	-0.17	-1.64	-0.44	0.45	-0.095	0.005	0.55	-0.75	-0.795	-0.61	0.4733	0.32	0.24	-0.5767	NA	-3.801	0.206	-0.552	-3.076	-1.167	1.462	-0.252	0.013	1.032	-2.437	-2.109	-1.618	1.538	0.849	0.637	-1.874	NA	0.000946	0.838373	0.586145	0.00542	0.255303	0.157519	0.803306	0.989534	0.313143	0.023147	0.046269	0.119518	0.137993	0.40485	0.530738	0.074004
-0.45	0.1267	0.0167	-0.05	0.0167	0.21	-0.6267	-0.4467	-0.5967	-0.3033	-0.355	-0.4933	-0.5567	-1.0033	-0.9033	0.1667	-0.585	-1.764	0.497	0.065	-0.196	0.065	0.951	-2.457	-1.751	-2.339	-1.189	-1.607	-1.934	-2.183	-3.934	-3.542	0.653	-2.649	0.085201	0.622123	0.948218	0.845555	0.948218	0.34736	0.018379	0.087455	0.024322	0.241229	0.115765	0.060078	0.034914	0.00032	0.001016	0.517137
-0.4967	-0.0533	-0.2467	0.255	-0.04	-0.1	0.1533	1.08	0.06	0.39	0.05	-0.2433	0.16	-0.22	-0.455	0.0667	-0.0733	-1.808	-0.194	-0.898	0.758	-0.146	-0.42	0.558	3.211	0.218	1.42	0.21	-0.886	0.583	-0.801	-1.353	0.243	-0.267	0.07879	0.847107	0.375011	0.45327	0.885007	0.67664	0.580058	0.00276	0.828288	0.164093	0.834671	0.38143	0.563772	0.428304	0.184484	0.809572
0.0833	0.0567	0.5667	-0.3833	-0.505	0.1775	-0.1367	-0.4567	-0.3767	-0.3833	-0.165	-0.2033	0.06	0.1633	-0.27	-0.0467	-0.4233	0.307	0.209	2.088	-1.413	-1.52	0.755	-0.504	-1.683	-1.388	-1.413	-0.702	-0.749	0.221	0.602	-0.995	-0.172	-1.56	0.760423	0.835684	0.043433	0.165786	0.136798	0.454656	0.617382	0.100483	0.173087	0.165786	0.486825	0.458216	0.826174	0.550759	0.325946	0.864358
0.36	-0.0933	0.5067	0.0433	0.5233	0.1025	0.645	1.005	-0.08	-0.0167	-0.03	0.49	1.06	0.49	-0.06	0.3367	0.1267	1.062	-0.337	1.83	0.157	1.89	0.428	1.902	2.964	-0.289	-0.06	-0.125	1.77	3.829	1.77	-0.125	1.216	0.458	0.295697	0.738045	0.075857	0.876524	0.067114	0.671639	0.065487	0.005468	0.774321	0.952339	0.901143	0.085551	0.000518	0.085551	0.901143	0.232178
-0.12	-0.14	-1.0067	-0.4033	-0.3367	-0.185	-0.23	-0.51	-0.1067	-0.54	-0.5475	-0.2167	-0.445	-0.72	-0.6533	-0.03	-0.2833	-0.563	-0.657	-4.721	-1.892	-1.579	-1.002	-1.079	-2.392	-0.5	-2.533	-2.965	-1.016	-1.704	-3.377	-3.064	-0.141	-1.329	0.576842	0.515352	3.1e-05	0.066081	0.122529	0.322667	0.287441	0.021745	0.619743	0.015514	0.005172	0.315902	0.09643	0.001687	0.003974	0.888843
-0.145	-0.25	-0.4567	0.07	-0.575	-0.5067	0.055	0.25	-0.0467	-0.43	-0.38	-0.01	-0.06	-0.6433	-0.05	-0.1333	0.0033	-0.588	-1.242	-2.268	0.348	-2.332	-2.517	0.223	0.717	-0.232	-1.744	-1.888	-0.05	-0.298	-3.196	-0.143	-0.662	0.017	0.560934	0.224062	0.030781	0.730517	0.026709	0.017514	0.825014	0.479016	0.818282	0.091556	0.068939	0.960716	0.767756	0.003311	0.886951	0.512901
-0.1433	-0.355	0.21	0.345	-0.3733	-0.43	0.195	0.0467	0.33	-0.35	-0.495	-0.05	-0.17	0.0833	0.23	-0.6	-0.6833	-0.427	-0.863	0.511	0.839	-1.112	-1.478	0.474	0.139	0.983	-1.042	-1.702	-0.149	-0.413	0.248	0.685	-1.786	-2.035	0.672194	0.394069	0.612927	0.407389	0.273992	0.148369	0.638437	0.890298	0.332654	0.304598	0.09777	0.882519	0.681951	0.805508	0.498028	0.082803
-0.29	-0.4	-0.2467	-0.4567	-0.6767	-0.4325	-0.26	-0.27	-0.365	0.2867	-0.1333	-0.5467	-0.4667	-0.41	-0.4367	-0.6833	-0.3767	-1.155	-1.592	-0.982	-1.818	-2.694	-1.988	-0.845	-1.075	-1.186	1.141	-0.531	-2.176	-1.858	-1.632	-1.738	-2.72	-1.5	0.255771	0.119893	0.332544	0.077258	0.0106	0.054316	0.403519	0.289456	0.24309	0.26118	0.598751	0.036067	0.071257	0.111209	0.090552	0.00992
0.0933	-0.1933	-0.31	-0.805	1.97	-0.2867	-0.19	-0.17	0.335	0.63	1.3233	0.54	1.485	1.33	-0.83	-0.905	-1.185	0.304	-0.63	-0.824	-2.141	6.417	-0.934	-0.505	-0.554	0.891	1.676	4.311	1.759	3.95	4.332	-2.704	-2.407	-3.152	0.763241	0.533691	0.416268	0.040649	0	0.357985	0.617074	0.583913	0.380138	0.104377	0.000166	0.088936	0.000448	0.000156	0.011261	0.022551
0.08	0.4	0.17	-0.5067	0.2167	0.1575	-0.1467	0.1833	-0.08	0.8533	0.1	-0.0833	-0.2833	-0.8633	-0.03	0.0033	-0.3767	0.257	1.284	0.546	-1.626	0.695	0.584	-0.471	0.588	-0.21	2.739	0.371	-0.267	-0.909	-2.771	-0.096	0.011	-1.209	0.798726	0.206869	0.588468	0.112063	0.490974	0.562818	0.640483	0.559684	0.835047	0.009287	0.712959	0.790539	0.368805	0.008559	0.923792	0.991519
0.0433	0.49	0.4433	0.1933	0.94	0.265	0.4833	0.0933	0.1367	-0.03	0.2767	0.5033	0.23	0.3533	0.0733	0.7533	-0.025	0.153	1.726	1.561	0.681	3.311	1.078	1.702	0.329	0.481	-0.061	0.974	1.773	0.81	1.244	0.258	2.653	-0.102	0.879518	0.092618	0.126825	0.50011	0.002064	0.288048	0.096975	0.744199	0.633076	0.951682	0.336096	0.084394	0.423021	0.221062	0.797606	0.011622
0.0433	0.4267	0.2433	-0.89	-0.01	0.4	-0.1967	-0.2633	-0.1333	0.2567	0.3675	-0.0967	0.1567	-0.7867	-1.86	0.3333	-0.0125	0.12	1.178	0.672	-2.457	-0.028	1.275	-0.543	-0.727	-0.368	0.709	1.172	-0.267	0.433	-2.172	-5.135	0.92	-0.04	0.905361	0.245675	0.505512	0.018374	0.97811	0.209499	0.590121	0.471383	0.7147	0.482611	0.248202	0.79091	0.667642	0.035769	7e-06	0.362863
-0.1667	-0.0067	-0.0867	-0.0433	-0.2733	0.305	0.24	-0.0167	-0.14	-0.2867	-0.1425	-0.16	-0.25	-0.2067	-0.0433	-0.18	-0.0933	-1.212	-0.048	-0.63	-0.315	-1.988	2.562	1.746	-0.121	-0.831	-2.085	-1.197	-1.164	-1.818	-1.503	-0.315	-1.309	-0.679	0.232787	0.961575	0.532164	0.754316	0.053934	0.014448	0.088836	0.904141	0.410843	0.043733	0.238679	0.251666	0.07678	0.140933	0.754316	0.1982
-0.1633	-0.1867	-0.26	-0.0433	-0.3667	-0.485	-0.4067	-0.1667	-0.1833	-0.355	0.055	-0.0133	0.2767	-0.1067	-0.32	-0.0967	-0.21	-1.025	-1.171	-1.631	-0.272	-2.3	-3.513	-2.551	-1.045	-1.15	-1.818	0.398	-0.084	1.735	-0.669	-2.007	-0.606	-1.317	0.31198	0.248839	0.111067	0.787219	0.026957	0.001149	0.014836	0.302341	0.257244	0.076823	0.692563	0.93378	0.090661	0.507439	0.051778	0.547841
-0.67	0.0067	-0.93	-0.0933	-0.7467	-0.6467	-0.4433	-0.2467	-1.7133	-0.1267	-0.245	-0.32	0.79	-1.0033	0.11	-0.66	-0.12	-1.942	0.019	-2.695	-0.27	-2.164	-1.874	-1.285	-0.715	-4.965	-0.367	-0.82	-0.927	2.289	-2.908	0.319	-1.913	-0.402	0.059333	0.984683	0.010281	0.788202	0.036581	0.068333	0.206354	0.478915	1.4e-05	0.715521	0.417225	0.359375	0.027477	0.005945	0.751575	0.063057
0.86	0.2933	0.51	0.85	0.3733	0.6275	1.19	1.4067	0.12	0.51	0.645	0.9633	0.8833	0.9667	1.5533	0.27	0.875	2.125	0.725	1.26	2.1	0.923	1.791	2.941	3.476	0.297	1.26	1.84	2.381	2.183	2.389	3.838	0.667	2.497	0.039716	0.4727	0.214778	0.041955	0.361699	0.080842	0.00539	0.001228	0.768336	0.214778	0.073031	0.022075	0.034898	0.021647	0.000425	0.508423
0.33	0.0333	-0.0967	-0.365	-0.0733	-0.1667	0.255	0.98	0.23	-0.15	-0.0225	0.18	0.095	-0.2767	0.27	-0.0733	-0.0075	1.116	0.113	-0.327	-1.008	-0.248	-0.564	0.704	3.314	0.635	-0.507	-0.088	0.609	0.262	-0.936	0.745	-0.248	-0.029	0.272193	0.910912	0.745744	0.320601	0.80563	0.576696	0.486141	0.002169	0.529615	0.615237	0.930503	0.546744	0.794663	0.356023	0.461054	0.80563
-0.1867	-0.1067	-0.6367	-0.46	-0.4933	-0.2025	-0.93	0.005	-0.5767	-0.045	-0.7375	-0.5567	-0.68	-0.42	-0.0733	-0.6133	-0.4775	-0.892	-0.51	-3.042	-2.198	-2.357	-1.117	-3.628	0.02	-2.755	-0.176	-4.069	-2.66	-3.249	-2.007	-0.35	-2.931	-2.635	0.378118	0.613267	0.004272	0.034195	0.023734	0.270984	0.000845	0.98454	0.008993	0.861583	0.000234	0.011432	0.002444	0.052011	0.727999	0.00573
-0.4433	-0.9567	-0.2533	-0.2033	-0.1867	-0.3875	0.2433	0.575	0.08	-0.1667	-0.4	0.0267	0.1067	0.2433	0.565	0.0333	-0.0125	-2.107	-4.546	-1.204	-0.966	-0.887	-2.126	1.156	2.231	0.38	-0.792	-2.195	0.127	0.507	1.156	2.192	0.158	-0.069	0.041718	5.3e-05	0.236023	0.339979	0.38059	0.039955	0.254698	0.031585	0.705932	0.433238	0.034279	0.899827	0.615149	0.254698	0.034485	0.874977
0.0367	0.0867	-0.035	-0.11	-0.1033	-0.2075	0.07	0.21	-0.0167	0.3433	0.035	0.31	0.05	-0.33	-0.18	0.0233	0.29	0.218	0.515	-0.17	-0.534	-0.614	-1.424	0.34	1.248	-0.099	2.041	0.24	1.843	0.243	-1.602	-1.07	0.139	1.991	0.8287	0.609604	0.866067	0.596727	0.542946	0.163075	0.736036	0.22006	0.921634	0.048735	0.811518	0.07371	0.809643	0.118068	0.291821	0.890464
-0.15	0.0667	0.59	-0.3433	1.615	-0.2433	-0.2767	0.05	-0.37	-0.29	-0.21	-0.6533	-0.35	-0.47	-0.08	-0.2167	-0.2933	-0.396	0.176	1.558	-0.906	3.481	-0.642	-0.73	0.076	-0.977	-0.625	-0.554	-1.725	-0.924	-1.241	-0.122	-0.572	-0.774	0.694779	0.861423	0.129319	0.371611	0.001485	0.525268	0.470549	0.939735	0.336115	0.536407	0.583226	0.094362	0.362516	0.223844	0.903726	0.571388
0.11	0.1533	0.24	-0.095	0.2433	0.035	0.0867	-0.0867	-0.0233	-0.045	0.1533	0.2767	-0.36	0.08	-0.55	0.5667	-0.1075	0.454	0.633	0.991	-0.32	1.004	0.167	0.358	-0.358	-0.096	-0.152	0.633	1.142	-1.486	0.33	-2.27	2.339	-0.512	0.652411	0.530629	0.328204	0.750613	0.321617	0.868409	0.722548	0.722548	0.923785	0.880267	0.530629	0.260691	0.14564	0.743074	0.029023	0.024762
-0.27	-0.24	-0.2433	-0.0033	-0.1033	-0.1275	0.0167	0.305	-0.29	-0.1833	0.155	-0.06	-0.19	-0.0467	-0.17	-0.1667	-0.2233	-1.76	-1.564	-1.586	-0.022	-0.673	-0.96	0.109	1.623	-1.89	-1.195	1.166	-0.391	-1.238	-0.304	-0.64	-1.086	-1.456	0.086834	0.126402	0.121384	0.982786	0.504894	0.343609	0.914097	0.113184	0.066708	0.239847	0.250985	0.698039	0.223505	0.762745	0.526376	0.284496
0.1867	-0.0333	-0.3467	0.35	-0.09	-0.03	-0.005	0.16	-0.06	0.1167	-0.3533	-0.18	-0.04	0.1533	-0.08	-0.5333	-0.28	1.014	-0.181	-1.884	1.553	-0.489	-0.188	-0.022	0.869	-0.326	0.634	-1.92	-0.978	-0.217	0.833	-0.435	-2.898	-1.757	0.316921	0.85724	0.067363	0.128848	0.627652	0.851706	0.982419	0.390142	0.74621	0.529956	0.062485	0.334287	0.829108	0.410004	0.666261	0.006236
-0.11	0.0233	-0.01	0.56	-0.1967	-0.205	0.18	0.3733	-0.32	0	0.1367	0.2567	0.07	0.25	0.95	-0.06	0.0833	-0.531	0.113	-0.048	2.703	-0.949	-1.143	0.869	1.802	-1.545	0	0.66	1.239	0.338	1.207	3.745	-0.29	0.402	0.598619	0.910932	0.96176	0.010354	0.348656	0.260587	0.390552	0.079762	0.131017	1	0.513551	0.22323	0.737356	0.235241	0.000622	0.773724
0.3	0.27	1.0967	0.42	NA	-0.02	0.95	NA	0.37	-0.605	NA	0.265	0.39	1.205	NA	0.38	0.17	1.058	0.674	4.738	1.482	NA	-0.071	2.37	NA	1.305	-2.134	NA	0.935	1.685	4.251	NA	1.341	0.6	0.30513	0.509931	0.000204	0.157243	NA	0.944599	0.030264	NA	0.20968	0.048114	NA	0.363323	0.110765	0.00057	NA	0.198203
0.35	0.12	0.7567	-0.3367	0.03	-0.015	0.275	0.16	-0.1533	0.125	-0.09	0.2833	-0.09	0.11	0.2	-0.0467	0.01	1.265	0.434	2.736	-1.217	0.108	-0.063	0.812	0.334	-0.554	0.369	-0.325	1.024	-0.325	0.398	0.417	-0.169	0.03	0.215008	0.667357	0.010133	0.232572	0.914318	0.950465	0.423005	0.740612	0.583248	0.714601	0.747042	0.313465	0.747042	0.693539	0.679168	0.867097
0.03	0.24	0.0333	0.14	0.38	0.3175	0.6	0.3267	-0.3333	0.0367	0.135	0.26	0.33	0.1	-0.06	0.2267	0.14	0.088	0.701	0.097	0.409	1.11	1.071	1.752	0.954	-0.974	0.107	0.455	0.759	0.964	0.292	-0.175	0.662	0.472	0.930609	0.487326	0.922923	0.684766	0.273596	0.290601	0.087262	0.345689	0.336044	0.915244	0.651327	0.452016	0.340843	0.771722	0.861761	0.511699
0.1133	0.13	0.19	0.27	-0.54	-0.095	-1.5333	-0.31	-0.45	0.6967	0.4525	0.23	-0.33	0.1733	-1.2833	0.6967	0.2925	0.263	0.302	0.441	0.627	-1.254	-0.255	-3.561	-0.72	-1.045	1.618	1.214	0.534	-0.766	0.403	-2.981	1.618	0.784	0.793714	0.764249	0.661354	0.53412	0.216964	0.800185	0.000961	0.475664	0.30215	0.113411	0.231951	0.596132	0.447857	0.689377	0.004846	0.113411
0.02	0.24	0.2967	0.12	0.58	0.26	0.2567	-0.03	-0.35	-0.15	0.01	0.36	-0.17	0.1833	0.1133	0.5867	0.0325	0.083	0.99	1.224	0.495	2.394	1.239	1.059	-0.124	-1.444	-0.357	0.041	1.486	-0.702	0.757	0.468	2.421	0.155	0.934658	0.328298	0.228467	0.623329	0.021793	0.223046	0.296265	0.90213	0.156922	0.722796	0.9673	0.145717	0.487277	0.454017	0.642695	0.020422
-0.4233	-0.2867	-0.68	-0.0067	0.05	-0.2733	-0.2533	-0.1833	0.0733	-0.0633	-0.3275	-0.1767	-0.4533	-0.5833	0.0433	-0.22	-0.2425	-1.99	-1.348	-3.197	-0.031	0.235	-1.285	-1.191	-0.862	0.345	-0.298	-1.778	-0.831	-2.131	-2.743	0.204	-1.034	-1.317	0.053502	0.185404	0.002731	0.975153	0.815363	0.20624	0.240734	0.393914	0.732088	0.767443	0.083104	0.411185	0.039329	0.009114	0.839607	0.307264
0.17	0.39	0.59	-0.1	-0.7467	0.515	-0.38	-0.18	-0.05	-0.275	0.04	0.06	0.31	0.17	-0.0667	0.18	0.245	0.433	0.993	1.503	-0.255	-3.294	1.855	-0.968	-0.794	-0.127	-0.991	0.144	0.153	0.79	0.433	-0.294	0.458	0.882	0.671857	0.338	0.155897	0.802793	0.005544	0.085515	0.350115	0.440874	0.900541	0.339307	0.887566	0.880801	0.443414	0.671857	0.773152	0.653912
-0.01	0.05	-0.49	0.625	NA	-0.095	-0.74	NA	NA	NA	-0.4633	-0.41	-0.03	0.73	NA	0.23	-0.145	-0.026	0.128	-1.25	1.594	NA	-0.242	-1.888	NA	NA	NA	-1.447	-0.74	-0.054	1.317	NA	0.587	-0.37	0.980022	0.900389	0.232524	0.133961	NA	0.812162	0.080713	NA	NA	NA	0.170528	0.472232	0.957638	0.209806	NA	0.567077
0.43	0.8567	0.3833	0.8167	0.5133	0.365	0.6433	0.3167	0.5533	0.2933	0.5575	0.7633	0.59	0.7167	0.4233	0.93	0.7925	2.73	5.439	2.434	5.185	3.259	2.676	4.084	2.01	3.513	1.862	4.087	4.846	3.746	4.55	2.688	5.904	5.81	0.009332	3e-06	0.019449	6e-06	0.002268	0.010709	0.000203	0.05108	0.001105	0.069832	0.000201	1.9e-05	0.00056	4.8e-05	0.010392	1e-06
-0.0467	-0.4367	-0.1367	0.73	-1.44	-0.21	0.1	0.2133	-0.38	-0.85	0.1775	-0.405	0.1433	-0.19	-0.69	-1.0033	0.3967	-0.132	-1.24	-0.388	1.692	-4.088	-0.688	0.164	0.606	-0.881	-1.393	0.582	-0.939	0.407	-0.311	-1.131	-2.848	1.126	0.895531	0.225196	0.700904	0.101515	0.000322	0.496756	0.87096	0.54954	0.385766	0.174317	0.565225	0.35572	0.687107	0.757744	0.267491	0.008064
0.3133	0.3	0.12	0.24	0.0033	0.1725	-0.2933	0.1033	0.285	0.44	0.5925	0.25	0.1533	0.1233	0.35	0.1233	0.23	1.677	1.606	0.642	1.285	0.018	1.066	-1.57	0.553	1.246	2.355	3.662	1.338	0.821	0.66	1.874	0.66	1.231	0.101573	0.116449	0.524429	0.206545	0.985855	0.292933	0.124529	0.583348	0.220398	0.023691	0.000748	0.188644	0.416797	0.513036	0.068582	0.513036
-0.3167	-0.2	-0.2567	-0.1733	-0.0833	-0.03	0.27	-0.25	-0.065	-0.285	-0.4175	-0.3333	0.15	-0.11	-0.41	-0.2767	-0.5433	-1.805	-1.14	-1.463	-0.988	-0.475	-0.197	1.257	-1.425	-0.302	-1.326	-2.748	-1.9	0.855	-0.627	-2.337	-1.577	-3.097	0.07934	0.261734	0.152043	0.329681	0.637635	0.844577	0.216906	0.16267	0.763992	0.192967	0.009264	0.065364	0.398153	0.534584	0.025042	0.123439
-0.2433	-0.3233	-0.4033	0.03	-0.6367	-0.35	-0.1	-0.08	-0.295	-0.2367	-0.2567	-0.32	0.1033	-0.2567	0.3	-0.4467	-0.66	-1.278	-1.699	-2.119	0.158	-3.345	-2.123	-0.429	-0.42	-1.265	-1.243	-1.348	-1.681	0.543	-1.348	1.576	-2.347	-2.831	0.209421	0.098135	0.041161	0.875662	0.001953	0.040778	0.670557	0.676817	0.213974	0.221896	0.18607	0.101516	0.590621	0.18607	0.123883	0.024648
-0.1767	-0.3533	-0.0967	0.57	-0.18	-0.155	0.205	-0.29	0.105	-0.31	-0.185	-0.05	0.625	0.1133	-0.09	-0.1067	-0.1867	-1.128	-2.256	-0.617	2.971	-1.149	-1.143	1.069	-1.851	0.547	-1.143	-1.364	-0.261	3.258	0.724	-0.575	-0.681	-1.192	0.267609	0.030933	0.541427	0.005539	0.258857	0.261517	0.293103	0.073197	0.587876	0.261517	0.181984	0.796012	0.002627	0.474505	0.569518	0.50069
-0.19	-0.2767	0.0033	-0.0433	-0.34	0.06	-0.1267	-0.0067	-0.2933	-0.43	-0.335	-0.2533	-0.12	0.0833	-0.28	-0.1	-0.1967	-1.181	-1.719	0.021	-0.269	-2.113	0.43	-0.787	-0.041	-1.823	-2.672	-2.404	-1.574	-0.746	0.518	-1.74	-0.621	-1.222	0.244823	0.093419	0.98358	0.789133	0.040999	0.669177	0.435942	0.967166	0.075925	0.010901	0.02102	0.123431	0.4603	0.607484	0.089674	0.537929
-0.0333	0.2933	0.0867	-0.005	-0.1433	-0.5633	0.09	0.6333	0.0467	0.6767	-0.04	0.37	-0.3367	-0.18	-1.43	-0.53	-0.1433	-0.127	1.118	0.33	-0.016	-0.546	-2.147	0.28	2.414	0.178	2.58	-0.152	1.41	-1.283	-0.686	-3.147	-2.02	-0.546	0.899643	0.27142	0.743166	0.987675	0.588406	0.039072	0.781097	0.021375	0.859873	0.014457	0.879718	0.167606	0.208146	0.497316	0.003449	0.051385
0.16	0.16	-0.3233	-0.12	0.1933	-0.05	0.2167	0.25	0.2033	0.58	0.0233	0.18	0.0867	-0.0833	0.2233	0.0967	0.2367	0.718	0.718	-1.451	-0.538	0.867	-0.259	0.972	1.122	0.912	2.602	0.105	0.808	0.389	-0.374	1.002	0.434	1.062	0.477182	0.477182	0.15497	0.593408	0.391094	0.79699	0.337072	0.268959	0.367302	0.013076	0.917168	0.424291	0.69954	0.710544	0.322597	0.666926
-0.1467	-0.1133	-0.0367	0.3567	-0.1933	-0.3225	-0.0867	0.02	0.0633	0.5033	-0.01	0.2267	0.0133	0.3567	-0.1667	-0.06	-0.1	-0.761	-0.588	-0.19	1.851	-1.003	-1.933	-0.45	0.104	0.329	2.612	-0.052	1.176	0.069	1.851	-0.865	-0.311	-0.519	0.4512	0.559855	0.850082	0.071848	0.321958	0.060662	0.655395	0.917872	0.744178	0.012759	0.958879	0.246681	0.945192	0.071848	0.392422	0.75719
1.025	-0.23	0.47	0.27	-1.02	-0.7925	-0.5	0.68	-0.34	0.245	-0.345	0.215	-0.45	0.18	-0.31	-0.765	NA	2.001	-0.317	0.917	0.527	-1.408	-2.188	-0.69	0.939	-0.469	0.478	-0.673	0.42	-1.076	0.43	-0.428	-1.493	NA	0.061154	0.754654	0.371384	0.604789	0.176671	0.042506	0.499164	0.360718	0.64466	0.638405	0.509469	0.679832	0.296615	0.672217	0.67396	0.15316
0.2233	-0.2633	0.2333	0.5267	-0.4933	-0.3925	-0.355	0.09	0.2333	-0.29	0.12	0.1067	-0.3333	0.4133	0.27	-0.4033	-0.66	0.979	-1.154	1.023	2.308	-2.162	-1.986	-1.27	0.394	1.023	-1.271	0.607	0.467	-1.461	1.812	1.183	-1.768	-3.34	0.333628	0.255383	0.312699	0.026302	0.036718	0.05396	0.211383	0.695373	0.312699	0.211161	0.547133	0.642717	0.151945	0.077662	0.243745	0.08483
-0.32	-0.29	-0.25	-0.0133	-0.0733	-0.3975	-0.1533	-0.3833	-0.05	-0.0833	-0.1675	-0.0667	-0.1367	-0.2667	-0.385	0.0667	-0.2825	-1.591	-1.442	-1.243	-0.066	-0.365	-2.282	-0.763	-1.906	-0.249	-0.414	-0.962	-0.332	-0.68	-1.326	-1.563	0.332	-1.622	0.119506	0.157144	0.221114	0.94747	0.717298	0.027918	0.450287	0.063905	0.804925	0.680819	0.341993	0.742001	0.500705	0.192421	0.125972	0.742001
0.5833	0.0333	0.2533	0.65	0.1667	0.2125	0.495	0.59	0.43	0.0767	0.61	0.82	0.2133	0.62	0.75	0.2367	0.605	3.067	0.175	1.332	2.79	0.876	1.29	2.125	3.102	2.261	0.403	3.703	4.311	1.122	3.26	3.943	1.244	3.673	0.003942	0.861792	0.19069	0.008142	0.386293	0.204692	0.040052	0.003587	0.029493	0.689102	0.000665	0.000109	0.268943	0.002334	0.000329	0.220884
-0.03	-0.1833	-0.3033	-0.0767	-0.05	-0.54	0.21	-0.21	-0.0633	0	-0.13	0.015	0.2067	-0.4867	NA	-0.2167	0.24	-0.114	-0.699	-1.156	-0.292	-0.11	-2.058	0.653	-0.462	-0.241	0	-0.405	0.047	0.788	-1.855	NA	-0.826	0.915	0.909808	0.490621	0.257624	0.772348	0.913198	0.049181	0.518897	0.647678	0.811067	1	0.688966	0.96311	0.437667	0.074387	NA	0.416074
0.0167	0.03	0.0433	0.4567	-0.2133	-0.185	-0.3033	0.1967	0.2433	0.35	0.0975	0.2833	-0.0667	0.3133	0.3767	0.0433	0.415	0.084	0.151	0.218	2.296	-1.073	-1.074	-1.525	0.989	1.223	1.76	0.566	1.424	-0.335	1.575	1.894	0.218	2.409	0.933633	0.88086	0.82863	0.026927	0.289817	0.289179	0.135016	0.328647	0.228251	0.086013	0.574499	0.161961	0.739224	0.122959	0.065414	0.82863
-0.31	-0.47	-0.06	0.62	-2.42	-2.35	0.705	0.56	-0.47	0.0367	-0.625	-0.145	-0.2333	0.1033	NA	1.22	NA	-1.735	-2.148	-0.194	2.004	-7.821	-7.595	3.222	2.559	-2.148	0.205	-2.857	-0.663	-1.306	0.578	NA	3.943	NA	0.100231	0.045945	0.848475	0.060799	0	1e-06	0.00485	0.019977	0.045945	0.839741	0.01068	0.516126	0.208384	0.57033	NA	0.000996
0.39	-0.16	-0.375	-1.1	NA	-1.97	0.17	-3.3	NA	0.16	NA	-0.84	-0.31	0.17	NA	NA	NA	0.572	-0.407	-0.778	-1.614	NA	-5.008	0.249	-4.843	NA	0.235	NA	-1.233	-0.643	0.249	NA	NA	NA	0.580314	0.693194	0.45526	0.139008	NA	0.000614	0.80827	0.000778	NA	0.819315	NA	0.247182	0.535124	0.80827	NA	NA
0.07	-0.37	-0.045	0.0833	-1.45	-0.1367	-0.045	-0.245	0.115	-0.2067	0.12	-0.54	0.21	-0.09	1.445	-0.8133	-0.39	0.186	-0.983	-0.098	0.221	-3.853	-0.363	-0.098	-0.532	0.249	-0.549	0.319	-1.435	0.558	-0.239	3.135	-2.161	-0.846	0.853644	0.333047	0.922849	0.826196	0.000538	0.718936	0.922849	0.59879	0.804604	0.586796	0.751951	0.161195	0.580806	0.812553	0.003705	0.038399
0.41	-0.47	-0.09	0.9367	0.0167	0.0625	0.315	1.28	0.12	0.16	-0.08	0.155	0.5667	0.74	0.52	0.2167	0.06	1.678	-1.924	-0.368	3.834	0.068	0.295	1.053	5.239	0.401	0.535	-0.327	0.518	2.319	3.029	1.738	0.887	0.142	0.10319	0.063445	0.715045	0.000567	0.946041	0.769623	0.300452	1e-05	0.691087	0.596584	0.745487	0.608057	0.027008	0.004865	0.091989	0.381867
-0.07	-0.11	-0.1833	-0.0633	-0.3033	0.1767	-0.5667	0.18	0.08	-0.3233	0.0133	-0.0667	-0.08	0.0467	0.42	0.2533	0.0967	-0.284	-0.447	-0.744	-0.257	-1.231	0.717	-2.3	0.731	0.325	-1.312	0.054	-0.271	-0.325	0.189	1.705	1.028	0.392	0.777859	0.65779	0.461393	0.798517	0.225869	0.477731	0.027089	0.469521	0.747181	0.197325	0.957124	0.788169	0.747181	0.850775	0.096482	0.310371
-0.12	-0.26	-0.155	0.735	-0.92	-1.155	0.01	-0.105	-0.26	0.34	-1.395	-0.575	0.165	-0.205	1	-0.49	-0.64	-0.384	-0.831	-0.405	1.918	-2.941	-3.014	0.026	-0.274	-0.48	0.887	-3.641	-1.501	0.431	-0.535	1.845	-1.279	-1.181	0.705245	0.415503	0.690012	0.069096	0.007934	0.006714	0.979431	0.786799	0.636435	0.385173	0.001573	0.148668	0.671231	0.598388	0.079448	0.215229
0.65	0.3167	1.0433	2.07	0.1333	0.315	0.32	1.37	0.9867	0.7033	0.6133	1.27	0.5033	0.8267	2.0367	0.7267	1.1833	1.619	0.789	2.599	5.156	0.332	0.906	0.797	3.413	2.458	1.752	1.528	3.164	1.254	2.059	5.073	1.81	2.948	0.113567	0.43504	0.01318	8e-06	0.741585	0.370533	0.43026	0.001525	0.018584	0.087725	0.134722	0.003037	0.217461	0.046273	1e-05	0.078076
-0.16	0.18	0.2767	0.11	0.4	0.3	0.0333	0.08	-0.065	0.16	0.055	0.0467	0.29	0.03	-0.0533	0.3567	0.1775	-0.975	1.097	1.686	0.67	2.438	2.111	0.203	0.488	-0.323	0.975	0.387	0.284	1.767	0.183	-0.325	2.174	1.249	0.335432	0.279276	0.099647	0.506505	0.019372	0.041129	0.84006	0.628556	0.748061	0.335432	0.700794	0.777581	0.08488	0.855862	0.746866	0.035777
-0.1133	0.1733	-0.0833	-0.4833	0.03	-0.0375	-0.2667	-0.1533	-0.07	-0.23	-0.0525	-0.12	0.03	-0.6933	0.03	-0.0233	-0.0375	-0.517	0.79	-0.38	-2.204	0.137	-0.197	-1.216	-0.699	-0.319	-1.049	-0.276	-0.547	0.137	-3.162	0.137	-0.106	-0.197	0.608089	0.433874	0.705917	0.033256	0.891861	0.844453	0.230999	0.488401	0.751204	0.300463	0.783609	0.587225	0.891861	0.002967	0.891861	0.915786
-0.0467	-0.32	-0.5	0.2367	-0.3267	-0.7375	0.1733	0.14	-0.195	-0.05	-0.2733	-0.325	0.4533	0.5133	0.575	-0.3533	-0.615	-0.229	-1.567	-2.448	1.159	-1.6	-4.17	0.849	0.686	-0.78	-0.2	-1.339	-1.299	2.22	2.514	2.299	-1.73	-2.459	0.820626	0.126497	0.019736	0.254663	0.119051	0.000202	0.402007	0.497693	0.441047	0.842752	0.189736	0.202647	0.03329	0.016918	0.027863	0.092778
-1.7	-0.15	1.05	NA	NA	0.36	NA	NA	NA	0.42	-0.68	0.235	0.04	0.75	NA	-0.63	NA	-4.207	-0.371	2.598	NA	NA	0.891	NA	NA	NA	1.039	-1.683	0.822	0.099	1.856	NA	-1.559	NA	0.010427	0.727203	0.053149	NA	NA	0.41777	NA	NA	NA	0.350869	0.159242	0.45191	0.925377	0.128572	NA	0.185652
0.1467	-0.31	-0.08	-0.0367	-0.11	-0.2575	0.17	0.3733	-0.65	0.4367	0.42	0.0867	0.655	0.3333	0.28	-0.04	-0.17	0.565	-1.194	-0.308	-0.141	-0.424	-1.145	0.535	1.438	-2.504	1.682	1.868	0.334	2.06	1.284	1.079	-0.154	-0.655	0.575479	0.239944	0.759675	0.888441	0.674202	0.259342	0.596045	0.158716	0.016762	0.100879	0.069579	0.74037	0.046384	0.207032	0.287688	0.878378
0.0367	-0.2133	-0.21	0.0167	0.2833	-0.0725	-0.25	-0.16	0.2667	0.5033	-0.2325	0.0033	-0.0667	-0.2367	-0.055	0.0133	-0.03	0.154	-0.893	-0.88	0.07	1.187	-0.351	-1.047	-0.547	1.117	2.108	-1.124	0.014	-0.279	-0.991	-0.188	0.056	-0.103	0.878797	0.377451	0.384871	0.944731	0.243027	0.727891	0.301959	0.58761	0.271353	0.04195	0.268182	0.988937	0.781658	0.328108	0.851855	0.955772
0.04	-0.14	0.13	-0.11	NA	-0.8533	-0.09	NA	-0.44	0.28	-0.21	-0.035	-0.29	-0.53	NA	-0.205	-0.125	0.159	-0.683	0.518	-0.438	NA	-4.162	-0.358	NA	-1.752	0.788	-0.836	-0.139	-1.155	-2.11	NA	-0.816	-0.498	0.875173	0.503202	0.610823	0.666438	NA	0.000555	0.724112	NA	0.096293	0.440439	0.413688	0.890662	0.262858	0.048653	NA	0.424696
0.6533	-0.1367	-0.3533	0.235	-0.3467	0.0425	0.7867	0.36	0.9833	0.11	1.54	0.5033	0.1967	2.9433	0.2267	-0.0533	0.8775	1.242	-0.26	-0.672	0.365	-0.659	0.093	1.495	0.684	1.869	0.209	3.38	0.957	0.374	5.594	0.431	-0.101	1.926	0.221674	0.796414	0.505796	0.717305	0.513813	0.926162	0.142835	0.497848	0.069066	0.835477	0.001644	0.344585	0.710573	2e-06	0.668965	0.919776
-0.31	-0.1433	-0.4367	-0.22	-0.4367	-0.275	-0.33	-0.17	-0.26	-0.2933	-0.445	-0.1667	-0.43	-0.0633	-0.43	-0.2	-0.1	-1.879	-0.869	-2.646	-1.333	-2.646	-1.924	-2	-0.841	-1.576	-1.778	-3.114	-1.01	-2.606	-0.384	-2.128	-1.212	-0.7	0.067859	0.390406	0.011717	0.19026	0.011717	0.061704	0.052589	0.405414	0.123264	0.083339	0.003473	0.318757	0.012953	0.703214	0.039808	0.232855
-0.2233	-0.02	-0.09	-0.5033	-0.1267	0.11	-0.3667	-0.16	-0.1067	-0.19	-0.0075	-0.26	0.3133	0.01	-0.31	-0.1767	-0.1375	-1.363	-0.122	-0.549	-3.071	-0.773	0.775	-2.237	-0.976	-0.651	-1.159	-0.053	-1.587	1.912	0.061	-1.892	-1.078	-0.969	0.180459	0.903467	0.585881	0.003796	0.444037	0.442787	0.030816	0.334679	0.518781	0.253068	0.958114	0.120379	0.062958	0.951641	0.065692	0.287381
0.19	0.2333	0.2933	0.47	0.0567	0.22	0.0633	0.085	0.2067	0.195	0.0467	0.0067	-0.2067	-0.1533	0.11	0.1833	0.1	1.237	1.52	1.91	3.061	0.369	1.654	0.412	0.452	1.346	1.037	0.304	0.043	-1.346	-0.999	0.585	1.194	0.651	0.224036	0.137442	0.064172	0.004184	0.714271	0.106835	0.682464	0.65401	0.186829	0.30676	0.762951	0.96561	0.186829	0.324721	0.562277	0.240378
0.0167	-0.0667	-0.1433	0.08	NA	0.3825	0.17	-0.16	-1.1067	-0.2667	0.0967	-0.9733	0.26	-0.4233	NA	-0.135	-0.2067	0.039	-0.154	-0.332	0.185	NA	1.023	0.322	-0.214	-2.564	-0.618	0.224	-2.255	0.602	-0.981	NA	-0.255	-0.479	0.969444	0.878243	0.742049	0.854154	NA	0.314119	0.749909	0.831922	0.015482	0.541194	0.824246	0.031419	0.551293	0.334309	NA	0.800105
-1.49	-2.725	-2.165	-3.08	-2.54	-2.6467	-1.92	-1.73	-2.4533	-3.1233	-3.0675	-2.62	-0.19	-1.9267	0.255	-2.27	-1.6875	-3.2	-4.779	-3.797	-5.402	-5.456	-5.685	-4.124	-3.034	-5.27	-6.709	-7.608	-4.595	-0.408	-4.138	0.447	-4.876	-4.185	0.002997	3.4e-05	0.000586	5e-06	5e-06	2e-06	0.000231	0.004636	8e-06	0	0	5.9e-05	0.685786	0.000222	0.657593	2.6e-05
-0.1833	-0.6067	-0.6133	-0.7433	-0.32	-0.38	0.01	0.0667	-0.3567	-0.2833	-0.63	-0.4167	-0.41	-0.1933	0.13	-0.3367	-0.4175	-0.854	-2.827	-2.858	-3.464	-1.491	-2.045	0.047	0.311	-1.662	-1.32	-3.39	-1.942	-1.911	-0.901	0.606	-1.569	-2.247	0.397923	0.007261	0.006696	0.00127	0.143636	0.047403	0.963059	0.757637	0.104202	0.194114	0.001568	0.059141	0.063138	0.372927	0.54801	0.124439
-0.2	-0.1967	-0.05	0.1033	-0.2767	-0.3	0.01	0.1767	-0.29	-0.2	-0.2025	-0.0167	0.12	-0.08	-0.0033	-0.14	-0.1125	-1.192	-1.173	-0.298	0.616	-1.65	-2.065	0.06	1.053	-1.729	-1.192	-1.394	-0.099	0.715	-0.477	-0.02	-0.835	-0.775	0.240019	0.247811	0.76714	0.541273	0.106763	0.045321	0.952749	0.298428	0.09141	0.240019	0.170873	0.921334	0.47842	0.635938	0.984241	0.408771
-0.02	-0.0967	-0.4933	0.0967	-1.88	-0.13	0.015	0.28	0.04	-0.19	0.635	-0.275	0.25	-0.2367	0.72	-0.04	-0.1175	-0.053	-0.254	-1.296	0.254	-4.034	-0.342	0.032	0.601	0.105	-0.408	1.927	-0.59	0.657	-0.622	1.892	-0.086	-0.357	0.958397	0.801029	0.203691	0.801029	0.000299	0.73477	0.974516	0.552032	0.916912	0.68611	0.062512	0.559117	0.515693	0.538201	0.067147	0.932116
-0.75	-0.7533	-0.1867	-0.2	-0.1433	-0.5167	-0.4967	0.555	-0.2967	-0.4867	0.1225	0.1367	-0.2033	-0.28	1.3467	-0.1667	-0.1625	-3.182	-3.196	-0.792	-0.49	-0.608	-2.192	-2.107	1.923	-1.259	-2.065	0.6	0.58	-0.863	-1.188	5.714	-0.707	-0.796	0.00298	0.002868	0.433448	0.627099	0.546833	0.034811	0.042009	0.06233	0.216093	0.046077	0.552085	0.565549	0.393897	0.242474	2e-06	0.48394
0.2733	0.17	-0.2367	-0.535	-0.39	0.2775	-0.33	-1.27	-0.29	0.25	-0.0733	0.04	0.3233	-0.28	0.08	-0.3767	0	0.714	0.444	-0.618	-1.141	-1.019	0.837	-0.704	-2.708	-0.618	0.653	-0.192	0.085	0.844	-0.731	0.171	-0.984	0	0.480728	0.660178	0.541087	0.262794	0.316409	0.409166	0.486943	0.01098	0.540888	0.518687	0.849381	0.932581	0.404981	0.470181	0.865666	0.33297
-0.21	-0.08	0.1533	0.1433	0.0967	0.2575	0.45	-0.2133	-0.5933	-0.145	0.13	0.05	-0.17	-0.56	-0.4833	0.3367	-0.0925	-0.789	-0.301	0.576	0.539	0.363	1.118	1.692	-0.802	-2.23	-0.445	0.489	0.188	-0.639	-2.105	-1.817	1.266	-0.401	0.434719	0.765247	0.567714	0.593135	0.718317	0.270627	0.098808	0.427522	0.031624	0.658787	0.627848	0.851904	0.526588	0.041863	0.077027	0.213285
0.3667	0.0033	0.9733	1.4467	-0.1567	0.33	0.9733	0.34	0.045	-0.3967	0.0725	0.8	-0.16	1.7033	1.5767	0.7	0.3275	0.588	0.005	1.562	2.322	-0.251	0.612	1.562	0.546	0.059	-0.637	0.134	1.284	-0.257	2.733	2.53	1.123	0.607	0.5596	0.995759	0.126263	0.025497	0.802796	0.544369	0.126263	0.588391	0.953279	0.52808	0.893812	0.206679	0.798693	0.009328	0.01549	0.268068
-0.0067	-0.5833	-1.0333	-0.82	0.0167	-0.6925	-0.05	-1.04	-0.12	0.1167	-0.7	-0.6767	0.0167	-0.35	-1.3033	-0.3233	-0.9425	-0.043	-3.785	-6.705	-5.321	0.108	-5.189	-0.265	-6.748	-0.779	0.757	-4.542	-4.391	0.108	-2.271	-8.457	-2.098	-7.062	0.96572	0.000524	0	5e-06	0.914443	7e-06	0.792501	0	0.44095	0.45365	5.4e-05	8.5e-05	0.914443	0.028815	0	0.042515
0.3533	0.25	0.12	0.34	0.34	-0.0575	0.2667	0.23	0.295	0.27	0.185	0.1533	0.43	0.14	0.1233	0.14	0.1067	2.134	1.51	0.725	2.053	2.053	-0.401	1.611	1.389	1.455	1.631	1.29	0.926	2.597	0.846	0.745	0.846	0.644	0.039264	0.139223	0.472979	0.046858	0.046858	0.690632	0.115435	0.172773	0.153837	0.111101	0.204675	0.360169	0.013243	0.403024	0.460858	0.403024
0.2533	-0.01	0.4633	0.2667	0.3567	0.26	0.4767	0.1	-0.1533	0.055	0.1767	0.2467	0.2067	0.02	-0.0333	0.38	-0.0825	0.908	-0.036	1.66	0.956	1.278	1.076	1.708	0.358	-0.549	0.161	0.633	0.884	0.741	0.072	-0.119	1.362	-0.341	0.369593	0.971598	0.104944	0.345208	0.208832	0.288663	0.095641	0.722024	0.585835	0.872987	0.530397	0.382193	0.463409	0.943232	0.905535	0.181171
0.1167	-0.2533	-0.1933	0.1833	0.0467	0.09	0.1167	0.1667	-0.34	0.3167	0.0475	-0.08	0.1	-0.1033	0.16	0.2067	0.1633	0.709	-1.539	-1.175	1.114	0.284	0.631	0.709	1.013	-1.687	1.924	0.333	-0.486	0.608	-0.628	0.972	1.256	0.992	0.48272	0.131954	0.247375	0.272258	0.778298	0.531526	0.48272	0.317586	0.099766	0.061781	0.740772	0.629699	0.547059	0.533846	0.337084	0.216831
0.02	0.1167	-0.1767	0.42	0.1467	0.04	0.3	0.09	0.24	-0.09	0.1433	0.23	0.2233	0.2533	0.4833	0.2367	0.005	0.134	0.782	-1.184	2.815	0.983	0.31	2.011	0.603	1.608	-0.603	0.961	1.541	1.497	1.698	3.239	1.586	0.039	0.89405	0.438926	0.24347	0.00757	0.3316	0.758525	0.051221	0.54983	0.115684	0.54983	0.342577	0.131168	0.142388	0.097394	0.002431	0.120671
0.1667	-0.13	0.06	0.2467	-0.0767	-0.055	0.0733	0.4133	0.21	0.0533	0.235	0.02	0.3433	0.3233	-0.0067	0.2967	0.1475	1.216	-0.775	0.438	1.8	-0.559	-0.463	0.535	3.016	1.251	0.389	1.98	0.146	2.505	2.359	-0.049	2.165	1.243	0.231303	0.443325	0.66395	0.079695	0.579088	0.645658	0.595634	0.004515	0.218398	0.699281	0.054861	0.884726	0.016571	0.023468	0.961451	0.036656
-0.2033	0.0467	0.31	-0.04	-0.02	0.1675	-0.0333	-0.3	-0.4467	0.2867	0.045	-0.0367	-0.2367	-0.2667	-0.4633	0.3167	-0.13	-0.761	0.175	1.16	-0.15	-0.075	0.724	-0.125	-1.123	-1.672	1.073	0.194	-0.137	-0.886	-0.998	-1.734	1.185	-0.562	0.451083	0.862226	0.252772	0.881745	0.940703	0.473324	0.90134	0.268157	0.102302	0.289691	0.846785	0.891534	0.380997	0.324207	0.090519	0.242877
-0.0233	0.025	-0.1167	0.5433	0.22	0.08	0.39	0.4333	0.01	-0.2767	0.005	-0.0633	0.7833	0.27	0.5133	-0.07	0.0425	-0.121	0.106	-0.603	2.81	1.138	0.478	2.017	2.241	0.052	-1.431	0.03	-0.328	4.052	1.397	2.655	-0.362	0.254	0.904549	0.916449	0.54966	0.00766	0.262002	0.635421	0.050498	0.030687	0.959009	0.160281	0.976327	0.744955	0.000231	0.170343	0.011368	0.719231
-0.0667	-0.1167	-0.3733	-0.0033	-0.1433	0.275	0.2433	-0.2467	-0.1967	0.0933	0.03	-0.2067	0.0933	-0.13	-0.12	-0.2833	-0.12	-0.419	-0.733	-2.345	-0.021	-0.9	1.994	1.528	-1.549	-1.235	0.586	0.218	-1.298	0.586	-0.817	-0.754	-1.78	-0.754	0.677676	0.468012	0.024142	0.983401	0.373423	0.053026	0.13438	0.129274	0.224021	0.561054	0.828875	0.201783	0.561054	0.419088	0.455481	0.082826
-0.465	0.06	-0.05	-0.17	-1.17	-0.57	-0.36	NA	-1.31	-0.03	-0.44	-0.62	0.045	0.11	-4.24	-1.45	-0.28	-0.957	0.087	-0.073	-0.247	-1.702	-1.437	-0.907	NA	-1.906	-0.062	-0.64	-0.902	0.093	0.226	-6.17	-2.11	-0.407	0.358249	0.931925	0.943247	0.808972	0.115435	0.177403	0.382805	NA	0.08184	0.951831	0.534524	0.385421	0.927808	0.824882	5.7e-05	0.057449
-0.1367	0.05	-0.0333	-0.1767	-0.2867	-0.075	-0.1167	-0.9567	-0.3133	-0.0833	-0.0725	-0.26	-0.05	-0.1667	-0.6333	-0.22	-0.1225	-0.827	0.303	-0.202	-1.069	-1.735	-0.524	-0.706	-5.791	-1.897	-0.504	-0.507	-1.574	-0.303	-1.009	-3.834	-1.332	-0.856	0.412885	0.763676	0.841089	0.291173	0.090266	0.602945	0.484059	1e-06	0.06499	0.616656	0.615044	0.123267	0.763676	0.318979	0.000431	0.190358
-0.03	-0.0633	-0.2133	-0.02	-0.2067	-0.0525	0.0733	-0.1033	-0.03	0.01	-0.1825	-0.1767	-0.1567	-0.3267	0.43	-0.12	-0.085	-0.115	-0.243	-0.818	-0.077	-0.792	-0.232	0.281	-0.396	-0.115	0.038	-0.808	-0.677	-0.6	-1.252	1.648	-0.46	-0.376	0.909026	0.809429	0.418332	0.939275	0.432909	0.817435	0.780086	0.694142	0.909026	0.969614	0.423982	0.502173	0.551536	0.217731	0.107064	0.648021
-0.1867	-0.6033	-0.6367	-0.11	0.29	-0.1575	0.35	0.21	0.3233	-0.0167	-0.3725	0.155	0.3767	-0.03	0.635	-0.025	-0.0567	-0.942	-3.044	-3.212	-0.555	1.195	-0.917	1.442	0.865	1.631	-0.084	-2.17	0.638	1.9	-0.151	2.616	-0.103	-0.286	0.353072	0.004521	0.002908	0.582618	0.240642	0.365435	0.15866	0.393173	0.112208	0.933491	0.037191	0.527505	0.066026	0.880609	0.013249	0.918593
-0.03	0.05	0.0533	-0.0333	0	-0.4125	0.0767	-0.5267	0.0133	-0.2267	0.1225	0.09	0.2067	-0.15	-0.64	0.15	0.1525	-0.159	0.265	0.283	-0.177	0	-2.529	0.407	-2.796	0.071	-1.203	0.751	0.478	1.097	-0.796	-3.398	0.796	0.935	0.874246	0.792007	0.778504	0.860415	1	0.015437	0.68613	0.007871	0.943915	0.235809	0.457009	0.635349	0.279028	0.430464	0.001534	0.430464
-0.04	-0.2533	-0.1233	0.4733	-0.18	-0.08	0.2367	0.1	0.1667	-0.2533	0.08	0.1567	0.25	0.24	0.2633	-0.09	0.0275	-0.222	-1.407	-0.685	2.63	-1	-0.513	1.315	0.454	0.926	-1.407	0.513	0.87	1.389	1.333	1.463	-0.5	0.176	0.825282	0.167115	0.497219	0.012116	0.323385	0.610662	0.196142	0.652586	0.360096	0.167115	0.610662	0.389346	0.172636	0.190048	0.151377	0.619842
-0.3133	-0.27	-0.1	-0.0233	-0.44	-0.285	-0.3733	-0.2	-0.33	-0.74	-0.205	-0.4033	-0.0267	-0.7067	-0.3333	-0.32	-0.405	-1.912	-1.648	-0.61	-0.142	-2.685	-2.008	-2.278	-1.22	-2.014	-4.515	-1.444	-2.461	-0.163	-4.312	-2.034	-1.953	-2.854	0.062972	0.107184	0.545142	0.887487	0.010463	0.051332	0.028068	0.229373	0.05072	5.3e-05	0.156312	0.018202	0.871549	0.000101	0.048535	0.057795
-0.2267	-0.8067	-0.1	0.44	-0.4567	-0.19	0.14	0.65	-0.31	0.21	-0.155	-0.29	0.14	-0.1433	0.455	0.0367	-0.2025	-0.857	-3.051	-0.378	1.664	-1.727	-0.83	0.432	2.007	-1.172	0.794	-0.677	-0.895	0.529	-0.542	1.405	0.139	-0.884	0.39694	0.004237	0.707499	0.104685	0.092626	0.412119	0.668082	0.052193	0.248663	0.432242	0.502778	0.376421	0.599712	0.591087	0.168499	0.890481
-0.2633	-0.3033	-0.0867	-0.1133	-0.41	-0.4075	-0.27	0.0133	0.0733	0.3767	-0.24	-0.07	-0.0467	0.28	0.1667	-0.17	-0.1	-1.411	-1.625	-0.464	-0.607	-2.196	-2.521	-1.446	0.071	0.393	2.018	-1.485	-0.375	-0.25	1.5	0.893	-0.911	-0.619	0.165982	0.111935	0.644947	0.547166	0.03385	0.015749	0.15577	0.943411	0.696501	0.050272	0.145405	0.709632	0.803862	0.141387	0.377232	0.367858
-0.2933	-0.3067	0.03	-1.1733	-0.53	-0.285	-0.8133	-0.8567	-0.5933	-0.1	-0.3667	-0.5133	-0.8233	-1.4267	-0.8067	-0.3	-0.4633	-1.071	-1.12	0.11	-4.285	-1.935	-1.202	-2.97	-3.128	-2.167	-0.298	-1.339	-1.875	-3.007	-5.21	-2.946	-1.096	-1.692	0.290921	0.269877	0.913347	0.000122	0.060495	0.23698	0.005166	0.003392	0.036672	0.767219	0.188625	0.068647	0.004692	7e-06	0.005507	0.280259
-0.4833	-0.4133	-0.1	0.025	-0.95	-0.58	-0.065	NA	-0.16	-0.035	-0.2367	-0.14	-0.27	-0.23	-1.72	-0.725	-0.225	-2.059	-1.761	-0.426	0.087	-2.337	-2.471	-0.226	NA	-0.682	-0.122	-1.008	-0.487	-1.15	-0.98	-4.231	-2.522	-0.783	0.049779	0.090173	0.673604	0.931368	0.027561	0.020463	0.822891	NA	0.501526	0.904035	0.322703	0.63036	0.260608	0.336263	0.000263	0.018243
0.165	-0.235	-0.14	-0.0967	-0.1067	0.29	0.24	0.25	0.34	0.55	0.5233	-0.3167	-0.31	0.1833	-0.3	0.25	-0.245	0.491	-0.699	-0.294	-0.352	-0.388	1.056	0.505	0.91	1.011	1.635	1.906	-1.153	-0.652	0.668	-1.093	0.91	-0.728	0.62773	0.490782	0.770777	0.727595	0.700783	0.300446	0.617998	0.370794	0.321161	0.113776	0.06756	0.259108	0.520144	0.510125	0.284428	0.370794
0.08	0.1067	0.2133	-0.8733	-0.4233	0.0625	-0.54	-0.4767	-0.155	0.07	0.1125	-0.4333	-0.2	-0.6733	-0.7033	-0.1367	-0.13	0.328	0.437	0.873	-3.576	-1.733	0.295	-2.211	-1.952	-0.518	0.287	0.532	-1.774	-0.819	-2.757	-2.88	-0.56	-0.532	0.745041	0.664762	0.38785	0.000961	0.091061	0.769223	0.033054	0.058291	0.607324	0.775963	0.597889	0.083946	0.417923	0.008874	0.006469	0.579039
-0.1267	-0.3767	0.13	-1.2733	-0.64	-0.42	-0.595	-0.105	-0.06	0.285	-0.045	0.2	-0.3467	-0.55	0.175	-0.86	0.01	-0.346	-1.028	0.29	-3.476	-1.009	-1.146	-1.326	-0.234	-0.095	0.635	-0.142	0.446	-0.946	-1.501	0.39	-2.348	0.022	0.73215	0.312811	0.774184	0.001706	0.321933	0.261466	0.195694	0.816699	0.92535	0.530539	0.88824	0.659258	0.35223	0.144652	0.69951	0.026326
0	-0.0233	-0.1133	-0.0167	-0.1567	-0.01	0.0233	-0.2133	-0.21	0	0.13	-0.22	0.19	-0.39	-0.3633	-0.0367	0.1	0	-0.169	-0.82	-0.121	-1.133	-0.083	0.169	-1.543	-1.24	0	1.085	-1.591	1.374	-2.303	-2.627	-0.265	0.835	1	0.866892	0.417516	0.904696	0.264256	0.933887	0.866892	0.131083	0.222508	1	0.284447	0.119808	0.177399	0.026786	0.012286	0.79231
-0.0567	-0.3867	0.01	0.0567	-1.1333	-0.165	-0.495	-0.89	-1.0067	-0.6133	-0.5133	-0.62	-0.21	-0.5667	-0.9033	-0.6733	-0.405	-0.196	-1.334	0.035	0.196	-3.911	-0.657	-1.395	-3.071	-3.474	-2.116	-1.771	-2.139	-0.725	-1.955	-3.117	-2.323	-1.141	0.846063	0.190397	0.972662	0.846063	0.000385	0.515038	0.171566	0.004014	0.00134	0.041196	0.08486	0.039161	0.473309	0.058232	0.003551	0.025837
-0.18	0.1533	-0.0433	-0.16	0.09	0.0175	0.2767	1.06	-0.16	0.0033	-0.08	-0.11	0.04	-0.065	0.61	-0.5233	-0.36	-0.835	0.711	-0.201	-0.742	0.417	0.094	1.283	4.917	-0.742	0.015	-0.371	-0.51	0.186	-0.246	2.829	-2.427	-1.67	0.409056	0.481349	0.841788	0.462625	0.678727	0.925824	0.207263	1.8e-05	0.462625	0.987746	0.712673	0.612886	0.853809	0.806894	0.007446	0.020119
0.01	-0.16	0.08	0.02	-0.25	-0.2475	0.0033	0.5167	-0.02	-0.02	-0.0125	-0.025	0.3067	0.0567	0.5033	-0.18	-0.0833	0.041	-0.652	0.326	0.082	-1.019	-1.165	0.014	2.106	-0.067	-0.082	-0.059	-0.083	1.25	0.231	2.052	-0.599	-0.34	0.967709	0.518378	0.746223	0.935473	0.314901	0.251617	0.989234	0.042143	0.947294	0.935473	0.953406	0.934145	0.219254	0.818623	0.047429	0.552836
0.2733	-0.25	0.3733	0.41	-0.3533	-0.165	-0.0633	-0.05	-0.44	0.0833	-0.365	-0.2533	0.4167	1.0933	0.2633	-0.5167	-0.085	0.885	-0.809	1.208	1.084	-1.144	-0.617	-0.205	-0.162	-1.424	0.27	-1.364	-0.82	1.349	3.539	0.852	-1.672	-0.318	0.38167	0.423259	0.234085	0.285139	0.259654	0.540986	0.838631	0.87226	0.16225	0.788775	0.180235	0.417154	0.185134	0.001045	0.399166	0.102364
-0.38	-0.8833	-0.5933	-0.7033	-2.2033	-0.3425	-0.63	-0.11	-1.6367	-0.7533	-0.115	-1.4533	-0.6033	-1.7667	0.53	-2	-0.7067	-0.51	-1.187	-0.797	-0.945	-2.96	-0.531	-0.846	-0.121	-2.199	-1.012	-0.178	-1.952	-0.81	-2.373	0.712	-2.687	-0.949	0.612648	0.24266	0.430324	0.350658	0.005244	0.598294	0.402626	0.904597	0.033986	0.317876	0.859362	0.058202	0.422658	0.022724	0.480788	0.010596
0.25	-0.1933	-0.25	-0.4167	-0.78	-0.44	-0.31	-0.02	-0.065	0.02	0.1375	-0.3533	-0.37	0.17	0.2	-0.1033	-0.3967	1.352	-1.046	-1.352	-2.254	-3.445	-2.749	-1.677	-0.108	-0.287	0.108	0.859	-1.911	-2.002	0.92	1.082	-0.559	-2.146	0.184329	0.302305	0.184329	0.030115	0.001419	0.009151	0.10185	0.914418	0.77561	0.914418	0.395842	0.063606	0.052595	0.363626	0.286179	0.579478
0.08	-0.1233	-0.09	-0.0767	-0.0867	-0.1775	0.12	0.0467	-0.1367	0.16	-0.0975	-0.0133	-0.1033	-0.1367	0.41	-0.0933	-0.21	0.399	-0.615	-0.449	-0.382	-0.432	-1.022	0.488	0.233	-0.681	0.797	-0.561	-0.066	-0.515	-0.681	2.043	-0.465	-1.209	0.692237	0.542268	0.656189	0.704421	0.668119	0.313207	0.628004	0.817277	0.499738	0.429947	0.577876	0.94735	0.609402	0.499738	0.047707	0.644351
-0.1767	-0.26	-0.0933	0.0567	-0.25	-0.01	-0.05	0.05	-0.2033	-0.1867	-0.035	-0.02	-0.36	0	0.0067	-0.1933	-0.245	-1.247	-1.836	-0.659	0.4	-1.765	-0.082	-0.353	0.353	-1.436	-1.318	-0.285	-0.141	-2.542	0	0.047	-1.365	-1.997	0.219457	0.07376	0.513664	0.691207	0.085097	0.935428	0.725917	0.725917	0.158807	0.194947	0.776846	0.888411	0.014958	1	0.962691	0.179802
0.1333	-0.0667	-0.0333	-0.02	0.0367	0.2175	-0.0167	-0.1	0.1867	0.1767	0.1275	0.1633	-0.01	-0.2033	0.1533	0.08	0.1275	0.79	-0.395	-0.197	-0.118	0.217	1.487	-0.099	-0.483	1.105	1.046	0.872	0.967	-0.059	-1.204	0.908	0.474	0.872	0.434527	0.695148	0.844545	0.90633	0.829236	0.144918	0.921885	0.631429	0.275709	0.301872	0.388605	0.339352	0.953081	0.235751	0.369417	0.638318
-0.0233	0.23	0.23	-0.2033	-0.2467	-0.0225	-0.2333	0.9967	-0.1433	0.125	-0.0667	0.1	0.02	-0.5833	0.2567	-0.39	-0.1733	-0.081	0.803	0.803	-0.71	-0.861	-0.091	-0.814	3.478	-0.5	0.356	-0.233	0.349	0.07	-2.036	0.896	-1.361	-0.605	0.935534	0.427227	0.427227	0.48234	0.394803	0.928239	0.420616	0.001294	0.61985	0.723702	0.817294	0.729054	0.944726	0.048882	0.376112	0.181621
0.1767	0.26	1.3967	0.9767	0.48	0.35	0.8467	0.4167	0.4833	0.0733	0.195	0.9667	0.4267	0.87	0.0833	0.08	-0.405	0.664	0.977	5.248	3.67	1.804	1.519	3.182	1.566	1.816	0.276	0.846	3.633	1.603	3.269	0.313	0.301	-1.757	0.510523	0.334346	5e-06	0.000699	0.078704	0.136597	0.002809	0.125178	0.076727	0.784275	0.402443	0.000781	0.116624	0.002203	0.75577	0.765236
-0.165	-0.22	1.425	-0.17	NA	NA	0.54	NA	-0.41	0.05	-0.455	0.77	0.26	0.1033	NA	-1.48	NA	-0.29	-0.387	2.508	-0.212	NA	NA	0.95	NA	-0.51	0.062	-0.801	1.355	0.458	0.223	NA	-2.605	NA	0.775909	0.704624	0.025571	0.835595	NA	NA	0.358566	NA	0.618092	0.951292	0.437073	0.197534	0.654494	0.827061	NA	0.021237
-0.05	-0.7433	-0.5667	-0.5933	0.4267	0.0025	0.245	0.13	-0.1867	1.54	-0.1967	0.425	1.5	-0.4067	-1.44	-1.0533	-0.17	-0.122	-1.821	-1.388	-1.453	1.045	0.007	0.49	0.26	-0.457	3.772	-0.482	0.85	3.674	-0.996	-2.036	-2.58	-0.416	0.903267	0.07761	0.174332	0.15547	0.303508	0.994401	0.62737	0.79648	0.650491	0.000629	0.633169	0.401415	0.000827	0.326386	0.049691	0.014448
0.5333	0.98	-1.1367	-0.99	1.1133	0.3133	0.8267	0.0267	0.5633	0.23	-0.6	-0.8367	-0.6067	-0.2067	0.4133	0.6833	0.3375	1.914	3.516	-4.078	-2.9	3.994	1.124	2.966	0.096	2.021	0.825	-2.486	-3.002	-2.177	-0.741	1.483	2.452	1.398	0.063132	0.001139	0.00022	0.006131	0.000282	0.267886	0.005158	0.924274	0.05025	0.414335	0.017377	0.004691	0.035702	0.462893	0.146214	0.018859
0.3033	0.3067	-0.49	-0.4133	-0.27	-0.08	0.0267	-0.0433	-0.2267	-0.12	0.12	-0.3567	-0.4033	-0.0033	-0.1767	-0.1133	-0.08	1.47	1.486	-2.374	-2.003	-1.308	-0.448	0.129	-0.21	-1.098	-0.475	0.671	-1.728	-1.954	-0.016	-0.856	-0.549	-0.448	0.14954	0.145234	0.022533	0.052095	0.198344	0.656888	0.897847	0.834773	0.278725	0.637579	0.505874	0.09176	0.057765	0.987195	0.397148	0.585997
1.3133	1.07	0.8267	1.1133	0.71	1.05	1.2633	0.5367	0.96	1.3267	0.85	2.0233	1.49	1	1.5067	0.75	0.96	4.891	3.985	3.079	4.147	2.644	4.516	4.705	1.999	3.575	4.941	3.656	7.536	5.549	3.724	5.612	2.793	4.129	1.6e-05	0.000274	0.00372	0.000168	0.011587	5.3e-05	2.9e-05	0.052368	0.000922	1.4e-05	0.00073	0	2e-06	0.000596	2e-06	0.007927
-0.07	0.06	-0.1567	-0.1	-0.3167	-0.2575	0.02	-0.22	-0.02	0.4767	-0.68	-0.11	0.4267	0.1733	0.0067	-0.3467	NA	-0.263	0.226	-0.589	-0.376	-1.191	-1.118	0.061	-0.827	-0.061	1.792	-2.088	-0.338	1.604	0.652	0.025	-1.303	NA	0.794062	0.822929	0.559896	0.709365	0.242413	0.271776	0.951417	0.414163	0.951417	0.082403	0.04475	0.737763	0.11833	0.519163	0.980155	0.201577
-0.1867	-0.25	-0.4933	-0.1467	-0.4367	-0.335	-0.15	-0.3133	0.11	-0.1333	-0.1725	-0.28	-0.2133	-0.6567	0.13	-0.46	-0.33	-0.961	-1.287	-2.54	-0.755	-2.248	-1.991	-0.63	-1.613	0.566	-0.686	-1.025	-1.441	-1.098	-3.38	0.669	-2.368	-1.962	0.342438	0.205602	0.01514	0.454723	0.030235	0.053393	0.532018	0.114709	0.574424	0.49649	0.311429	0.157356	0.278768	0.00164	0.507254	0.022869
0.2533	0.29	-0.08	0.1933	-0.3733	0.0325	0.415	-0.7733	0.04	0.26	-0.755	0.01	0.5967	0.1067	-0.5033	-0.2067	1.34	0.914	1.046	-0.289	0.697	-1.346	0.135	1.222	-2.789	0.118	0.766	-2.223	0.029	2.152	0.385	-1.815	-0.745	3.946	0.367642	0.303341	0.774787	0.490611	0.187488	0.893178	0.230487	0.008767	0.906964	0.449438	0.03327	0.976689	0.038934	0.702979	0.078721	0.461432
0.7467	0.7367	0.1667	0.8633	0.6167	0.725	0.8833	0.3533	0.2867	0.65	0.395	0.68	0.44	0.23	0.5333	0.46	0.5675	4.212	4.156	0.94	4.87	3.479	4.723	4.983	1.993	1.617	3.667	2.573	3.132	2.482	1.298	3.009	2.595	3.697	0.000142	0.000168	0.352809	1.8e-05	0.001241	2.9e-05	1.3e-05	0.053163	0.113788	0.000722	0.013942	0.003261	0.017407	0.201973	0.004549	0.013206
-0.4833	-0.375	-0.1333	-0.41	-0.88	-0.845	-0.11	0.4867	-0.57	0.255	-0.2533	-0.325	0.2967	-0.5167	1.1467	-0.2633	-1.295	-1.902	-1.205	-0.525	-1.613	-2.827	-3.839	-0.353	1.915	-1.831	0.819	-0.997	-1.044	1.167	-2.033	4.512	-1.036	-4.161	0.066351	0.23723	0.603485	0.116633	0.008083	0.000558	0.726126	0.064597	0.07651	0.41877	0.326419	0.304334	0.251808	0.050535	8.4e-05	0.307983
0.0167	-0.34	-0.4133	0.5367	0.6133	-0.1825	0.22	0.84	-0.13	0.2233	0.1075	0.1267	0.3467	-0.12	0.08	-0.0867	-0.0675	0.069	-1.405	-1.709	2.218	2.535	-0.871	0.743	3.472	-0.537	0.923	0.513	0.524	1.433	-0.496	0.27	-0.358	-0.322	0.94543	0.167897	0.095571	0.03249	0.015408	0.389092	0.462268	0.001289	0.594095	0.361652	0.610799	0.603555	0.159918	0.622682	0.788592	0.722109
1.5533	0.35	0.8833	2.6833	0.7433	1.3675	2.0633	2.2867	0.66	0.6567	1.7375	2.1267	1.09	1.79	3.0767	0.8133	2.025	2.88	0.649	1.638	4.976	1.378	2.928	3.826	4.24	0.999	1.218	3.72	3.943	2.021	3.319	5.705	1.508	4.336	0.006387	0.520099	0.109374	1.3e-05	0.175854	0.005636	0.000453	0.00013	0.323759	0.230585	0.000618	0.000319	0.050074	0.001948	1e-06	0.139474
-1.0367	-0.7433	-2.6933	-2.6133	0.4167	-1.18	-1.2833	-1.9	-1.58	0.0867	-1.42	-1.6133	-0.2	-1.5167	-2	-0.3767	-0.53	-5.076	-3.64	-13.187	-12.796	2.04	-6.671	-6.284	-9.303	-7.736	0.424	-8.028	-7.899	-0.979	-7.426	-9.793	-1.844	-2.997	9e-06	0.000765	0	0	0.047889	0	0	0	0	0.673556	0	0	0.333258	0	0	0.072459
-0.5767	-0.6667	-1.81	-0.3	-0.0533	-0.545	-0.78	NA	-1.59	0.1767	-0.875	-0.59	-0.0167	-0.5233	-0.215	-0.6267	-0.695	-1.66	-1.919	-5.209	-0.863	-0.153	-1.811	-1.833	NA	-3.736	0.508	-2.908	-1.386	-0.048	-1.506	-0.505	-1.803	-1.633	0.106606	0.063844	1e-05	0.394253	0.878961	0.079367	0.075991	NA	0.000717	0.614582	0.00651	0.175058	0.962037	0.141688	0.616818	0.080579
0.13	0.0367	0.4433	0.2	0.3467	0.3225	0.4867	0.1567	-0.0167	0.08	0.2967	0.22	0.27	0.03	-0.3467	0.4533	-0.0625	0.505	0.143	1.723	0.777	1.347	1.447	1.891	0.609	-0.065	0.254	1.153	0.855	1.049	0.117	-1.347	1.762	-0.28	0.616256	0.887421	0.092895	0.441717	0.185736	0.155891	0.066095	0.546164	0.948687	0.800945	0.256003	0.397808	0.30054	0.907784	0.185736	0.086015
0.02	-0.0233	-0.35	-0.0533	0.02	-0.195	0.4267	0.0833	0.1367	-0.1333	-0.1575	-0.29	0	-0.28	-0.0767	0.4033	0.185	0.109	-0.127	-1.904	-0.29	0.109	-1.225	2.322	0.453	0.744	-0.725	-0.99	-1.578	0	-1.524	-0.417	2.195	1.162	0.913881	0.8996	0.063974	0.773149	0.913881	0.227588	0.025366	0.652661	0.461397	0.472325	0.328265	0.122357	1	0.135396	0.678769	0.033982
-0.585	-0.9433	0.3267	0.665	-3.36	-0.5725	-1.3667	-0.04	-2.585	-0.6367	-0.295	-1.53	-0.3933	-0.4267	NA	-1.5533	-0.3425	-0.874	-1.727	0.598	0.994	-3.551	-1.21	-2.502	-0.042	-3.864	-1.165	-0.624	-2.287	-0.72	-0.781	NA	-2.844	-0.724	0.388733	0.094297	0.554252	0.328053	0.001267	0.235507	0.017933	0.966554	0.000543	0.252848	0.537541	0.0293	0.476979	0.440783	NA	0.007887
-0.1067	0.0333	-0.2667	0.4133	-0.89	0.0175	0.07	-0.4	-0.38	-0.07	-0.2175	-0.4767	0.2867	-0.07	-0.4033	-0.3833	-0.0775	-0.322	0.1	-0.804	1.246	-2.683	0.061	0.211	-0.985	-1.146	-0.211	-0.757	-1.437	0.864	-0.211	-1.216	-1.156	-0.27	0.749462	0.920459	0.426228	0.220048	0.010594	0.951728	0.833941	0.330786	0.258831	0.833941	0.453436	0.158563	0.39266	0.833941	0.2312	0.254744
0.1533	-0.1833	-0.1833	-0.17	-0.33	-0.5233	-0.7833	1.14	-0.4067	-0.1833	0.1225	-0.3533	-0.8167	-0.3067	-0.365	-0.7133	-0.35	0.611	-0.731	-0.731	-0.553	-1.315	-2.086	-3.122	3.709	-1.621	-0.731	0.564	-1.408	-3.254	-1.222	-1.188	-2.843	-1.611	0.544956	0.469688	0.469688	0.583535	0.196683	0.044067	0.003507	0.000688	0.113707	0.469688	0.57641	0.167569	0.002451	0.229503	0.242644	0.007279
-0.0867	-0.5067	-0.1	0.11	-0.2067	-0.1975	-0.2233	-0.265	-0.1833	-0.2633	-0.32	-0.0767	-0.1233	0.1267	-0.56	0.09	-0.3775	-0.478	-2.797	-0.552	0.607	-1.141	-1.259	-1.233	-1.194	-1.012	-1.454	-2.04	-0.423	-0.681	0.699	-3.091	0.497	-2.406	0.634993	0.00793	0.584047	0.547181	0.260806	0.215455	0.224921	0.239439	0.317681	0.153941	0.048101	0.674436	0.499956	0.48851	0.003644	0.622073
0.0933	0.11	0.31	-0.3133	-0.1833	-0.02	-0.1733	-0.4133	-0.17	0.5267	0.0675	0.0733	-0.3967	-0.23	-0.55	0.2	-0.0875	0.415	0.489	1.379	-1.394	-0.816	-0.103	-0.771	-1.839	-0.756	2.343	0.347	0.326	-1.765	-1.023	-2.447	0.89	-0.45	0.680121	0.627163	0.175349	0.170858	0.419413	0.918662	0.445031	0.073228	0.453772	0.024097	0.730531	0.745877	0.085101	0.312193	0.018821	0.378769
0.26	0.2267	0.23	0.24	0.22	0.4075	0.09	0.06	0.1633	0.0167	0.0675	0.0733	0.0333	-0.15	-0.1567	0.36	-0.0825	1.49	1.299	1.318	1.376	1.261	2.697	0.516	0.344	0.936	0.096	0.447	0.42	0.191	-0.86	-0.898	2.064	-0.546	0.143846	0.201159	0.194745	0.176437	0.214464	0.010136	0.608709	0.732661	0.354658	0.924355	0.657394	0.676425	0.849414	0.394914	0.374439	0.045488
-0.1967	-0.12	-0.1867	0.1833	-0.2467	-0.2125	-0.1467	0.1433	-0.2133	-0.5633	-0.1525	-0.12	-0.2967	-0.4833	0.3467	-0.1367	-0.0475	-0.964	-0.588	-0.915	0.899	-1.209	-1.203	-0.719	0.703	-1.046	-2.762	-0.863	-0.588	-1.454	-2.37	1.7	-0.67	-0.269	0.34069	0.5596	0.36554	0.374078	0.233566	0.235983	0.476251	0.48627	0.301826	0.0086	0.393063	0.5596	0.153539	0.022658	0.096886	0.506657
-0.0267	-0.6967	-0.0433	-0.29	-0.75	-0.025	0.58	-1.96	0.1	-0.355	-0.335	0.25	0.27	-0.3733	-0.96	-0.235	-0.5133	-0.095	-2.483	-0.154	-1.034	-2.673	-0.103	1.688	-4.034	0.291	-1.033	-1.379	0.728	0.786	-1.331	-2.794	-0.684	-1.83	0.924894	0.018725	0.878263	0.309394	0.011944	0.918717	0.101596	0.00034	0.772989	0.30963	0.177965	0.472402	0.438037	0.193127	0.008911	0.49917
0.2633	-0.01	0.13	0.2467	0.01	0.0525	0.2933	0.0467	0.2133	-0.2067	0.37	0.3167	0.0467	-0.0733	0.3267	0.0467	0.1775	1.54	-0.058	0.76	1.443	0.058	0.355	1.716	0.273	1.248	-1.209	2.499	1.852	0.273	-0.429	1.911	0.273	1.199	0.131304	0.95365	0.451471	0.156807	0.95365	0.724766	0.093877	0.786292	0.219307	0.233784	0.016614	0.071314	0.786292	0.670273	0.063158	0.786292
0.02	0.1233	0.245	-0.23	-0.13	-0.945	0.06	-2.97	-0.61	0.045	-0.715	0.225	-0.09	0.0933	NA	-0.22	-0.16	0.042	0.453	0.734	-0.487	-0.39	-2.832	0.18	-6.295	-1.293	0.135	-3.031	0.674	-0.27	0.343	NA	-0.659	-0.48	0.96662	0.655722	0.47147	0.631358	0.701014	0.01045	0.859133	4e-06	0.211153	0.894089	0.006726	0.507969	0.790178	0.735546	NA	0.517338
0.85	0.9067	0.66	0.7767	2.55	0.7025	0.66	0.5933	0.8533	1.39	0.6867	0.97	2.8	0.51	0.07	0.7733	0.8275	2.773	2.957	2.153	2.533	8.318	2.646	2.153	1.935	2.783	4.534	2.24	3.164	9.133	1.664	0.228	2.522	3.117	0.008442	0.005215	0.037496	0.015373	0	0.011636	0.037496	0.060127	0.00821	5.3e-05	0.0308	0.002991	0	0.10412	0.820571	0.015786
-0.2333	-0.365	-0.22	0.7967	NA	0.115	0.62	-0.14	-0.51	-0.29	-0.015	0.07	0.5733	-0.295	1.08	-1.16	0.56	-0.568	-0.726	-0.437	1.94	NA	0.229	1.233	-0.197	-0.717	-0.706	-0.03	0.139	1.396	-0.587	2.147	-2.306	0.787	0.576082	0.476223	0.666388	0.066253	NA	0.82141	0.231627	0.845904	0.481461	0.488029	0.976496	0.89067	0.177605	0.563925	0.043883	0.031632
-0.6033	-0.38	0.07	-1.0633	-0.8067	-0.3775	-0.265	0.05	-0.7867	-0.4933	-0.38	-0.53	-0.19	-0.0467	-0.0133	-0.74	-0.5033	-2.484	-1.564	0.288	-4.378	-3.321	-1.795	-0.891	0.206	-3.239	-2.031	-1.806	-2.182	-0.782	-0.192	-0.055	-3.046	-2.072	0.017459	0.125905	0.774757	8.9e-05	0.001971	0.080581	0.378589	0.838	0.002475	0.049201	0.078673	0.035282	0.438884	0.84866	0.956509	0.004166
0.0533	0.2767	0.2933	-0.2167	-0.1733	0.2525	-0.2167	-0.3467	-0.145	0.11	0.1425	-0.1867	-0.3133	-0.1367	-0.2567	0.2867	0.025	0.251	1.304	1.383	-1.022	-0.817	1.375	-1.022	-1.635	-0.558	0.519	0.776	-0.88	-1.477	-0.644	-1.21	1.352	0.136	0.802759	0.199618	0.174412	0.313196	0.418681	0.176968	0.313196	0.110091	0.579849	0.606901	0.442473	0.384113	0.147506	0.523054	0.233401	0.184182
0.1567	0.0667	0.2867	0.59	-0.0133	0.3925	0.09	-0.1067	-0.2067	0.11	0.4225	0.8233	0.31	0.6733	0.4267	0.7533	0.4375	0.87	0.37	1.592	3.276	-0.074	2.516	0.408	-0.592	-1.147	0.611	2.709	4.571	1.721	3.739	2.369	4.183	2.805	0.389619	0.713239	0.119421	0.002197	0.941358	0.016018	0.685463	0.557052	0.258074	0.544852	0.009931	4.7e-05	0.093025	0.000585	0.022812	0.000155
0.44	0.245	-0.14	0.075	NA	0.165	0.045	NA	0.07	0.38	-0.23	-0.045	-0.005	-0.13	NA	-0.165	0.085	2.451	1.114	-0.637	0.341	NA	0.751	0.205	NA	0.225	1.222	-0.74	-0.205	-0.023	-0.591	NA	-0.751	0.387	0.02649	0.282015	0.533495	0.737546	NA	0.464127	0.840463	NA	0.824789	0.239816	0.470446	0.840463	0.982144	0.562785	NA	0.464127
-0.2633	0.47	0.0267	1.42	0.21	0.64	0.955	1.055	-0.1	0.4467	0.2475	0.2133	0.9433	0.18	2.8233	-0.8667	-0.3233	-0.638	1.138	0.065	2.807	0.508	1.789	1.888	2.086	-0.242	1.082	0.692	0.517	2.284	0.436	6.836	-2.099	-0.783	0.527687	0.262504	0.948868	0.007964	0.614163	0.081837	0.066974	0.044038	0.810026	0.286536	0.493306	0.608572	0.028271	0.665508	0	0.04283
-0.7833	-0.855	-0.3267	1.0367	-1.31	-0.6433	-0.585	NA	-1.85	-0.2967	-0.3467	-0.215	0.0667	-1.59	0.07	0.035	NA	-1.59	-1.417	-0.663	2.104	-1.535	-1.306	-0.97	NA	-2.168	-0.602	-0.704	-0.356	0.135	-3.228	0.082	0.058	NA	0.125158	0.169559	0.513706	0.046223	0.13805	0.204204	0.342111	NA	0.040493	0.552794	0.488522	0.724757	0.893504	0.003652	0.93531	0.954231
-0.3167	-0.5433	-0.0833	0.66	-0.3133	0.025	0.135	0.05	-0.0367	-0.0133	-0.26	0.27	-0.28	-0.29	0.7633	-0.15	-0.0267	-1.132	-1.943	-0.298	1.927	-1.12	0.103	0.394	0.179	-0.131	-0.048	-1.074	0.966	-1.001	-1.037	2.73	-0.536	-0.095	0.264644	0.059547	0.767344	0.061564	0.269622	0.918329	0.695682	0.859055	0.89638	0.962224	0.289853	0.340459	0.323098	0.306347	0.009596	0.594843
-0.5	-0.3233	0.3433	0.4833	-0.695	-0.11	0.3467	-0.3567	0.375	-0.2233	0.205	0.2233	0.0567	-0.4	-0.015	0.15	-0.02	-2.268	-1.467	1.557	2.193	-2.574	-0.576	1.573	-1.618	1.389	-1.013	1.074	1.013	0.257	-1.815	-0.056	0.68	-0.091	0.029326	0.151003	0.127982	0.034789	0.014242	0.568021	0.124436	0.114276	0.173256	0.317672	0.289952	0.317672	0.798577	0.077816	0.955997	0.500512
-0.2667	-0.2567	0.49	-0.6867	-0.5367	-0.015	-0.6067	-0.57	-0.53	-0.1933	-0.07	-0.2433	-0.4433	-0.4633	-0.8433	-0.065	-0.33	-0.966	-0.929	1.774	-2.487	-1.943	-0.063	-2.197	-2.064	-1.919	-0.7	-0.293	-0.881	-1.605	-1.678	-3.054	-0.192	-1.195	0.340234	0.358441	0.083897	0.017342	0.059298	0.950312	0.034111	0.045787	0.06238	0.488066	0.771321	0.38369	0.116568	0.101472	0.004083	0.848605
-0.17	-0.4833	-0.0167	-0.24	-0.43	0	-0.7567	-0.22	-0.24	-0.2	-0.0925	-0.155	-0.2067	-0.6867	-0.395	-0.2033	-0.405	-0.716	-2.037	-0.07	-1.011	-1.812	0	-3.189	-0.757	-0.826	-0.843	-0.45	-0.533	-0.871	-2.894	-1.359	-0.857	-1.394	0.478537	0.049379	0.944408	0.318838	0.078662	1	0.003033	0.454172	0.414563	0.405101	0.655427	0.597204	0.389787	0.00655	0.182895	0.397398
-0.9	-3.06	-0.21	NA	NA	-0.77	-2.14	NA	-1.135	-1.09	-1.52	-0.335	-0.88	-0.825	NA	NA	-1.07	-2.02	-4.855	-0.577	NA	NA	-1.222	-3.396	NA	-2.547	-2.996	-2.412	-0.752	-1.975	-1.851	NA	NA	-1.698	0.06534	0.000349	0.574069	NA	NA	0.244278	0.005016	NA	0.024903	0.010693	0.032016	0.466101	0.070754	0.087831	NA	NA
-0.07	-0.43	0.605	-0.72	-0.1	0.1467	0.2	NA	0.44	-0.0633	-0.0525	0.275	0.035	-0.23	NA	0.47	-1.2467	-0.122	-0.914	1.05	-1.25	-0.123	0.312	0.347	NA	0.764	-0.135	-0.129	0.477	0.061	-0.489	NA	0.577	-2.651	0.904314	0.369875	0.304272	0.223631	0.903348	0.757919	0.731536	NA	0.452568	0.894032	0.898542	0.637493	0.952065	0.629368	NA	0.56947
-0.32	-0.24	-0.13	-0.175	-0.0067	-0.2775	0.205	0.3067	-0.37	0.1233	-0.095	0.0333	-0.46	-0.59	-0.015	0.23	-0.2533	-0.985	-1.279	-0.4	-0.762	-0.036	-1.708	0.892	1.634	-1.61	0.657	-0.413	0.178	-1.415	-2.567	-0.065	1.001	-1.35	0.334031	0.212361	0.69247	0.453315	0.971933	0.099812	0.380679	0.114442	0.119671	0.516857	0.682762	0.860397	0.169019	0.016466	0.948464	0.32628
-0.19	0.1667	0.5033	-1.0533	-1.01	-0.355	-0.71	-0.98	-0.0833	-0.3133	0.035	-0.4567	-0.5833	-0.3433	-0.7433	-0.4733	-0.6425	-0.582	0.51	1.541	-3.225	-3.092	-1.255	-2.174	-3	-0.255	-0.959	0.124	-1.398	-1.786	-1.051	-2.276	-1.449	-2.271	0.563978	0.612624	0.131078	0.002492	0.003587	0.216653	0.035617	0.004596	0.799906	0.343083	0.902136	0.169668	0.081586	0.299405	0.028211	0.154977
0.245	0.44	-0.0633	-0.04	NA	0.4067	0.56	NA	0.5	1.76	0.6	0.675	0.41	0.03	NA	-0.56	0.09	0.328	0.416	-0.104	-0.038	NA	0.666	0.53	NA	0.473	1.664	0.802	0.903	0.388	0.04	NA	-0.53	0.12	0.748576	0.684373	0.919019	0.970421	NA	0.517415	0.605655	NA	0.644454	0.120815	0.437251	0.383684	0.704721	0.968628	NA	0.605655
0.1333	-0.3167	2.1367	0.4833	-0.6467	-0.525	-0.1067	1.29	-0.1233	-0.015	0.2767	0.4	0.1967	0.4933	0.22	-0.3667	-0.0233	0.449	-1.067	7.198	1.628	-2.179	-2.042	-0.359	3.548	-0.415	-0.041	0.932	1.348	0.663	1.662	0.428	-1.235	-0.079	0.65611	0.293465	0	0.112558	0.036284	0.048822	0.721527	0.00114	0.680354	0.967327	0.357785	0.186583	0.512025	0.105574	0.671381	0.22508
-0.1767	-0.04	-0.19	-0.195	-0.99	-0.5	-0.095	0.02	-0.84	-0.015	-0.0833	-0.31	-0.785	-0.35	0.45	-0.94	-0.53	-0.6	-0.111	-0.646	-0.541	-1.943	-1.962	-0.264	0.055	-2.331	-0.042	-0.283	-0.86	-2.178	-0.971	1.529	-2.608	-1.04	0.553736	0.912522	0.524449	0.593311	0.063633	0.061181	0.794276	0.956191	0.028285	0.967135	0.779388	0.397992	0.03921	0.340915	0.138968	0.015257
-0.0733	-0.3	-0.18	0.43	-0.275	0.0675	-0.3267	-0.355	-0.3567	-0.0833	0.3325	0.0333	-0.0667	-0.02	-0.69	-0.5767	-0.325	-0.226	-0.926	-0.555	1.327	-0.693	0.24	-1.008	-0.894	-1.1	-0.257	1.184	0.103	-0.206	-0.062	-1.229	-1.779	-1.158	0.822276	0.360767	0.582064	0.192879	0.492869	0.811319	0.320182	0.377052	0.278379	0.798552	0.243872	0.918655	0.838189	0.951137	0.226926	0.083551
-1.1	-0.23	-0.08	-0.61	NA	-0.3	NA	NA	0.515	0.05	-0.8	-0.9	-1.27	-0.735	NA	-2.4	-0.41	-2.154	-0.26	-0.157	-0.69	NA	-0.48	NA	NA	0.824	0.057	-1.279	-1.018	-2.031	-1.175	NA	-2.714	-0.464	0.051289	0.799019	0.877984	0.502892	NA	0.639657	NA	NA	0.425562	0.955802	0.223941	0.328046	0.06402	0.26167	NA	0.018204
-0.1167	-0.38	-0.35	-0.365	0.1133	-0.21	0.0533	0.2333	-0.1767	-0.57	-0.245	-0.2233	-0.0167	-0.1833	0.3467	-0.3367	-0.235	-0.699	-2.278	-2.098	-1.786	0.679	-1.259	0.32	1.399	-1.059	-3.417	-1.696	-1.339	-0.1	-1.099	2.078	-2.018	-1.627	0.488545	0.028368	0.042515	0.081901	0.500976	0.215676	0.750927	0.169911	0.296198	0.001508	0.097992	0.188506	0.920938	0.278609	0.044418	0.050585
-0.01	-0.7467	-0.0033	-0.0633	-0.835	0.12	-0.105	0.05	-0.8767	0.02	0.07	-0.675	-0.355	-1.025	3.63	-1.1233	-0.25	-0.026	-1.941	-0.009	-0.165	-1.772	0.36	-0.223	0.106	-2.279	0.042	0.182	-1.432	-0.753	-2.175	5.447	-2.92	-0.531	0.979445	0.062236	0.993148	0.870411	0.087073	0.721392	0.825257	0.916239	0.030369	0.966441	0.856918	0.162877	0.4574	0.038049	8e-06	0.006773
-0.24	-0.3	0.87	2.525	NA	0.19	-0.385	NA	-0.99	-0.05	-0.12	-0.11	-0.02	-0.555	NA	-0.945	-0.23	-0.398	-0.352	1.443	4.187	NA	0.223	-0.638	NA	-1.642	-0.059	-0.199	-0.182	-0.023	-0.92	NA	-1.567	-0.381	0.696837	0.730416	0.171834	0.000979	NA	0.82702	0.533831	NA	0.123664	0.954103	0.845221	0.85796	0.981632	0.373491	NA	0.140162
0.72	-0.71	NA	2.32	NA	NA	-0.93	NA	NA	2.18	4.065	2.915	-0.095	2.52	5.08	NA	NA	1.465	-0.834	NA	3.854	NA	NA	-1.092	NA	NA	3.621	6.753	4.842	-0.158	5.127	5.967	NA	NA	0.167589	0.419898	NA	0.002124	NA	NA	0.295207	NA	NA	0.003279	1.6e-05	0.000357	0.877119	0.000218	5.5e-05	NA
0.0267	-0.1667	-0.0967	0.0067	0.01	-0.1125	0.2167	0.2233	0.2933	-0.02	0.07	0.1633	0.06	0.1833	0.51	-0.11	0.165	0.165	-1.032	-0.598	0.041	0.036	-0.804	1.341	1.383	1.816	-0.124	0.5	1.011	0.371	1.135	3.157	-0.681	1.179	0.86974	0.308605	0.553051	0.967293	0.971673	0.426217	0.187669	0.174751	0.077166	0.902106	0.619647	0.318252	0.712342	0.263401	0.00309	0.499957
-0.11	-0.1367	0.08	-0.3533	-0.7733	-0.315	-0.3733	-0.19	-0.37	-0.0567	-0.1325	-0.37	-0.3567	-0.22	-0.3267	-0.48	-0.375	-0.504	-0.627	0.367	-1.62	-3.545	-1.668	-1.712	-0.871	-1.696	-0.26	-0.701	-1.696	-1.635	-1.009	-1.498	-2.201	-1.985	0.616779	0.534462	0.715701	0.113012	0.001005	0.103114	0.094618	0.388846	0.097499	0.796339	0.487042	0.097499	0.109758	0.319146	0.141977	0.033521
-0.0667	-0.3333	-0.3367	0.1067	-0.6333	-0.245	-0.05	-0.0033	-0.15	-0.31	-0.04	-0.2633	-0.3167	-0.2867	0.1633	-0.27	-0.1433	-0.389	-1.945	-1.965	0.622	-3.696	-1.651	-0.292	-0.019	-0.875	-1.477	-0.233	-1.537	-1.848	-1.673	0.953	-1.576	-0.836	0.699457	0.05928	0.056899	0.537417	0.000697	0.107117	0.772071	0.984584	0.386976	0.148015	0.816708	0.132768	0.072514	0.102682	0.346633	0.123522
NA	NA	NA	NA	NA	NA	NA	NA	NA	0.03	NA	-0.52	0.02	-1.32	NA	NA	NA	NA	NA	NA	NA	NA	NA	NA	NA	NA	0.075	NA	-1.299	0.05	-3.297	NA	NA	NA	NA	NA	NA	NA	NA	NA	NA	NA	NA	0.94431	NA	0.272224	0.962848	0.036049	NA	NA
-0.0733	0.32	-0.1333	-0.1333	0.3567	0.035	0.36	-0.21	0.11	0.06	0.1633	0.4267	0.01	-0.3833	-0.29	0.2933	-0.0375	-0.264	1.151	-0.48	-0.48	1.283	0.145	1.295	-0.755	0.396	0.176	0.587	1.535	0.036	-1.379	-1.043	1.055	-0.156	0.793363	0.256826	0.634236	0.634236	0.207196	0.88518	0.20307	0.454637	0.694542	0.861052	0.560303	0.133038	0.971493	0.175909	0.303406	0.297959
0.38	-0.21	-0.21	0.2633	0.5233	0.5575	0.15	-0.59	0.47	-0.1133	0.2025	0.1367	0.2933	0.2067	0.2567	0.31	0.1175	1.798	-0.994	-0.994	1.246	2.476	3.046	0.71	-2.792	2.224	-0.536	1.106	0.647	1.388	0.978	1.214	1.467	0.642	0.079635	0.326309	0.326309	0.219935	0.017551	0.004068	0.481941	0.007964	0.031797	0.594729	0.275101	0.521514	0.172751	0.333956	0.231619	0.150159
1.5633	1.2167	1.1567	1.2833	1.5733	1.115	1.4233	1.6733	1.5	1.1267	1.3275	1.56	1.5433	1.0633	1.9033	1.3	1.2775	7.815	6.082	5.782	6.415	7.865	6.436	7.115	8.365	7.498	5.632	7.663	7.798	7.715	5.315	9.514	6.498	7.374	0	0	1e-06	0	0	0	0	0	0	1e-06	0	0	0	4e-06	0	0
0.1133	0.12	0.2367	0.4467	0.08	0.1625	0.13	-0.16	0.12	0.24	0.1075	0.2933	0.2933	0.1567	0.0867	0.2867	0.2767	0.94	0.996	1.964	3.707	0.664	1.557	1.079	-1.328	0.996	1.992	1.03	2.434	2.434	1.3	0.719	2.379	2.296	0.352689	0.325409	0.056599	0.000643	0.510634	0.127424	0.287228	0.191887	0.325409	0.053358	0.309242	0.019541	0.019541	0.20111	0.47626	0.02229
0.0333	0.2267	-0.13	0.1	-0.53	-0.4725	0.295	2.98	NA	-0.05	-0.43	0.035	-0.1033	0.0467	-1.25	-0.605	-0.28	0.174	1.185	-0.679	0.523	-2.262	-2.851	1.259	8.991	NA	-0.213	-1.297	0.149	-0.54	0.244	-3.772	-2.582	-0.845	0.863197	0.248014	0.503522	0.606136	0.033258	0.008913	0.220455	0	NA	0.83289	0.207062	0.882553	0.594255	0.809436	0.000961	0.016514
-0.38	0.06	-0.48	-0.1	-0.8	-0.27	NA	-0.0233	-0.47	-0.1	0.01	0.185	-0.07	0.05	0.34	-0.76	-0.52	-0.751	0.119	-0.948	-0.279	-2.738	-0.924	NA	-0.08	-0.929	-0.279	0.028	0.517	-0.138	0.099	1.164	-1.502	-1.028	0.463941	0.907142	0.3574	0.783583	0.014883	0.369567	NA	0.937368	0.367233	0.783583	0.978062	0.612446	0.891763	0.922559	0.262116	0.153206
0.23	0.26	0.29	0.125	NA	0.22	0.11	1.39	0.285	0.84	0.09	0.545	0.19	0.245	NA	0.55	0.135	0.705	0.797	0.889	0.383	NA	0.477	0.337	3.012	0.873	2.574	0.276	1.67	0.582	0.751	NA	1.685	0.414	0.490786	0.436943	0.386976	0.706594	NA	0.639847	0.740323	0.008046	0.39503	0.020023	0.786146	0.113758	0.568306	0.463388	NA	0.110723
0.245	-0.005	-0.125	0.035	1.89	-0.12	0.005	NA	0.135	-0.35	0.1033	0.37	0.085	0.18	NA	0.31	-0.0967	1.598	-0.033	-0.815	0.228	8.714	-0.782	0.033	NA	0.88	-2.282	0.825	2.413	0.554	1.174	NA	2.021	-0.772	0.1262	0.974322	0.424862	0.821849	0	0.443326	0.974322	NA	0.389415	0.033841	0.419213	0.025811	0.585702	0.254631	NA	0.05716
-0.42	-0.5667	-0.6233	-0.53	-0.3167	-0.505	0.3733	-0.1867	-0.0633	-0.23	-0.445	-0.2133	0.1667	-0.14	0.3667	-0.2367	-0.0675	-1.801	-2.43	-2.673	-2.273	-1.358	-2.501	1.601	-0.801	-0.272	-0.986	-2.204	-0.915	0.715	-0.6	1.573	-1.015	-0.334	0.0791	0.019603	0.010772	0.028394	0.18194	0.016526	0.117111	0.428048	0.787291	0.32978	0.033282	0.365635	0.478832	0.551563	0.123597	0.316122
-0.19	-0.29	-0.225	-0.4	2.43	-0.99	-0.79	NA	-0.25	-0.215	-1.03	-0.58	-0.1333	-0.345	NA	-0.325	-0.43	-0.354	-0.382	-0.419	-0.527	3.2	-1.304	-1.04	NA	-0.329	-0.4	-1.356	-1.08	-0.304	-0.642	NA	-0.605	-0.801	0.729373	0.708975	0.68233	0.607614	0.007267	0.215832	0.317904	NA	0.747461	0.695641	0.198967	0.300483	0.766059	0.532178	NA	0.555861
0.34	0.12	0.565	0.16	NA	-0.5933	0.39	0.68	-0.08	0.685	1.21	0.775	0.07	0.36	NA	0.24	0.355	1.028	0.363	1.709	0.342	NA	-2.197	1.179	1.454	-0.242	2.071	2.587	2.344	0.212	1.089	NA	0.513	1.074	0.319619	0.721585	0.107432	0.736841	NA	0.043528	0.256003	0.165842	0.812007	0.055355	0.020189	0.032768	0.835109	0.292915	NA	0.61504
-0.68	-0.47	-0.54	-0.79	-0.62	-0.725	-0.225	0.23	0.05	-0.895	-1.3433	-0.5367	-0.68	-0.71	-0.01	-0.8	-0.83	-2.225	-0.888	-1.442	-2.584	-1.171	-2.739	-0.601	0.434	0.094	-2.391	-4.395	-1.756	-2.225	-2.323	-0.019	-2.617	-1.568	0.035965	0.383667	0.16236	0.016406	0.253298	0.011559	0.553578	0.667938	0.925559	0.025186	0.000201	0.092149	0.035965	0.029175	0.98509	0.015241
-0.1667	1.56	1.19	-0.71	1.0733	0.2725	-0.8267	1.3267	-0.99	0.52	-0.0075	0.55	-0.27	-0.1033	-0.32	0.7067	1.1375	-0.524	4.902	3.739	-1.822	3.373	0.989	-2.598	4.169	-3.111	1.634	-0.027	1.728	-0.848	-0.325	-1.006	2.221	4.127	0.603395	1.7e-05	0.000584	0.07608	0.001676	0.328796	0.01312	0.000162	0.003455	0.110195	0.978426	0.091741	0.401305	0.747114	0.320748	0.032176
-0.5633	0.0967	2.91	-0.205	1.9667	0.6967	0.4833	2.2333	0.1967	0.4133	0.395	0.4967	1.4567	-0.1267	0.4167	-0.1133	0.535	-2.289	0.393	11.826	-0.68	7.993	2.831	1.964	9.076	0.799	1.68	1.854	2.018	5.92	-0.515	1.693	-0.461	2.511	0.027621	0.696591	0	0.500417	0	0.007331	0.05674	0	0.429041	0.101088	0.07146	0.050542	1e-06	0.60965	0.098461	0.647682
-1.76	0.055	0.7933	-0.3633	NA	-0.405	-0.72	1.01	0.23	-0.36	0.5125	0.905	1.22	-0.78	NA	-1.685	-2.155	-3.14	0.098	1.734	-0.794	NA	-0.723	-0.908	1.274	0.29	-0.787	1.293	1.615	2.666	-1.392	NA	-3.006	-3.845	0.004842	0.92274	0.097303	0.435907	NA	0.477721	0.373761	0.216181	0.77447	0.440069	0.209678	0.12095	0.014275	0.17825	NA	0.006602
-0.845	-0.39	-1.46	-0.135	NA	-1.095	NA	NA	-0.47	-0.505	0.0133	0.21	0.005	-0.875	NA	0.39	-0.4267	-1.636	-0.925	-1.999	-0.261	NA	-2.12	NA	NA	-0.643	-0.978	0.032	0.287	0.01	-1.694	NA	0.534	-1.012	0.121972	0.369275	0.063469	0.797259	NA	0.050505	NA	NA	0.529365	0.34324	0.975183	0.777556	0.9924	0.110234	NA	0.600992
-0.49	0.525	-1.06	0.44	NA	NA	NA	NA	0.13	-1.61	-3.46	-0.825	0.4367	0.15	NA	NA	NA	-0.705	0.755	-1.078	0.448	NA	NA	NA	NA	0.132	-2.316	-3.519	-1.187	0.769	0.153	NA	NA	NA	0.497787	0.468404	0.307505	0.664497	NA	NA	NA	NA	0.897558	0.044273	0.005967	0.264089	0.460376	0.881923	NA	NA
NA	0.46	NA	NA	NA	NA	NA	NA	NA	NA	0.86	-1.71	-0.35	-1.65	NA	NA	NA	NA	1.149	NA	NA	NA	NA	NA	NA	NA	NA	2.148	-4.271	-0.874	-4.122	NA	NA	NA	NA	0.322311	NA	NA	NA	NA	NA	NA	NA	NA	0.107206	0.016825	0.437336	0.018758	NA	NA
0.33	0.27	1.65	1.705	-0.5133	0.21	0.34	0.2233	-0.12	0.73	0.43	1.04	-0.02	0.67	0.24	-0.31	-0.595	0.95	0.777	4.748	6.939	-2.559	1.047	0.978	1.113	-0.345	2.971	1.75	2.993	-0.058	1.928	1.196	-0.892	-2.421	0.356835	0.448841	0.000236	4e-06	0.021387	0.311247	0.342859	0.282565	0.734482	0.009238	0.099846	0.00883	0.954838	0.072331	0.249543	0.385955
0.4133	0.11	0.52	0.98	0.0933	0.0767	0.9333	0.71	0.4167	0.1267	0.295	0.4033	0.75	0.9867	1.5967	-0.2533	-0.2425	1.515	0.403	1.905	2.932	0.342	0.281	3.42	2.602	1.527	0.464	1.248	1.478	2.748	3.616	5.851	-0.928	-1.026	0.138031	0.689115	0.064199	0.005639	0.734202	0.780262	0.001494	0.013092	0.134971	0.645148	0.21948	0.147544	0.009066	0.000857	1e-06	0.359025
-0.17	-0.3	0.08	0.03	-0.06	-0.0467	-0.23	0.0967	-0.55	0.72	0.045	-0.24	-0.75	-0.09	0.0533	-0.18	-0.125	-0.533	-0.941	0.251	0.133	-0.326	-0.254	-0.722	0.525	-1.726	3.195	0.2	-0.753	-2.353	-0.282	0.29	-0.565	-0.555	0.601329	0.360993	0.805107	0.895815	0.748735	0.803133	0.481254	0.606787	0.104252	0.005814	0.844332	0.462717	0.032163	0.781387	0.775783	0.580315
-0.0267	-0.2267	-0.2533	0.69	0.1233	-0.17	0.445	0.9233	-0.04	0.12	-0.1825	0.36	0.61	0.34	1.1133	0.01	-0.3125	-0.128	-1.092	-1.22	3.324	0.594	-0.946	1.75	4.448	-0.193	0.578	-1.015	1.416	2.938	1.638	5.363	0.048	-1.738	0.898461	0.281691	0.229777	0.001956	0.555931	0.350272	0.08805	7.2e-05	0.848226	0.566611	0.316403	0.164848	0.005548	0.109619	4e-06	0.961831
-0.22	-0.11	-0.35	-0.09	-0.4233	-0.885	NA	-0.08	NA	-0.11	NA	NA	NA	0.05	0.115	-0.28	NA	-0.311	-0.156	-0.495	-0.18	-1.038	-2.505	NA	-0.196	NA	-0.156	NA	NA	NA	0.071	0.23	-0.396	NA	0.760669	0.878777	0.628962	0.859941	0.319051	0.026938	NA	0.847686	NA	0.878777	NA	NA	NA	0.944708	0.82169	0.698594
0.0333	-0.2833	-0.0167	0.0267	-0.58	-0.2	0.19	0.44	-0.385	0.4567	0.3075	-0.1533	-0.1733	-0.0133	0.7467	0	-0.31	0.111	-0.939	-0.055	0.088	-1.923	-0.663	0.514	1.191	-1.042	1.514	1.177	-0.508	-0.575	-0.044	2.476	0	-0.839	0.91263	0.354002	0.956246	0.930051	0.062731	0.511622	0.610246	0.241678	0.304494	0.139063	0.2471	0.614383	0.569186	0.96499	0.018347	1
-0.09	0.19	-0.31	-0.24	-0.0967	0.03	-0.35	-0.2267	0.24	-0.21	-0.155	-0.4	0.19	-0.38	0.11	-0.38	-0.28	-0.372	0.786	-1.283	-1.405	-0.693	0.215	-1.448	-1.625	0.993	-1.229	-0.907	-1.655	0.786	-1.572	0.788	-1.572	-1.639	0.714609	0.443562	0.218374	0.179849	0.498638	0.83255	0.167412	0.124363	0.335865	0.237387	0.378224	0.117938	0.443562	0.135987	0.442326	0.135987
-0.9867	-0.2567	-0.2367	-0.1833	-0.4033	-0.305	-0.0167	-0.1933	-0.11	-0.1933	0.0625	-0.2133	0.1667	0.1567	0.1733	-0.05	0.185	-4.908	-1.277	-1.177	-0.912	-2.006	-1.752	-0.083	-0.962	-0.547	-0.962	0.359	-1.061	0.829	0.779	0.862	-0.249	1.063	1.5e-05	0.208979	0.24598	0.367203	0.051537	0.087372	0.934338	0.341922	0.587275	0.341922	0.721477	0.294907	0.41195	0.440343	0.393662	0.804845
-0.86	NA	NA	NA	NA	NA	NA	NA	0.13	NA	-1.245	-0.99	-0.16	0.04	NA	NA	NA	-1.064	NA	NA	NA	NA	NA	NA	NA	0.114	NA	-1.54	-0.866	-0.198	0.035	NA	NA	NA	0.325135	NA	NA	NA	NA	NA	NA	NA	0.912882	NA	0.170459	0.417178	0.849123	0.973134	NA	NA
-0.2267	0.7967	-0.1367	-1.2633	0.77	0.5975	0.6133	0.7833	0.6567	-0.8533	-0.12	0.2733	0.3133	0.4167	1.5033	0.2033	0.4275	-0.994	3.494	-0.599	-5.54	3.377	3.026	2.69	3.435	2.88	-3.742	-0.526	1.199	1.374	1.827	6.593	0.892	2.165	0.326272	0.00119	0.55238	2e-06	0.001657	0.004349	0.010424	0.001405	0.006397	0.00058	0.601668	0.237805	0.177167	0.075227	0	0.377965
0.0533	-0.0333	0.1733	-0.14	0.1567	0.195	0.2667	-0.0867	0.3167	-0.24	0.32	0.4867	-0.01	-0.1067	-0.31	0.74	-0.02	0.187	-0.117	0.609	-0.402	0.551	0.791	0.937	-0.305	1.113	-0.689	1.298	1.71	-0.035	-0.375	-1.089	2.6	-0.081	0.85232	0.907363	0.546037	0.690136	0.585136	0.43365	0.354561	0.76235	0.272703	0.4952	0.201854	0.09528	0.97215	0.709845	0.28277	0.013136
-0.09	-0.1467	-0.32	0.1767	0.01	-0.045	0.24	0.32	0.0667	-0.13	0.2075	0.1133	0.1533	0.2133	-0.005	0.0733	0.0125	-0.354	-0.577	-1.259	0.695	0.032	-0.204	0.944	1.259	0.262	-0.511	0.942	0.446	0.603	0.839	-0.016	0.288	0.057	0.725265	0.567365	0.215718	0.491289	0.974545	0.839129	0.351045	0.215718	0.794544	0.612031	0.351839	0.658248	0.549963	0.406577	0.987271	0.77455
-0.2867	-0.265	0.1667	-1.44	NA	-0.0725	NA	0.12	-0.87	-0.08	-0.615	0.2	0.065	-0.59	NA	-0.91	-0.33	-0.773	-0.584	0.45	-3.172	NA	-0.226	NA	0.264	-1.355	-0.176	-1.355	0.441	0.143	-0.919	NA	-1.417	-0.727	0.449023	0.566412	0.658166	0.005133	NA	0.823778	NA	0.794428	0.191644	0.862023	0.19177	0.664612	0.887686	0.369883	NA	0.17293
-0.29	-0.8067	-0.0967	0.0867	-0.1833	-0.0375	-0.04	0.2367	0.0133	-0.6933	-0.1975	0.1567	-0.1567	0.1367	0.5667	-0.45	-0.15	-1.226	-3.411	-0.409	0.367	-0.775	-0.183	-0.169	1.001	0.056	-2.932	-0.964	0.663	-0.663	0.578	2.396	-1.903	-0.732	0.227133	0.001477	0.684843	0.715895	0.442664	0.855619	0.866515	0.322842	0.955312	0.005514	0.340557	0.511383	0.511383	0.566496	0.021259	0.064159
-0.1133	-0.0733	-0.6333	-0.1233	-0.2	-0.3225	-0.3133	-0.05	-0.04	-0.1433	-0.08	-0.24	-0.5933	-0.6467	0.0633	-0.5467	-0.2075	-0.506	-0.328	-2.83	-0.551	-0.894	-1.664	-1.4	-0.223	-0.179	-0.64	-0.413	-1.072	-2.651	-2.889	0.283	-2.442	-1.07	0.61535	0.744869	0.007215	0.584635	0.376828	0.103869	0.169144	0.824352	0.859053	0.525522	0.681986	0.289936	0.011398	0.006174	0.778645	0.01904
0.24	0.06	0.5	-0.075	NA	-1.58	NA	NA	-0.1	0.3	NA	0.21	1.06	0.31	NA	NA	NA	0.892	0.158	1.314	-0.279	NA	-4.153	NA	NA	-0.263	1.115	NA	0.781	2.786	0.815	NA	NA	NA	0.399946	0.878839	0.227392	0.787917	NA	0.003645	NA	NA	0.799725	0.299112	NA	0.458877	0.025141	0.440194	NA	NA
0.8	0.4033	1.4067	0.81	-0.4	-0.0775	1.4267	0.55	-0.0333	0.0233	0.5133	0.95	0.18	0.87	-0.0633	0.8	0.6775	1.102	0.556	1.938	1.116	-0.551	-0.123	1.966	0.758	-0.046	0.032	0.707	1.309	0.248	1.199	-0.087	1.102	1.078	0.276947	0.581478	0.059736	0.271076	0.584593	0.90248	0.056352	0.452998	0.963594	0.974511	0.483477	0.198052	0.805384	0.237712	0.930894	0.276947
0.1667	0.16	0.0333	-0.0133	-0.165	0.3175	-0.34	-0.14	0.0067	0.4	0.4525	0.06	-0.5633	-0.2167	0.4933	0.0367	0.21	0.395	0.379	0.079	-0.032	-0.319	0.868	-0.805	-0.271	0.016	0.773	1.237	0.142	-1.334	-0.513	1.168	0.087	0.406	0.695504	0.707085	0.937541	0.974994	0.751624	0.391229	0.426194	0.788239	0.987495	0.444496	0.224183	0.887841	0.190784	0.611149	0.250589	0.93131
-0.54	0.0933	-0.0033	-0.18	-0.32	-0.0625	-0.8633	-0.11	-0.34	0.4233	-0.12	-0.07	-0.79	-1.27	-0.97	-0.0133	-0.51	-1.246	0.264	-0.009	-0.509	-0.738	-0.204	-2.44	-0.254	-0.961	1.196	-0.339	-0.198	-2.232	-3.589	-1.583	-0.038	-1.177	0.22167	0.793633	0.992542	0.614417	0.46559	0.839667	0.020322	0.801239	0.34373	0.24022	0.736704	0.84442	0.032586	0.001077	0.123184	0.970174
-0.19	-0.1267	0.1	-0.455	-0.67	0.235	-0.015	1.05	0.2567	0.0233	0.01	0.3667	0.33	-0.3433	0.83	-0.065	-0.51	-0.551	-0.368	0.237	-1.078	-1.122	0.787	-0.036	2.488	0.745	0.068	0.029	1.064	0.553	-0.996	1.966	-0.154	-1.48	0.585698	0.715917	0.814406	0.290055	0.27102	0.437538	0.971897	0.018956	0.462494	0.946491	0.977053	0.296261	0.584666	0.327494	0.059036	0.878692
0.0667	-0.1767	-0.22	-0.2267	-0.3367	-0.2475	-0.36	-0.21	-0.2667	0.2933	-0.07	-0.2167	-0.4933	-0.3567	-0.2233	0.11	-0.1325	0.398	-1.055	-1.314	-1.354	-2.011	-1.707	-2.15	-1.254	-1.593	1.752	-0.483	-1.294	-2.947	-2.13	-1.334	0.657	-0.914	0.692562	0.297553	0.196199	0.183261	0.051011	0.095459	0.037544	0.216892	0.118962	0.087312	0.631829	0.202923	0.005303	0.039252	0.189646	0.514861
0.0567	0.2967	0.0033	0.1667	-0.0067	0.1625	0.2033	0.6133	-0.6433	1.0533	0.4975	-0.04	-0.3233	-0.1833	0.42	-0.1633	0.3175	0.122	0.64	0.007	0.36	-0.014	0.405	0.439	1.323	-1.388	2.273	1.239	-0.086	-0.698	-0.396	0.906	-0.352	0.791	0.903297	0.525731	0.994297	0.721022	0.988595	0.687727	0.66321	0.193157	0.172717	0.028424	0.222318	0.931652	0.489409	0.694514	0.370206	0.726367
0.39	0.16	0.42	0.13	0.0967	0.07	-0.06	0.2833	0.07	0.15	0.135	-1.01	-0.14	0.11	0.2233	-0.14	-0.1	0.905	0.371	0.974	0.426	0.388	0.281	-0.139	1.138	0.162	0.348	0.443	-3.313	-0.325	0.255	0.897	-0.325	-0.232	0.380457	0.715921	0.34593	0.67606	0.7034	0.782517	0.891233	0.273447	0.873263	0.732902	0.664425	0.004909	0.750029	0.8022	0.384245	0.750029
0.2367	0.2267	-0.2267	0.34	-0.0033	0.1633	0.31	0.655	0.2	-0.14	-0.045	0.1567	0.2933	0.35	0.6867	0.1967	0.055	1.25	1.197	-1.197	1.796	-0.018	0.863	1.337	2.825	1.056	-0.74	-0.274	0.828	1.55	1.849	3.627	1.039	0.335	0.218969	0.238672	0.238672	0.08054	0.986045	0.393723	0.189247	0.007529	0.297494	0.464174	0.785216	0.413134	0.129646	0.072365	0.000848	0.305502
0.14	0.05	0.17	0.08	-0.2633	-0.2533	0.49	0.01	0.01	-0.39	-0.075	0.29	-0.1	0.32	0.31	-0.22	0.6433	0.18	0.064	0.218	0.145	-0.586	-0.564	0.63	0.022	0.013	-0.709	-0.136	0.373	-0.128	0.411	0.69	-0.283	1.432	0.859449	0.949553	0.82979	0.886193	0.565814	0.580516	0.53762	0.982513	0.989904	0.488461	0.893258	0.714205	0.899326	0.686274	0.499885	0.780964
-0.18	-0.81	-1.15	-0.73	0.1267	-0.46	-0.83	-1.0733	-1.39	-0.055	-0.82	-1.73	-0.38	-1.14	-0.6467	-0.4	-0.93	-0.382	-1.717	-2.438	-2.189	0.465	-1.689	-1.76	-3.941	-2.947	-0.165	-1.738	-3.668	-0.806	-2.417	-2.374	-0.848	-1.972	0.708687	0.108732	0.029227	0.046703	0.649251	0.1141	0.101053	0.00157	0.010937	0.871465	0.10483	0.002669	0.434408	0.030429	0.032966	0.411193
0.0433	-0.52	0.43	0.435	-0.5233	0.04	0.3467	0.645	0.1	0.5	0.11	0.14	0.25	0.68	0.505	-0.05	0.2325	0.168	-2.013	1.665	1.375	-2.026	0.126	1.342	2.039	0.387	1.936	0.426	0.542	0.968	2.633	1.596	-0.194	1.039	0.867736	0.051925	0.104986	0.177934	0.050519	0.900107	0.18828	0.049157	0.700998	0.061099	0.672824	0.591263	0.339799	0.012577	0.119496	0.847631
-0.65	-0.63	-0.46	0.795	-0.6867	-0.0467	0.42	-0.5567	-0.02	-0.865	-0.455	0.47	-0.5	0.27	0.4467	0.32	-0.3	-1.392	-1.349	-0.985	2.407	-2.546	-0.173	0.899	-2.064	-0.043	-2.619	-1.378	1.006	-1.071	0.578	1.656	0.685	-0.908	0.183633	0.196724	0.339781	0.028915	0.021917	0.864842	0.38226	0.056104	0.96639	0.018938	0.187829	0.3297	0.300742	0.5715	0.117697	0.503361
-2.6333	-1.6767	-2.37	-0.6167	-3.8367	-4.1475	-4.0367	-2.63	-3.79	-0.4533	-2.1675	-1.97	-1.6033	-4.11	0.52	-2.8	-1.7733	-4.985	-3.174	-4.487	-1.167	-7.263	-9.066	-7.642	-4.065	-5.858	-0.858	-4.738	-3.729	-3.035	-7.78	0.984	-5.301	-3.357	1.4e-05	0.002998	6.6e-05	0.250418	0	0	0	0.000236	1e-06	0.396237	3.1e-05	0.000632	0.004351	0	0.331227	5e-06
-0.38	-0.71	-0.55	-0.68	-0.0167	-0.66	-0.43	-0.38	-0.79	-0.1	-0.7	-0.71	-0.3	-0.75	-0.09	-1.04	-0.5	-1.401	-2.617	-2.027	-3.544	-0.106	-4.213	-1.585	-1.981	-2.912	-0.521	-2.58	-2.617	-1.106	-2.764	-0.575	-3.833	-1.843	0.185606	0.021846	0.064461	0.003789	0.91695	0.001096	0.137891	0.07	0.012533	0.611284	0.023407	0.021846	0.289619	0.016557	0.575763	0.002207
-1.03	-0.92	NA	-1.315	NA	NA	NA	NA	NA	-0.67	NA	-1.62	-1.05	NA	NA	NA	NA	-1.255	-1.121	NA	-2.266	NA	NA	NA	NA	NA	-0.817	NA	-1.974	-1.28	NA	NA	NA	NA	0.270188	0.318043	NA	0.07822	NA	NA	NA	NA	NA	0.454937	NA	0.111213	0.262233	NA	NA	NA
-0.68	-1.4733	0.4667	-0.3767	NA	-0.6267	-0.19	0.04	-0.4033	0.41	-1.4333	-0.65	-0.2367	0.3367	1.15	-1.32	-0.6167	-1.303	-2.823	0.894	-0.722	NA	-1.201	-0.297	0.044	-0.773	0.786	-2.746	-1.245	-0.453	0.645	1.799	-2.529	-1.182	0.202044	0.008172	0.378018	0.475795	NA	0.238806	0.768232	0.964985	0.445397	0.437982	0.009872	0.222154	0.653323	0.523553	0.081581	0.01664
0.02	-0.0233	-0.1467	-0.525	0.3067	-0.0775	-0.0333	0.0433	-0.5033	0.4233	0.0475	0.23	0.0267	-0.33	-0.725	-0.3	-0.0967	0.079	-0.092	-0.578	-1.69	1.209	-0.353	-0.131	0.171	-1.984	1.669	0.216	0.907	0.105	-1.301	-2.334	-1.183	-0.381	0.937572	0.927195	0.566566	0.099324	0.234218	0.726207	0.896149	0.865268	0.054562	0.103446	0.829975	0.370318	0.916831	0.201187	0.025067	0.244353
0.2867	-0.16	-0.5133	0.685	-0.3633	0.0425	0.61	0.395	-0.2867	0.115	0.305	-0.1033	0.1867	0.3833	1.1367	0.0167	0.5167	0.825	-0.461	-1.478	1.61	-1.046	0.141	1.756	0.928	-0.825	0.27	0.717	-0.297	0.537	1.103	3.272	0.048	1.487	0.41491	0.647981	0.148545	0.116492	0.302864	0.888477	0.087956	0.359634	0.41491	0.788539	0.478268	0.767895	0.59447	0.277443	0.002427	0.96201
-0.1767	0.3433	-0.4933	-0.74	0.25	0.1025	0.0667	-0.26	-0.0033	0.1667	-0.75	-0.6433	-0.0233	-0.67	-1.1767	-0.5567	-0.72	-0.88	1.71	-2.457	-3.009	1.245	0.589	0.332	-1.295	-0.017	0.83	-4.313	-3.204	-0.116	-3.337	-5.86	-2.772	-4.14	0.384278	0.095137	0.018506	0.004546	0.220455	0.55893	0.741639	0.202894	0.986839	0.411516	0.000104	0.002681	0.908081	0.001854	1e-06	0.008448
-0.5133	0.5267	-4.8933	-2.62	0.09	-0.2	-0.0833	-4.095	-1.2167	1.2467	-5.58	-4.445	0.0933	-0.4567	0.1033	-4.98	-4.92	-0.95	0.975	-9.055	-3.959	0.167	-0.427	-0.154	-6.187	-2.251	2.307	-8.431	-6.716	0.173	-0.845	0.191	-5.321	-7.434	0.349374	0.337177	0	0.000401	0.868791	0.672024	0.878428	1e-06	0.031462	0.027782	0	0	0.86398	0.404442	0.84958	8e-06
-2.77	-0.405	-2.52	0.065	-4.4667	-4.55	-1.15	-3.385	NA	-0.415	-2.48	-2.75	-3.47	-1.29	-2.845	-1.95	-1.9	-2.532	-0.524	-2.303	0.084	-7.072	-5.882	-1.051	-4.376	NA	-0.536	-3.926	-3.555	-3.172	-1.179	-3.678	-1.782	-2.456	0.022562	0.607995	0.035448	0.934111	3e-06	2.6e-05	0.309264	0.000502	NA	0.599243	0.001268	0.002746	0.006097	0.256093	0.002126	0.094236
-1.5367	0.0967	-0.7767	-0.2933	-3.715	-3.83	-3.3933	-3.4	-6.47	-0.1633	-2.26	-1.6433	-2.9867	-0.7167	-2.96	-1.3533	-1.5375	-3.01	0.189	-1.522	-0.575	-5.942	-8.664	-6.648	-5.438	-10.349	-0.32	-5.112	-3.219	-5.851	-1.404	-4.735	-2.651	-3.478	0.00471	0.850847	0.136737	0.569047	1e-06	0	0	4e-06	0	0.750808	1e-05	0.002696	1e-06	0.168768	3.3e-05	0.011787
0.225	0.44	0.08	0.12	0.03	0.4525	0.58	1.0333	0.39	0.34	0.1833	0.8167	0.75	1.2533	1.09	0.3833	0.8667	0.693	1.659	0.302	0.452	0.113	1.97	2.187	3.896	1.47	1.047	0.691	3.079	2.828	4.725	3.355	1.445	3.268	0.493036	0.105934	0.764699	0.653708	0.910581	0.056674	0.035429	0.000414	0.150252	0.302324	0.493921	0.003989	0.007653	3.6e-05	0.001896	0.157144
0.01	0.38	0.1433	0.51	NA	0.2067	-0.33	NA	-0.15	-0.22	0.125	0.23	-1.23	0.245	NA	-0.58	0.045	0.024	0.755	0.349	1.014	NA	0.503	-0.464	NA	-0.211	-0.309	0.248	0.457	-2.445	0.487	NA	-0.815	0.089	0.980869	0.460678	0.731542	0.325318	NA	0.621519	0.648823	NA	0.835598	0.761021	0.806836	0.653497	0.026023	0.63266	NA	0.426544
0.2733	0.1	0.595	1.67	NA	-0.49	0.93	0.295	NA	0.2	-1.56	-0.42	0.5533	1.005	0.08	-0.41	NA	0.668	0.141	1.187	3.333	NA	-0.691	1.856	0.589	NA	0.399	-2.201	-0.838	1.352	2.006	0.113	-0.579	NA	0.514577	0.889722	0.254131	0.004717	NA	0.500194	0.083863	0.565107	NA	0.695614	0.044328	0.415527	0.196924	0.063893	0.911666	0.571757
0.32	-0.21	-0.47	-1.11	-0.51	-0.57	NA	-0.9033	-0.48	-0.505	-0.49	0.01	-0.8	0.27	-0.1333	-0.04	-0.2367	0.912	-0.598	-1.339	-4.473	-2.517	-2.813	NA	-4.458	-1.368	-2.035	-1.975	0.028	-2.28	0.769	-0.658	-0.114	-1.168	0.374972	0.557699	0.19862	0.000356	0.022483	0.012207	NA	0.000368	0.189706	0.058211	0.065265	0.977609	0.036212	0.452543	0.519569	0.910629
0.2333	-0.03	0.1067	-0.5	0.0933	0.0775	-0.1267	0.305	0.1567	-0.37	-0.0667	-0.0933	-0.4133	-0.2367	0.2133	0.0733	-0.32	1.23	-0.158	0.562	-2.636	0.492	0.472	-0.668	1.313	0.826	-1.951	-0.352	-0.492	-2.179	-1.248	1.125	0.387	-1.687	0.226242	0.875162	0.577173	0.012118	0.625502	0.639766	0.5083	0.197132	0.413993	0.058564	0.727169	0.625502	0.03565	0.219807	0.267798	0.701188
0.5467	0.0967	-0.7	-0.3667	1.3667	0.2675	0.415	-0.1967	0.5667	0.4433	-0.3225	-0.1567	-1.29	-0.0367	-0.29	-0.22	-0.155	2.547	0.45	-3.262	-1.709	6.369	1.439	1.579	-0.916	2.641	2.066	-1.735	-0.73	-6.011	-0.171	-1.351	-1.025	-0.834	0.014849	0.654837	0.002283	0.095356	0	0.157914	0.122302	0.364982	0.011789	0.045433	0.090473	0.469657	0	0.865201	0.184253	0.311504
0.4533	0.04	-0.07	0.6233	0.23	0.1825	0.2933	0.3233	0.0133	0.33	0.5725	0.6767	-0.0333	0.2433	0.9533	0.3833	0.6425	2.525	0.223	-0.39	3.472	1.281	1.174	1.634	1.801	0.074	1.838	3.683	3.769	-0.186	1.356	5.311	2.135	4.133	0.015568	0.824792	0.698622	0.001241	0.207393	0.247285	0.109995	0.079121	0.941157	0.073355	0.000675	0.000522	0.853617	0.182761	4e-06	0.038822
-0.0633	0.2033	0.0767	-0.05	-0.24	-0.0925	0.04	-0.0567	0.0867	0.16	-1.24	-0.14	-0.4067	-0.4033	-0.0467	-0.07	-0.17	-0.39	1.252	0.472	-0.308	-1.477	-0.657	0.201	-0.349	0.533	0.804	-4.406	-0.704	-2.503	-2.482	-0.287	-0.431	-0.854	0.699216	0.219676	0.640164	0.760237	0.149242	0.515544	0.841935	0.729502	0.597364	0.427189	0.000107	0.486708	0.01752	0.018387	0.775758	0.669422
0.0167	0.1767	0.5167	0.0633	0.1533	0.105	0.52	-0.0467	-0.1967	0.02	0.1367	0.18	-0.1967	-0.05	-0.0933	0.5867	-0.06	0.043	0.455	1.332	0.163	0.395	0.312	1.34	-0.12	-0.507	0.052	0.352	0.464	-0.507	-0.129	-0.241	1.512	-0.179	0.965956	0.651392	0.19065	0.871179	0.694851	0.756335	0.187866	0.904882	0.615089	0.959153	0.726555	0.645278	0.615089	0.898125	0.811162	0.138512
0.0433	-0.2	0.2233	-0.0667	-0.2433	-0.185	0.06	0.245	0.1133	-0.1633	-0.0625	0.0467	-0.0867	0.1567	-0.125	0.1733	-0.0867	0.285	-1.316	1.469	-0.439	-1.601	-1.405	0.395	1.316	0.746	-1.075	-0.475	0.307	-0.57	1.031	-0.671	1.14	-0.57	0.777146	0.196229	0.150088	0.663471	0.117791	0.168132	0.695274	0.196138	0.460548	0.289435	0.637687	0.760529	0.571959	0.309281	0.506042	0.261369
0.1767	0.0667	0.1167	-0.0833	-0.1767	0.06	0.065	-0.085	0.1433	-0.0267	-0.055	-0.1067	-0.2633	-0.06	-0.24	-0.11	-0.1925	1.111	0.419	0.734	-0.524	-1.111	0.436	0.334	-0.436	0.901	-0.168	-0.399	-0.671	-1.656	-0.377	-1.509	-0.692	-1.398	0.273529	0.677414	0.467656	0.603299	0.273529	0.665542	0.740415	0.664998	0.373064	0.867719	0.691862	0.506422	0.105895	0.70805	0.139445	0.493308
-0.0167	-0.0967	0.2467	-0.3033	-0.46	-0.2175	-0.355	-0.19	-0.3433	-0.755	-0.105	-0.28	-0.4	-0.4833	-0.2367	-0.4033	-0.4025	-0.074	-0.431	1.099	-1.352	-2.05	-1.119	-1.292	-0.847	-1.53	-2.747	-0.54	-1.248	-1.783	-2.154	-1.055	-1.797	-2.071	0.941177	0.669026	0.278484	0.184332	0.04722	0.26998	0.204152	0.402384	0.13418	0.009093	0.592095	0.219639	0.08254	0.037563	0.298142	0.080112
-0.3967	-0.27	-0.62	-0.2667	-1.9533	-0.425	0.0133	0.5133	-0.64	0.2733	-0.3725	-0.7267	0.3967	-0.26	0.7933	-0.61	-0.335	-1.589	-1.081	-2.483	-1.068	-7.822	-1.965	0.053	2.056	-2.563	1.095	-1.723	-2.91	1.589	-1.041	3.177	-2.443	-1.549	0.119941	0.285973	0.017266	0.29188	0	0.05626	0.957679	0.046289	0.014191	0.280151	0.0926	0.005844	0.119941	0.303948	0.002845	0.019021
-0.66	-0.64	-0.5833	-0.5	-0.8233	-0.53	-0.7333	-0.4667	-0.61	-0.7733	-0.9075	-0.5767	0.1167	-0.45	-0.5367	-0.4567	-0.9275	-2.697	-2.615	-2.384	-2.043	-3.365	-2.501	-2.997	-1.907	-2.493	-3.16	-4.282	-2.357	0.477	-1.839	-2.193	-1.866	-4.377	0.010143	0.01246	0.021904	0.047565	0.001686	0.016525	0.004641	0.06362	0.016856	0.002979	0.000111	0.023362	0.636093	0.073259	0.034096	0.069264
-0.235	-0.43	-0.395	-0.12	-1.81	-0.8533	-0.2333	-0.04	-0.6133	-0.425	-0.515	-0.5667	0.2267	-0.1067	-1.01	-1.17	-0.65	-0.702	-1.285	-1.181	-0.439	-5.41	-3.124	-0.854	-0.085	-2.245	-1.27	-1.539	-2.075	0.83	-0.39	-2.135	-4.283	-1.374	0.488756	0.210215	0.248601	0.664132	1.2e-05	0.004405	0.400929	0.933282	0.033634	0.215403	0.136008	0.048255	0.414338	0.699407	0.042552	0.00023
0.6467	0.045	0.28	-0.215	0.225	0.3067	0.15	0.8	0.51	0.5733	0.16	0.38	-0.065	0.5067	0.5933	-0.02	0.04	2.305	0.131	0.998	-0.626	0.655	1.093	0.437	2.328	1.05	2.044	0.466	1.354	-0.189	1.806	2.115	-0.071	0.143	0.028645	0.896722	0.326653	0.536473	0.517827	0.2835	0.665725	0.0272	0.302741	0.050324	0.645	0.186215	0.851298	0.081484	0.043299	0.943666
-0.535	-0.08	1.6967	-0.04	-0.2867	0.15	0.4767	0.9667	0.5033	-0.66	-0.2167	0.4233	0.4433	0.5033	0.595	-0.72	-0.105	-1.508	-0.276	5.858	-0.08	-0.99	0.598	1.646	3.338	1.738	-2.279	-0.748	1.462	1.531	1.738	1.677	-2.486	-0.419	0.140343	0.783986	1e-06	0.936895	0.328985	0.553622	0.108631	0.001992	0.090901	0.028798	0.459339	0.152633	0.134705	0.090901	0.102251	0.017767
0.11	0.53	0.3433	-0.51	-0.4067	0.0625	-0.6367	-0.4767	-0.25	0	0.17	-0.4267	-0.62	-0.7667	-0.6433	-0.0867	-0.21	0.407	1.96	1.27	-1.54	-1.504	0.267	-2.355	-1.763	-0.925	0	0.726	-1.578	-2.293	-2.836	-2.379	-0.321	-0.897	0.686322	0.057046	0.211571	0.1315	0.140513	0.79092	0.023593	0.085637	0.360769	1	0.472106	0.122527	0.027243	0.007176	0.022261	0.750249
0.17	0.1267	0.14	-0.0533	-0.24	-0.0433	0.14	0.2433	0.0733	-0.2067	-0.03	0.4233	-0.26	-0.2333	0.325	-0.1833	0.23	0.5	0.456	0.412	-0.192	-0.706	-0.156	0.412	0.877	0.264	-0.745	-0.108	1.526	-0.937	-0.841	0.956	-0.661	0.677	0.620411	0.651192	0.683182	0.848825	0.485276	0.876906	0.683182	0.387187	0.793297	0.461943	0.914595	0.137098	0.355914	0.40677	0.346218	0.51363
0.0067	0.2033	-0.23	-0.5	0.1	0.015	-0.06	1.6333	-0.3933	0.91	0.1167	-0.2	-0.3033	-0.3733	1.2367	-0.4633	0.1633	0.011	0.321	-0.363	-0.788	0.158	0.027	-0.095	2.575	-0.62	1.435	0.184	-0.315	-0.478	-0.589	1.95	-0.731	0.258	0.991667	0.750245	0.71885	0.435307	0.875538	0.978354	0.92512	0.013971	0.53879	0.159405	0.855016	0.754201	0.635158	0.559535	0.058493	0.469473
-0.06	-0.2867	-0.265	-0.2067	-0.7133	-0.2725	0.0233	0.0167	-0.21	-0.38	-0.2367	0.0567	-0.0133	0.1733	0.52	0.0667	0.1167	-0.42	-2.008	-1.516	-1.448	-4.997	-2.204	0.163	0.117	-1.471	-2.174	-1.658	0.397	-0.093	1.214	3.643	0.467	0.817	0.676706	0.052053	0.138176	0.156199	1.5e-05	0.033882	0.871055	0.907691	0.14981	0.036293	0.105886	0.693692	0.926091	0.232428	0.000831	0.643248
-0.0267	0.04	0.16	0.29	-0.0133	0.1475	0.2	-0.4533	-0.27	-0.2	0.38	0.0433	0	-0.46	-0.5967	0.6933	-0.025	-0.087	0.13	0.522	0.945	-0.043	0.555	0.652	-1.478	-0.88	-0.532	1.43	0.141	0	-1.499	-1.945	2.26	-0.094	0.93117	0.896921	0.604893	0.350242	0.965552	0.581896	0.518214	0.147404	0.384115	0.597494	0.160485	0.888387	1	0.141699	0.058918	0.0294
-0.48	-0.26	0.105	NA	0.25	0.08	0.085	0.52	-2.33	-0.025	1.36	-0.38	-0.1667	-0.09	NA	0.21	0.09	-1.427	-0.773	0.312	NA	0.743	0.168	0.253	1.093	-4.898	-0.074	2.859	-1.384	-0.607	-0.268	NA	0.441	0.268	0.173382	0.451161	0.759079	NA	0.468447	0.86862	0.80382	0.291013	0.000175	0.941704	0.01163	0.186052	0.552732	0.792562	NA	0.664975
-0.0533	-0.1333	-0.0567	-0.4	-0.36	-0.0233	0.075	0.375	0.02	-0.08	-0.0525	-0.12	-0.7567	-0.1267	-0.05	-0.14	-0.3233	-0.187	-0.469	-0.199	-1.148	-0.731	-0.082	0.215	1.076	0.07	-0.281	-0.213	-0.344	-2.659	-0.445	-0.143	-0.492	-1.136	0.852509	0.642561	0.843412	0.259647	0.470469	0.935158	0.830974	0.290025	0.944404	0.780413	0.832646	0.732856	0.012193	0.659221	0.886819	0.626088
NA	NA	0.41	NA	NA	NA	-1.41	NA	NA	NA	1.49	NA	-2.6	NA	NA	NA	NA	NA	NA	1.024	NA	NA	NA	-3.522	NA	NA	NA	3.722	NA	-6.495	NA	NA	NA	NA	NA	NA	0.370674	NA	NA	NA	0.029872	NA	NA	NA	0.025437	NA	0.004405	NA	NA	NA
-0.0433	-0.26	0.1367	-0.1967	-0.76	-0.245	-0.04	-0.2733	-0.1133	-0.23	-0.1167	-0.1033	0.0667	0.0767	-0.49	-0.34	-0.45	-0.205	-1.23	0.646	-0.93	-3.595	-1.338	-0.189	-1.293	-0.536	-0.888	-0.552	-0.489	0.315	0.363	-2.318	-1.608	-2.128	0.838717	0.226457	0.521962	0.358229	0.000931	0.188937	0.850966	0.20399	0.595101	0.380088	0.58436	0.627875	0.754272	0.718932	0.026028	0.116197
0.19	-0.0833	-0.2967	0.595	0.455	0.0967	0.04	1.07	0.1767	0.36	0.1725	0.22	0.34	0.475	1.6267	-0.245	-0.12	0.881	-0.387	-1.376	2.253	1.723	0.448	0.151	4.963	0.819	1.67	0.924	1.02	0.911	1.799	7.545	-0.928	-0.557	0.38481	0.701688	0.178484	0.03132	0.094637	0.656935	0.880551	2.3e-05	0.418665	0.104842	0.362537	0.315266	0.369444	0.081597	0	0.360506
0.05	-0.09	0.44	2.7	NA	-0.14	0.75	0.93	0.04	0	0.3867	-0.395	0.305	-0.1333	2.555	-0.91	-1.29	0.142	-0.18	0.881	5.405	NA	-0.396	1.501	1.862	0.08	0	1.341	-1.118	0.863	-0.462	7.233	-1.822	-2.582	0.889525	0.8597	0.393818	0.000104	NA	0.698045	0.156244	0.084513	0.937354	1	0.202115	0.282938	0.40295	0.651224	5e-06	0.090689
-0.0433	-0.2267	-0.0033	-0.1433	-0.05	-0.06	0.0233	0.1233	0.05	-0.1033	-0.03	-0.0633	-0.11	-0.0733	-0.0767	0.1033	-0.44	-0.255	-1.335	-0.02	-0.844	-0.294	-0.408	0.137	0.726	0.294	-0.609	-0.204	-0.373	-0.648	-0.432	-0.452	0.609	-2.992	0.799838	0.189313	0.984433	0.403504	0.769883	0.685375	0.891371	0.471756	0.769883	0.546172	0.83935	0.711073	0.520711	0.668085	0.653995	0.546172
-0.0633	0.37	-0.5867	-0.2267	0.07	0.115	0.7033	0.3333	0.5433	-0.25	-0.1325	-0.0867	-0.32	0.56	0.5933	0.3267	0.19	-0.42	2.453	-3.889	-1.503	0.464	0.88	4.663	2.21	3.602	-1.657	-1.014	-0.575	-2.121	3.712	3.933	2.166	1.26	0.676867	0.018686	0.000375	0.140882	0.64516	0.384017	3.5e-05	0.032979	0.000872	0.105373	0.316627	0.568862	0.040213	0.000632	0.000329	0.036438
-0.1367	-0.12	0.1333	-0.12	-0.0433	-0.05	-0.24	0.15	-0.2267	0.4267	0.12	-0.1167	-0.55	-0.24	0.0967	-0.1067	-0.2975	-0.782	-0.687	0.763	-0.687	-0.248	-0.331	-1.374	0.859	-1.298	2.443	0.793	-0.668	-3.149	-1.374	0.553	-0.611	-1.967	0.438472	0.495952	0.44964	0.495952	0.805303	0.742675	0.17695	0.395482	0.201694	0.019018	0.432189	0.50793	0.003072	0.17695	0.582981	0.54479
0.2767	-0.25	-0.08	1.9867	-0.6767	-0.395	0.83	1.5133	0.0067	0.155	0.7	0.7	0.6	1.1167	2.855	0.1967	0.365	0.668	-0.604	-0.193	4.798	-1.634	-1.101	1.637	3.655	0.016	0.306	1.69	1.69	1.449	2.697	5.629	0.475	0.72	0.508488	0.549963	0.847937	3e-05	0.111319	0.278308	0.110798	0.000848	0.987248	0.761722	0.099947	0.099947	0.156366	0.01075	2e-06	0.637819
-0.3533	-0.2267	-0.25	-0.61	-0.3933	-0.255	-0.785	0.13	-0.83	-0.2733	-0.1225	-0.37	-0.445	-0.9867	-0.0433	-0.74	-0.4667	-1.894	-1.215	-1.34	-2.669	-2.108	-1.578	-3.435	0.697	-4.449	-1.465	-0.758	-1.983	-1.947	-5.288	-0.232	-3.238	-2.501	0.06642	0.232428	0.188775	0.011378	0.042138	0.123391	0.001523	0.490485	8.2e-05	0.151717	0.453369	0.055128	0.059422	6e-06	0.817673	0.002607
-0.2767	-0.3733	0.2	-0.6467	NA	0.17	0.26	NA	-0.56	-0.255	0.29	-0.25	-0.045	-1.14	NA	-0.185	NA	-1.086	-1.465	0.641	-2.538	NA	0.385	0.589	NA	-1.269	-0.817	0.657	-0.801	-0.144	-3.653	NA	-0.593	NA	0.294136	0.162824	0.530946	0.022295	NA	0.705319	0.564253	NA	0.223173	0.426218	0.52074	0.435161	0.887199	0.002238	NA	0.561841
-1.7867	0.57	-0.31	-0.3567	-1.1533	0.1175	1.63	2.62	-0.18	0.44	-1.3825	-0.32	-0.3967	0.0333	2.56	-0.8567	-0.225	-2.561	0.817	-0.444	-0.511	-1.653	0.195	2.337	3.756	-0.258	0.631	-2.289	-0.459	-0.569	0.048	3.67	-1.228	-0.372	0.014244	0.4186	0.659093	0.611889	0.105958	0.846744	0.024471	0.000543	0.797668	0.531706	0.027386	0.64885	0.572708	0.962119	0.000699	0.226468
-0.8167	0.4433	0.0233	-0.1933	0.2333	-0.2267	0.5633	0.05	1.0267	0.09	-0.6067	0.215	0.1133	0.0333	0.345	-0.2433	-0.91	-2.801	1.521	0.08	-0.663	0.8	-0.778	1.932	0.099	3.522	0.309	-2.081	0.602	0.389	0.114	0.966	-0.835	-1.802	0.00862	0.138284	0.936711	0.512028	0.429467	0.442639	0.062336	0.921746	0.001331	0.75956	0.045637	0.551362	0.700061	0.909691	0.341255	0.410163
0.0367	0.22	0.4033	-0.3367	0.3133	0.1425	0.2267	0.0033	0.1933	-0.1967	0.0025	0.1933	-0.01	0.6833	0.1867	-0.0433	-0.5175	0.161	0.967	1.773	-1.48	1.377	0.723	0.996	0.015	0.85	-0.865	0.013	0.85	-0.044	3.004	0.821	-0.191	-2.627	0.872742	0.339199	0.083722	0.146591	0.175925	0.473607	0.324934	0.98838	0.400357	0.392356	0.989937	0.400357	0.965151	0.004551	0.416662	0.849867
0.01	-0.11	0.2133	0.345	-0.12	0.215	0.2267	-0.0567	-0.14	0.2067	0.135	0.4133	0.2633	0.46	0.345	0.0233	-0.2067	0.046	-0.508	0.985	1.3	-0.554	1.146	1.046	-0.262	-0.646	0.954	0.72	1.908	1.216	2.123	1.3	0.108	-0.954	0.963427	0.614592	0.331053	0.20143	0.582918	0.25906	0.302116	0.79508	0.522055	0.3462	0.47625	0.06407	0.231747	0.040377	0.20143	0.914802
0	-0.0867	-0.03	-1.13	-0.335	-0.63	-0.3633	-0.215	0.0267	0.3967	-0.8067	-0.1867	-0.2167	-0.4167	-0.675	-0.5467	-0.3867	0	-0.23	-0.079	-2.445	-0.725	-1.363	-0.963	-0.465	0.071	1.051	-2.138	-0.495	-0.574	-1.104	-1.46	-1.449	-1.025	1	0.819844	0.937141	0.020267	0.473916	0.182516	0.342983	0.645004	0.944112	0.301197	0.040409	0.624283	0.569949	0.277901	0.154065	0.157324
0.1767	-0.0267	-0.13	-0.2433	-0.8667	-0.3575	-0.125	-0.6033	-0.55	-0.34	-0.44	-0.4267	-0.2933	-0.2667	-0.89	-0.67	-0.5367	0.788	-0.119	-0.579	-1.085	-3.863	-1.84	-0.455	-2.689	-2.452	-1.516	-2.265	-1.902	-1.308	-1.189	-2.291	-2.987	-2.392	0.436063	0.90603	0.565816	0.285168	0.000441	0.073886	0.651836	0.010721	0.019126	0.13823	0.029553	0.06509	0.199191	0.24223	0.027865	0.005014
0.32	-0.335	0.03	0.03	0.1	0.275	0.36	NA	0.09	0.3567	0.495	0.18	0.1367	-0.38	NA	-0.57	0.125	0.975	-1.021	0.091	0.065	0.216	0.838	1.097	NA	0.274	1.332	1.509	0.549	0.51	-1.158	NA	-1.737	0.381	0.341913	0.320333	0.92812	0.949136	0.831701	0.412571	0.286543	NA	0.786861	0.199163	0.148196	0.589779	0.615927	0.261446	NA	0.098894
-0.1567	0.15	-0.0767	-0.8833	0.1033	0.115	-0.5067	-0.3067	-0.3	0.58	0.015	-0.31	-0.5867	-0.7433	-0.5767	-0.15	-0.255	-0.591	0.565	-0.289	-3.33	0.39	0.501	-1.91	-1.156	-1.131	2.186	0.065	-1.169	-2.211	-2.802	-2.174	-0.565	-1.11	0.558107	0.574911	0.774064	0.00186	0.698942	0.619401	0.063249	0.25447	0.264777	0.034629	0.948266	0.249426	0.032709	0.007753	0.035625	0.574911
-0.73	-0.1767	0.0733	0.0533	-0.2467	-0.215	-0.0567	-0.525	-0.06	-0.08	-0.06	0.2133	-0.0367	0.1267	-0.13	0.1633	0.0825	-3.488	-0.844	0.35	0.255	-1.179	-1.186	-0.271	-2.048	-0.287	-0.382	-0.331	1.019	-0.175	0.605	-0.507	0.78	0.455	0.001233	0.403809	0.727953	0.800209	0.245788	0.242803	0.788023	0.047401	0.77589	0.704379	0.742412	0.314407	0.861843	0.548579	0.614928	0.439912
0.2433	0.1267	0.7667	-0.5167	-0.6433	-0.05	0.975	1.7333	0.9867	0.0733	-0.0467	0.43	0	0.18	1.84	-0.645	-0.3	0.904	0.471	2.849	-1.92	-2.391	-0.186	2.959	6.442	3.667	0.273	-0.173	0.923	0	0.669	3.948	-1.957	-1.115	0.372661	0.641049	0.007653	0.063914	0.022949	0.85377	0.005816	0	0.000897	0.786978	0.863415	0.363183	1	0.508376	0.000413	0.059215
0.145	-0.28	0.235	0.36	NA	0.3	-0.11	NA	-0.035	0.02	-0.0067	-0.02	-0.23	-0.16	NA	-0.08	0.04	0.706	-1.363	1.144	1.752	NA	1.46	-0.535	NA	-0.17	0.097	-0.04	-0.097	-1.119	-0.779	NA	-0.389	0.238	0.488685	0.188452	0.26654	0.095429	NA	0.160149	0.598427	NA	0.866487	0.923446	0.968704	0.923446	0.276529	0.445464	NA	0.701214
0.1467	0.72	0.2233	0.1933	0.4867	0.405	-0.2567	0.0467	0.1867	0.9267	-0.195	-0.09	-0.1333	-0.74	-0.18	0.3667	-0.1825	0.449	2.203	0.683	0.592	1.489	1.431	-0.785	0.143	0.571	2.835	-0.689	-0.275	-0.408	-2.264	-0.551	1.122	-0.645	0.656013	0.033348	0.498305	0.557461	0.144232	0.160149	0.436853	0.887172	0.571074	0.007112	0.494805	0.784439	0.685464	0.028989	0.584849	0.268534
-0.02	-0.02	-0.2	-1.15	-0.45	-0.7267	-1.21	0.395	-1.205	-0.22	-0.87	-0.3233	-0.5533	-0.615	-0.17	-0.975	-0.71	-0.035	-0.049	-0.494	-2.008	-0.786	-2.197	-3.659	0.975	-2.975	-0.543	-1.519	-0.978	-1.673	-1.518	-0.297	-2.407	-1.24	0.972519	0.961145	0.627248	0.059477	0.442012	0.040926	0.001726	0.341992	0.007928	0.593479	0.145665	0.3408	0.111078	0.145778	0.769924	0.026681
0.9267	0.36	0.87	0.235	NA	0.14	1.1333	NA	-0.03	-0.28	0.72	0.6833	-0.0133	0.5	NA	0.6	0.3275	2.961	1.15	2.78	0.613	NA	0.517	3.622	NA	-0.096	-0.895	2.657	2.184	-0.043	1.598	NA	1.917	1.209	0.005592	0.258093	0.00884	0.543891	NA	0.608816	0.000956	NA	0.924193	0.377271	0.011986	0.036076	0.966265	0.119455	NA	0.063734
0.785	0.11	-0.02	-0.0267	0.17	-0.1775	0.2233	1.03	-0.14	0.19	-0.0733	-0.0067	-0.01	-0.1067	NA	-0.4767	0.4225	2.575	0.442	-0.08	-0.107	0.558	-0.823	0.897	3.378	-0.562	0.623	-0.295	-0.027	-0.04	-0.428	NA	-1.915	1.96	0.014632	0.661441	0.936449	0.915338	0.580862	0.416173	0.376078	0.001863	0.577623	0.537413	0.770146	0.978795	0.968198	0.671063	NA	0.064102
0.4167	0.64	0.4667	-0.0267	0.98	0.425	0.4467	1.45	0.0767	1.0367	0.09	0.4367	-0.2333	-0.3433	1.4167	0.2533	0.2775	0.874	1.342	0.979	-0.056	2.055	1.029	0.937	3.041	0.161	2.174	0.218	0.916	-0.489	-0.72	2.971	0.531	0.672	0.387363	0.187004	0.333543	0.955677	0.046339	0.309496	0.354442	0.004122	0.873063	0.035595	0.828566	0.365206	0.627239	0.475639	0.004972	0.598122
-0.5933	-0.0733	-0.2367	0.1133	-0.1	-0.045	0.15	0.67	-0.31	-0.61	-0.0967	-0.0333	0.18	-0.1767	0.6433	-0.56	-0.04	-2.184	-0.27	-0.871	0.417	-0.368	-0.191	0.552	2.466	-1.141	-1.833	-0.356	-0.123	0.662	-0.65	2.368	-2.061	-0.147	0.035301	0.788712	0.38926	0.678962	0.714902	0.849364	0.584167	0.018353	0.261113	0.074723	0.723994	0.903012	0.511702	0.519506	0.023153	0.046272
0.23	0.0267	-0.4	-0.315	0.0067	-0.1525	-0.1733	-0.13	-0.0333	-0.1633	0.015	-0.0733	0.0167	-0.15	-0.2	0.1967	0.1775	1.486	0.172	-2.584	-1.662	0.043	-1.138	-1.12	-0.84	-0.215	-1.055	0.112	-0.474	0.108	-0.791	-1.292	1.27	1.324	0.145461	0.864127	0.013675	0.104725	0.96587	0.262322	0.269749	0.406192	0.83064	0.297926	0.911489	0.638357	0.914817	0.43367	0.204044	0.211527
0.1267	-0.1167	0.2567	0.8067	-0.1233	0.1767	0.97	0.82	0.44	-0.305	0.09	0.22	0.4633	0.2267	1.65	-0.3667	0.2633	0.468	-0.431	0.948	2.979	-0.455	0.652	2.924	2.472	1.625	-0.92	0.271	0.663	1.711	0.837	6.092	-1.354	0.972	0.643116	0.66947	0.350263	0.005438	0.651851	0.518777	0.006241	0.018839	0.113888	0.364592	0.787849	0.511836	0.096638	0.408732	1e-06	0.185107
0	0.1	0.56	0.285	-0.01	-0.15	-0.425	0.1567	-0.2567	0.42	-0.0925	-0.4133	0.1	-0.5767	-0.12	-0.7167	0.1133	0	0.491	2.748	1.142	-0.049	-0.85	-1.703	0.769	-1.259	2.061	-0.524	-2.028	0.491	-2.83	-0.589	-3.517	0.556	1	0.626507	0.009167	0.260759	0.961125	0.400777	0.096889	0.44686	0.215655	0.046295	0.603292	0.049685	0.626507	0.007442	0.55951	0.001161
0.2267	0.0167	0.2467	0.4067	-0.11	-0.1025	0.0467	0.4033	-0.2233	0.2567	-0.005	-0.07	-0.38	0.03	0.7267	-0.2633	-0.14	1.263	0.093	1.374	2.265	-0.613	-0.659	0.26	2.247	-1.244	1.43	-0.032	-0.39	-2.117	0.167	4.048	-1.467	-0.78	0.214132	0.926501	0.177182	0.029051	0.543564	0.513538	0.796254	0.030316	0.220815	0.160658	0.974506	0.698689	0.04063	0.868137	0.000233	0.15033
0.1167	0.0933	0.05	0.1133	0.0067	-0.155	0.2	0.0567	0.14	0.2767	0.125	0.2067	0.1333	-0.2567	0.0133	0.49	0.2525	0.552	0.442	0.237	0.536	0.032	-0.847	0.947	0.268	0.663	1.31	0.683	0.978	0.631	-1.215	0.063	1.894	1.38	0.583878	0.661034	0.814124	0.594631	0.974983	0.401969	0.349525	0.789908	0.511359	0.197874	0.498436	0.333878	0.531571	0.231582	0.949992	0.065577
-0.6367	-0.5533	-0.1333	-0.18	-0.0333	-0.3833	-0.1067	0.0633	0.01	-0.6867	-0.2725	0.18	-0.0433	0.1433	1.0367	0.1033	-0.02	-2.704	-2.35	-0.566	-0.624	-0.142	-1.628	-0.453	0.269	0.042	-2.917	-1.337	0.765	-0.184	0.609	4.403	0.439	-0.085	0.010228	0.024116	0.574522	0.536221	0.888162	0.111833	0.653096	0.789388	0.966344	0.005941	0.189414	0.449301	0.854953	0.546302	8.6e-05	0.663231
-0.0633	0.7033	0.0833	-0.44	0.4567	0.3375	-0.1767	-0.2967	0.15	0.8033	0.22	0.0567	0.01	-0.8567	-0.15	0.5267	0.2325	-0.2	2.221	0.263	-1.389	1.442	1.23	-0.558	-0.937	0.474	2.536	0.695	0.179	0.032	-2.705	-0.474	1.663	0.848	0.842536	0.032174	0.793835	0.172546	0.157227	0.225808	0.580135	0.35462	0.638396	0.015259	0.491367	0.85892	0.974972	0.010033	0.638396	0.104255
-0.6833	-0.07	-0.4833	-0.67	-0.06	-0.27	-0.14	3.1333	-0.29	-0.0767	-0.15	0.24	-0.39	-1.405	3.22	-0.48	0.0167	-1.994	-0.204	-1.411	-1.597	-0.175	-0.788	-0.334	9.145	-0.489	-0.224	-0.357	0.572	-1.138	-3.348	7.674	-1.144	0.049	0.055733	0.83956	0.169136	0.121349	0.862219	0.43716	0.741091	0	0.628797	0.824531	0.72337	0.571832	0.264459	0.002296	0	0.262168
-0.03	-0.33	-0.07	-0.03	NA	-0.33	0.615	NA	-0.03	-0.5067	-0.43	-0.155	-0.33	0.25	NA	-0.98	0.1	-0.054	-0.836	-0.177	-0.054	NA	-0.591	1.558	NA	-0.054	-1.572	-0.77	-0.393	-1.024	0.448	NA	-2.483	0.179	0.957981	0.418719	0.862054	0.957981	NA	0.56486	0.144043	NA	0.957981	0.140765	0.455325	0.701107	0.325154	0.661854	NA	0.028044
-0.04	-0.0933	-0.1967	-0.14	0.275	-0.16	0.3467	0.6433	0.3667	0.6967	-0.06	0.1	0.2	0.2667	0.67	-0.1267	0.0533	-0.166	-0.387	-0.815	-0.58	0.931	-0.766	1.437	2.667	1.52	2.889	-0.249	0.415	0.829	1.106	2.268	-0.525	0.221	0.86919	0.701014	0.420112	0.565158	0.357974	0.448581	0.159125	0.011324	0.137047	0.00647	0.804928	0.680842	0.412349	0.2761	0.029322	0.602624
0.22	NA	0.65	1	NA	NA	-0.08	NA	0.24	NA	NA	0.12	-0.22	1.14	NA	NA	NA	0.55	NA	1.624	2.498	NA	NA	-0.2	NA	0.6	NA	NA	0.3	-0.55	2.848	NA	NA	NA	0.615484	NA	0.189049	0.075153	NA	NA	0.85257	NA	0.585126	NA	NA	0.781153	0.615484	0.053783	NA	NA
-2.6233	-1.9833	-1.1367	-0.0567	-1.65	-1.105	-0.21	-0.61	-0.93	-1.9567	-0.25	-0.6	-0.2	-1.92	0.75	-2.8433	-2.22	-5.903	-4.463	-2.558	-0.128	-3.713	-2.871	-0.386	-0.792	-2.093	-4.403	-0.563	-1.35	-0.45	-4.32	0.974	-6.398	-4.079	1e-06	9.1e-05	0.015387	0.899319	0.000765	0.007138	0.702131	0.433813	0.044256	0.000108	0.577592	0.186289	0.655661	0.000137	0.337057	0
0.1033	0.2	-0.025	0.02	0.435	-0.3725	0.0467	0.1567	0.0767	0.075	-0.3067	0.11	0.32	-0.0267	0.285	-0.27	0.035	0.374	0.723	-0.074	0.072	1.284	-1.556	0.169	0.567	0.277	0.221	-1.109	0.398	1.157	-0.096	0.842	-0.976	0.103	0.710977	0.474512	0.941591	0.942769	0.207774	0.129205	0.866992	0.57477	0.783279	0.826074	0.275297	0.693289	0.255337	0.923745	0.405995	0.335833
0.1267	0.24	-0.09	0.2867	-0.34	-0.42	-0.005	0.1967	0.2367	0.275	-0.815	-0.0033	0.3567	-0.04	0.93	-0.06	0.005	0.419	0.793	-0.298	0.948	-1.124	-1.134	-0.013	0.65	0.782	0.742	-3.111	-0.011	1.179	-0.132	3.075	-0.198	0.013	0.677975	0.432925	0.76783	0.349842	0.268734	0.264706	0.989309	0.519865	0.439286	0.4629	0.003725	0.991271	0.246388	0.895559	0.004101	0.843922
-0.32	-0.03	0.26	0.005	-0.985	-0.06	-0.105	1.76	-0.2467	0.165	-0.92	-0.1667	-0.1967	-0.2967	-0.45	-0.21	0.32	-0.898	-0.084	0.729	0.014	-2.763	-0.206	-0.295	4.938	-0.848	0.463	-3.161	-0.573	-0.676	-1.019	-0.893	-0.722	0.898	0.377397	0.933558	0.472138	0.988913	0.010264	0.838242	0.770613	3.8e-05	0.404277	0.647211	0.003907	0.571696	0.505054	0.317249	0.380049	0.476881
0.09	0.62	-0.4533	0.4433	0.1367	-0.2267	-0.655	0.8133	0.0567	1.0567	-0.5067	-0.3167	-1.1033	-1.8667	1.96	-0.4967	-0.35	0.301	2.075	-1.517	1.484	0.457	-0.759	-1.79	2.722	0.19	3.537	-1.696	-1.06	-3.693	-6.248	3.787	-1.662	-0.956	0.765104	0.045722	0.13857	0.1472	0.650324	0.45337	0.082495	0.010211	0.85072	0.001209	0.099195	0.296783	0.000784	0	0.000602	0.105773
0.1967	0.1533	0.2233	-0.38	-0.52	-0.0875	-0.07	0.38	0.39	-0.29	-0.0425	0.13	-0.17	0.45	0.2	0.3333	-0.0767	0.898	0.7	1.02	-1.416	-2.374	-0.461	-0.261	1.735	1.78	-1.324	-0.224	0.485	-0.776	2.054	0.913	1.522	-0.35	0.375155	0.488359	0.314637	0.165114	0.022972	0.64735	0.795615	0.091209	0.083321	0.193754	0.823976	0.63087	0.442691	0.047147	0.367204	0.136682
0.4933	0.3033	0.5267	1.07	0.5367	0.645	0.6133	0.3067	0.47	0.1067	0.53	1.0833	0.6233	1.1567	1.0833	1.21	0.74	2.298	1.413	2.453	4.984	2.5	3.469	2.857	1.429	2.189	0.497	2.851	5.046	2.904	5.388	5.046	4.602	3.98	0.026928	0.165476	0.018661	1.3e-05	0.016674	0.001275	0.006785	0.160989	0.034534	0.622023	0.006896	1e-05	0.006007	4e-06	1e-05	4.3e-05
0.71	0.4333	0.6367	1.39	0.51	0.8225	0.77	0.4633	0.6467	1.0733	0.895	1.3467	0.87	1.27	1.5767	1.0633	1.2833	3.473	2.12	3.115	6.8	2.495	4.646	3.076	2.267	3.163	5.251	5.056	6.588	4.256	6.213	7.713	5.202	6.278	0.001286	0.040514	0.003469	0	0.016997	3.9e-05	0.003853	0.029108	0.003038	6e-06	1.1e-05	0	0.000129	0	0	7e-06
-0.3767	-0.2633	-0.31	0.0067	-0.06	-0.5175	-0.245	-0.1233	0.0367	-0.2567	-0.4625	-0.2867	-0.5733	-0.4667	-0.2767	-0.1067	-0.475	-2.443	-1.708	-2.01	0.043	-0.318	-3.875	-1.297	-0.8	0.238	-1.664	-3.463	-1.859	-3.718	-3.026	-1.794	-0.692	-3.557	0.019278	0.095759	0.051447	0.965741	0.752446	0.000402	0.202285	0.428754	0.813323	0.104153	0.001323	0.070692	0.000637	0.004398	0.080655	0.493284
-0.39	-0.06	-0.64	-0.5367	-1.1767	-0.2333	0.075	1.35	NA	-0.18	-0.635	-0.485	0.1133	-0.2767	-1.01	-0.3433	NA	-1.159	-0.146	-1.902	-1.595	-3.496	-0.693	0.182	3.275	NA	-0.437	-1.541	-1.177	0.337	-0.822	-2.45	-1.02	NA	0.256846	0.885363	0.068123	0.122637	0.001678	0.494133	0.856998	0.002938	NA	0.665861	0.13526	0.249777	0.73895	0.418357	0.021161	0.316859
0.0933	0.2633	-1.77	-0.03	0.3567	0.115	0.1267	-0.1067	0.1167	-0.4833	0.1475	-0.12	-0.1	-0.3933	-1.51	0.4833	0.2775	0.418	1.179	-7.926	-0.134	1.597	0.595	0.567	-0.478	0.522	-2.164	0.763	-0.537	-0.448	-1.761	-6.762	2.164	1.435	0.678183	0.245177	0	0.893795	0.117989	0.55538	0.573686	0.635453	0.604202	0.036376	0.450053	0.593946	0.656672	0.085713	0	0.036376
-0.0733	0.3433	-0.0967	-1.2367	-0.44	0.0433	-0.19	-0.49	-0.205	0.185	0.0467	-0.31	0.02	-0.9233	-0.88	-0.1367	-0.55	-0.332	1.554	-0.438	-5.599	-1.992	0.196	-0.86	-1.811	-0.758	0.684	0.211	-1.403	0.091	-4.18	-3.253	-0.619	-2.49	0.741963	0.129497	0.664465	3e-06	0.054571	0.845656	0.395811	0.07907	0.453886	0.498779	0.833958	0.169686	0.928395	0.000197	0.002608	0.540288
-0.19	-0.4967	0.0433	-0.5133	-0.48	-0.0725	-0.5933	-0.65	-0.1333	-0.3767	0.1575	-0.2833	-0.3533	-0.2733	-0.6333	0.1667	-0.2333	-1.106	-2.89	0.252	-2.987	-2.793	-0.487	-3.452	-3.782	-0.776	-2.192	1.058	-1.649	-2.056	-1.59	-3.685	0.97	-1.358	0.275612	0.006228	0.80224	0.004822	0.008011	0.628872	0.001338	0.000515	0.442477	0.034357	0.296388	0.107155	0.046437	0.119708	0.000685	0.33806
-0.11	-0.3167	-0.63	0.03	-0.7367	-0.535	0.185	0.51	-0.0333	-0.205	-0.39	-0.08	-0.2133	-0.4433	-0.465	-0.6733	-0.2033	-0.478	-1.376	-2.738	0.13	-3.202	-2.685	0.657	2.217	-0.145	-0.727	-1.695	-0.348	-0.927	-1.927	-1.65	-2.927	-0.884	0.635509	0.177328	0.009591	0.896993	0.002877	0.010948	0.515717	0.033139	0.885626	0.471687	0.098809	0.730111	0.360068	0.062021	0.107719	0.005942
0.07	0.0933	0.4733	-0.12	-0.2333	0.0433	-0.085	0.06	-0.4667	0.5	0.0933	-0.1	0.1267	-0.22	0.8133	-0.0233	0.335	0.261	0.347	1.761	-0.447	-0.868	0.161	-0.258	0.182	-1.737	1.519	0.347	-0.372	0.471	-0.819	3.027	-0.087	1.018	0.796069	0.730509	0.087271	0.658052	0.39138	0.872854	0.797771	0.856434	0.091623	0.138065	0.730509	0.712126	0.640418	0.418726	0.004724	0.93132
-0.65	0.09	NA	NA	NA	NA	1.23	NA	NA	NA	NA	0.13	0.07	0.245	NA	0.14	NA	-0.76	0.105	NA	NA	NA	NA	1.438	NA	NA	NA	NA	0.215	0.116	0.405	NA	0.164	NA	0.473699	0.919335	NA	NA	NA	NA	0.196437	NA	NA	NA	NA	0.836323	0.911312	0.698272	NA	0.874898
-0.0533	-0.3833	-0.0433	-0.06	NA	-1.44	-0.5	NA	-1.35	-0.05	-0.07	-0.43	0.33	0.3	NA	-0.11	0.66	-0.151	-1.088	-0.123	-0.139	NA	-3.336	-1.158	NA	-3.128	-0.082	-0.115	-0.996	0.765	0.695	NA	-0.18	1.081	0.88155	0.292351	0.903628	0.891128	NA	0.004036	0.263183	NA	0.006294	0.935704	0.910088	0.333522	0.455339	0.496704	NA	0.859189
0.55	0.365	0.97	1.33	-0.24	1.03	0.53	NA	0.56	0.66	-0.02	0.835	-0.365	0.405	NA	NA	NA	1.177	1.104	2.075	2.846	-0.513	2.204	1.134	NA	1.198	1.997	-0.043	2.526	-1.104	1.225	NA	NA	NA	0.271083	0.29959	0.069461	0.020264	0.620644	0.056598	0.287669	NA	0.263085	0.07866	0.966853	0.033737	0.29959	0.253162	NA	NA
-0.09	0.28	-0.05	-0.1567	0.7567	0.21	0.1667	-0.24	0.08	0.1033	-0.2475	0.0133	1.3733	-0.82	-0.8733	0.2267	0.275	-0.471	1.466	-0.262	-0.82	3.963	1.27	0.873	-1.257	0.419	0.541	-1.497	0.07	7.192	-4.294	-4.574	1.187	1.663	0.639928	0.150261	0.794761	0.416746	0.000293	0.211355	0.38789	0.215987	0.677454	0.591357	0.14222	0.944674	0	0.000106	4.5e-05	0.242112
-0.4967	-0.0667	-0.66	-1.1367	-0.4467	-0.28	0.16	0.4267	0.0933	-0.1067	-0.4325	-0.2167	-0.0133	-0.4767	-0.315	-1.1333	-0.25	-1.596	-0.214	-1.731	-3.652	-1.435	-0.9	0.514	1.371	0.3	-0.343	-1.605	-0.696	-0.043	-1.532	-0.826	-3.641	-0.656	0.119395	0.831617	0.092049	0.000831	0.159994	0.374371	0.610381	0.179012	0.766017	0.73383	0.117437	0.490866	0.966069	0.134496	0.41411	0.000856
0.2833	0.21	-0.0233	-0.1067	-0.14	-0.295	-0.0533	-0.19	0.0733	0.22	0.0425	0	-0.2267	0.1833	-0.0133	0.19	0.3425	1.748	1.296	-0.144	-0.658	-0.864	-2.102	-0.329	-1.172	0.452	1.357	0.303	0	-1.399	1.131	-0.082	1.172	2.44	0.088012	0.202417	0.886242	0.514181	0.392789	0.04184	0.743804	0.247929	0.653351	0.182172	0.763601	1	0.169565	0.264642	0.934841	0.247929
1.65	-0.235	-0.015	-0.01	-1.96	-0.31	-0.27	NA	0.685	-0.54	0.675	0.1733	-0.2833	-0.4133	-0.3	-0.785	NA	2.776	-0.395	-0.025	-0.012	-3.297	-0.521	-0.454	NA	1.152	-0.908	1.135	0.357	-0.584	-0.852	-0.357	-1.32	NA	0.011841	0.696901	0.980126	0.99063	0.003686	0.607904	0.654705	NA	0.263115	0.374758	0.269926	0.724844	0.566085	0.404781	0.725038	0.201935
-0.0367	-0.0033	-0.1067	0.2	-0.4267	-0.3533	0.135	-0.0333	0.42	-0.0867	-0.0167	0.0967	-0.08	0.0267	-0.63	-0.0967	-0.1433	-0.154	-0.014	-0.449	0.687	-1.795	-1.487	0.464	-0.14	1.443	-0.365	-0.07	0.407	-0.337	0.112	-1.53	-0.407	-0.603	0.878356	0.988897	0.656578	0.496936	0.081942	0.146768	0.645921	0.889337	0.15865	0.717755	0.944528	0.686898	0.738601	0.911362	0.135617	0.686898
-0.11	-0.21	0.19	-0.6067	0.77	0.49	0.19	NA	0.13	0.36	1.48	0.225	-0.4567	0.28	NA	NA	NA	-0.353	-0.673	0.609	-3.368	2.468	1.571	0.609	NA	0.417	1.632	4.744	1.02	-2.535	1.269	NA	NA	NA	0.731336	0.515342	0.555398	0.006649	0.032092	0.145779	0.555398	NA	0.685249	0.132184	0.000682	0.330586	0.028534	0.231652	NA	NA
-0.5733	-0.47	0.2733	0.1533	-0.3767	-0.2675	-0.1	1.24	-0.31	-0.0167	0.2925	0.6733	0.5867	0.2367	2.4667	1.1933	0.285	-1.944	-1.593	0.927	0.52	-1.277	-1.047	-0.339	4.204	-1.051	-0.057	1.145	2.283	1.989	0.802	8.363	4.046	1.116	0.058894	0.11884	0.35959	0.606008	0.208877	0.301223	0.736344	0.000141	0.299501	0.955218	0.258908	0.027764	0.053489	0.427031	0	0.000228
-0.0933	0.09	-0.1	0.4233	0.04	-0.635	0.28	-1.8267	0.2133	-0.0433	0.025	0.05	0.79	-0.14	-2.2267	-0.3133	-0.065	-0.352	0.339	-0.377	1.595	0.123	-2.763	1.055	-6.884	0.804	-0.163	0.109	0.188	2.977	-0.528	-8.391	-1.181	-0.283	0.726908	0.736278	0.708297	0.118598	0.902667	0.008645	0.297744	0	0.426231	0.871111	0.913921	0.851506	0.004948	0.600729	0	0.244734
0.1667	-0.1767	-0.0467	-0.0067	-0.4167	-0.5033	-0.2767	0.01	-0.0433	0.51	0.1375	-0.1933	-0.0167	-0.01	-0.1033	-0.0433	0.2167	0.875	-0.927	-0.245	-0.035	-2.186	-2.641	-1.452	0.052	-0.227	2.676	0.833	-1.014	-0.087	-0.052	-0.542	-0.227	1.137	0.387239	0.359687	0.807854	0.972275	0.034929	0.011872	0.154666	0.958423	0.821329	0.010878	0.409913	0.316684	0.930763	0.958423	0.59079	0.821329
-0.04	-0.0467	0.0267	-0.3167	-0.82	-0.255	-0.055	-0.4567	-0.5367	-0.305	-0.0875	-0.275	-0.11	-0.3067	-0.64	-0.4467	-0.33	-0.213	-0.249	0.142	-1.689	-3.571	-1.57	-0.239	-2.435	-2.862	-1.328	-0.539	-1.197	-0.587	-1.635	-3.413	-2.382	-1.76	0.832296	0.804891	0.887715	0.100018	0.001045	0.125209	0.812101	0.020027	0.007012	0.192617	0.593366	0.239056	0.56116	0.110782	0.001619	0.022695
0.0233	-0.0133	0.3467	-0.41	0.2033	0.2533	0.15	0.39	0.1	-0.2333	-0.1075	-0.1233	-0.0733	0.34	0	0	-0.1425	0.143	-0.082	2.122	-2.509	1.244	1.55	0.918	2.387	0.612	-1.428	-0.76	-0.755	-0.449	2.081	0	0	-1.007	0.887172	0.935376	0.040188	0.016302	0.220673	0.129009	0.364178	0.021871	0.544035	0.161138	0.451947	0.454835	0.656021	0.043974	1	1
-0.18	-0.0533	-0.08	-0.0667	0.14	-0.2175	-0.12	0.1067	0.0433	-0.0433	-0.09	-0.29	-0.3867	-0.0233	0.31	-0.09	-0.0833	-0.81	-0.24	-0.36	-0.3	0.63	-1.131	-0.441	0.48	0.195	-0.195	-0.405	-1.305	-1.741	-0.105	1.395	-0.405	-0.375	0.422888	0.811573	0.720774	0.765755	0.532372	0.265417	0.6617	0.633897	0.846393	0.846393	0.687675	0.199686	0.089948	0.916907	0.171074	0.687675
0.0167	-0.1	-0.2633	-0.29	-0.0867	-0.385	0.0567	0.445	0.0967	-0.2333	-0.39	-0.26	-0.1667	-0.2567	0.08	-0.34	-0.3675	0.103	-0.62	-1.634	-1.799	-0.538	-2.758	0.352	2.254	0.6	-1.448	-2.794	-1.613	-1.034	-1.592	0.405	-2.109	-2.633	0.91818	0.538639	0.110457	0.079823	0.593883	0.008843	0.727079	0.029947	0.552196	0.155809	0.00807	0.11489	0.307573	0.119468	0.687534	0.04146
0.0233	-0.09	-0.27	-0.02	-0.0367	-0.17	-0.6867	1.09	-0.15	-0.15	-0.115	0.02	0.06	-0.0733	0.12	-0.14	-0.1533	0.072	-0.28	-0.839	-0.062	-0.114	-0.61	-2.133	2.765	-0.466	-0.381	-0.292	0.051	0.186	-0.228	0.304	-0.435	-0.476	0.942637	0.781479	0.407471	0.95082	0.909978	0.546038	0.040288	0.009179	0.644192	0.705953	0.772284	0.959836	0.853238	0.821149	0.762687	0.666363
0.2067	0.2967	0.37	0.2367	-0.1267	0.11	0.01	-0.14	0.2267	0.0833	0.44	0.2067	-0.1433	-0.12	0.31	0.5733	0.3625	1.154	1.656	2.066	1.321	-0.707	0.709	0.056	-0.782	1.265	0.465	2.836	1.154	-0.8	-0.67	1.731	3.201	2.337	0.255356	0.105403	0.045299	0.19383	0.483523	0.482321	0.955754	0.439003	0.212948	0.644259	0.007089	0.255356	0.428266	0.506704	0.091123	0.002665
-0.1133	0.19	-0.1367	-0.445	0.015	0.1825	-0.3667	-0.3067	-0.4967	-0.16	0.095	0.0433	-0.4533	-0.2433	0.1267	0.3067	-0.02	-0.789	1.324	-0.952	-2.531	0.085	1.468	-2.554	-2.136	-3.46	-0.91	0.764	0.302	-3.158	-1.695	0.882	2.136	-0.139	0.434933	0.193886	0.347351	0.015816	0.932477	0.150677	0.014953	0.03943	0.001392	0.368777	0.449695	0.764474	0.003183	0.098578	0.383358	0.03943
0.29	0.01	0.1933	-0.0733	-0.1167	0.1433	-0.0733	-0.2833	-0.0367	0.2867	0.345	0.0967	-0.0667	0.0933	-0.11	-0.2667	-0.01	1.709	0.059	1.139	-0.432	-0.688	0.845	-0.432	-1.67	-0.216	1.689	2.348	0.57	-0.393	0.55	-0.648	-1.572	-0.068	0.095272	0.953301	0.261392	0.667954	0.495738	0.403345	0.667954	0.102857	0.830026	0.099004	0.02398	0.572104	0.696506	0.585375	0.520551	0.124016
-0.3467	-0.2967	-0.2633	-0.36	-0.8733	-0.685	-0.305	0.31	-0.6267	-0.515	-0.2133	-0.4233	-0.4067	-0.6	0.1233	-0.7533	-0.49	-1.696	-1.451	-1.288	-1.761	-4.272	-3.869	-1.218	1.516	-3.065	-2.057	-1.044	-2.071	-1.989	-2.935	0.603	-3.685	-2.397	0.09845	0.155278	0.205818	0.086621	0.000132	0.000434	0.230986	0.138038	0.004074	0.046896	0.30357	0.045508	0.054208	0.005739	0.550052	0.000737
0.24	-0.0267	-0.1733	-0.19	-0.1933	-0.5575	0.215	0.485	-0.2433	0.44	-0.3975	0.2	-0.0933	-0.1133	0.03	0	0.5	1.233	-0.137	-0.89	-0.976	-0.993	-3.306	0.902	2.034	-1.25	2.26	-2.357	0.839	-0.479	-0.582	0.126	0	2.097	0.226077	0.891868	0.37954	0.335974	0.32768	0.002215	0.373553	0.049725	0.219832	0.030262	0.024217	0.407445	0.634735	0.564329	0.900624	1
0.51	0.29	0.155	0.895	NA	0.275	0.66	NA	0.115	-0.06	0.2933	0.545	0.215	0.26	NA	0.31	0.2367	1.465	0.833	0.445	2.57	NA	0.79	1.895	NA	0.33	-0.172	1.032	1.565	0.617	0.747	NA	0.89	0.832	0.158963	0.415045	0.661143	0.018484	NA	0.439191	0.072956	NA	0.744739	0.864978	0.314844	0.133635	0.544107	0.464189	NA	0.384195
-0.3633	-0.37	-0.77	-0.06	-0.4067	-0.43	-0.4533	-0.02	-0.3467	-0.0967	-0.2825	-0.4133	-0.56	-0.77	0.315	-0.6067	-0.1025	-2.102	-2.14	-3.637	-0.347	-2.352	-2.872	-2.622	-0.116	-2.005	-0.559	-1.887	-2.391	-3.239	-4.454	1.488	-3.509	-0.685	0.042163	0.038716	0.000806	0.730418	0.023856	0.006593	0.012438	0.908496	0.051984	0.57927	0.066713	0.021787	0.002469	7e-05	0.144941	0.00116
-0.1233	-0.2233	-0.5767	-0.25	-0.15	-0.14	-0.07	-0.3333	-0.22	0.7567	-0.4433	-0.4	0.1933	-0.7633	-1.2	-0.2667	0.06	-0.382	-0.692	-1.788	-0.775	-0.465	-0.501	-0.177	-1.034	-0.682	2.346	-1.375	-1.24	0.599	-2.367	-3.038	-0.827	0.215	0.704317	0.492908	0.081851	0.443109	0.644556	0.619133	0.860294	0.30797	0.499346	0.024357	0.177409	0.222586	0.552477	0.023209	0.004319	0.413563
-0.2467	-0.29	-0.0667	-0.0233	-0.4367	-0.2625	-0.7	-0.2467	0.01	0.2933	-0.1967	-0.22	-0.4933	-0.4633	-0.9	0.01	-0.5667	-1.299	-1.528	-0.351	-0.123	-2.3	-1.597	-3.687	-1.299	0.053	1.545	-1.036	-1.159	-2.599	-2.441	-3.871	0.053	-2.985	0.201743	0.134988	0.727417	0.902832	0.02709	0.118722	0.000714	0.201743	0.958269	0.130691	0.30684	0.25382	0.013297	0.019493	0.000419	0.958269
0.3433	0.2967	0.4167	0.44	-0.1733	0.155	0.03	0.12	0.3767	0.22	0.4325	0.3933	-0.0167	0.4367	0.0333	0.2633	0.1725	1.491	1.289	1.81	1.56	-0.753	0.777	0.13	0.521	1.636	0.956	2.169	1.708	-0.072	1.897	0.145	1.144	0.865	0.143838	0.205049	0.077943	0.126636	0.455998	0.441566	0.896989	0.605131	0.109776	0.345109	0.036147	0.095404	0.942657	0.065203	0.885621	0.259603
0.0167	0.15	0.1433	0.2233	-0.3133	-0.01	0.28	-0.17	-0.0633	-0.1167	-0.15	0.1533	0.1733	-0.0333	0.0267	0.06	0.2567	0.085	0.766	0.732	1.141	-1.601	-0.059	1.431	-0.869	-0.324	-0.596	-0.885	0.783	0.886	-0.17	0.136	0.307	1.311	0.932571	0.448015	0.468306	0.260726	0.117375	0.953254	0.16042	0.390341	0.747967	0.554535	0.381554	0.438067	0.381205	0.865641	0.892322	0.7608
-0.0367	0.2567	0.1367	-0.26	0.04	0.19	-0.19	-0.18	-0.6333	0.57	-0.025	-0.2033	-0.1133	-0.2733	0.035	-0.25	0.0225	-0.115	0.808	0.43	-0.818	0.126	0.69	-0.598	-0.463	-1.993	1.794	-0.091	-0.64	-0.357	-0.86	0.09	-0.787	0.082	0.90873	0.424179	0.669509	0.418237	0.900476	0.494038	0.553363	0.646297	0.053354	0.080681	0.928082	0.526008	0.723278	0.394985	0.928802	0.436215
-0.1233	0.17	-0.5167	-0.24	0.57	0.16	0.0633	-0.45	-0.1467	1.0867	-0.39	-0.1167	1.3533	-0.76	-0.7567	0.0567	0.1725	-0.425	0.586	-1.781	-0.827	1.965	0.637	0.218	-1.551	-0.506	3.747	-1.345	-0.402	4.666	-2.62	-2.609	0.195	0.687	0.67298	0.561127	0.082541	0.412942	0.056442	0.527809	0.828274	0.128754	0.615896	0.000572	0.186411	0.689675	3.5e-05	0.012403	0.012762	0.846102
-0.0333	-0.05	-0.12	-0.265	-0.55	-0.355	-0.155	-0.18	-0.11	0.3467	0.505	-0.2	-0.43	-0.2033	0.04	-0.47	-0.2925	-0.101	-0.151	-0.363	-0.654	-1.663	-1.239	-0.383	-0.544	-0.333	1.048	1.763	-0.605	-1.3	-0.615	0.121	-1.421	-1.021	0.920256	0.880642	0.718757	0.516924	0.104486	0.222757	0.704123	0.589468	0.741283	0.301164	0.085857	0.548975	0.201346	0.542368	0.90438	0.1634
0.2667	-0.14	-0.375	-1.38	NA	-0.245	0.615	NA	-0.19	0.1767	0.145	-0.16	0.22	-0.3767	NA	-0.79	-0.08	0.658	-0.282	-0.756	-2.782	NA	-0.698	1.24	NA	-0.271	0.436	0.292	-0.395	0.543	-0.93	NA	-1.95	-0.114	0.51671	0.780254	0.457208	0.010471	NA	0.49176	0.227314	NA	0.788894	0.666704	0.772632	0.696398	0.592149	0.361863	NA	0.063146
NA	NA	0	NA	NA	NA	NA	-0.71	NA	NA	NA	NA	1.07	NA	NA	NA	NA	NA	NA	0	NA	NA	NA	NA	-1.774	NA	NA	NA	NA	2.673	NA	NA	NA	NA	NA	NA	1	NA	NA	NA	NA	0.160193	NA	NA	NA	NA	0.063411	NA	NA	NA
0.1067	0.13	0.07	-0.2767	0.2167	-0.15	-0.07	0.2133	-0.07	0.1433	-0.1033	0.04	0.34	0.0433	1.0333	0.0733	-0.22	0.405	0.493	0.266	-1.05	0.822	-0.657	-0.266	0.809	-0.217	0.544	-0.392	0.124	1.29	0.164	3.92	0.278	-0.681	0.688144	0.62491	0.792108	0.30098	0.416564	0.515347	0.792108	0.423704	0.829578	0.58999	0.697381	0.902089	0.20542	0.870349	0.000386	0.782462
-0.36	-0.2067	0.6	-1.39	-0.6467	0.0033	-0.57	-0.13	-0.015	-0.6267	0	-0.3	-0.03	-0.14	-1.0967	-0.49	-0.58	-1.623	-0.932	2.209	-3.619	-2.916	0.015	-1.484	-0.586	-0.055	-2.826	0	-1.353	-0.11	-0.515	-4.945	-2.21	-2.136	0.115134	0.358921	0.035068	0.001093	0.006705	0.988108	0.148404	0.562179	0.956328	0.008373	1	0.186378	0.912794	0.610063	2.8e-05	0.035033
0.0233	0.08	0.0067	-0.1367	-0.16	-0.165	0.055	0.3633	-0.12	-0.0133	-0.125	-0.0433	0.0367	-0.1567	0.3333	-0.09	0.1375	0.162	0.555	0.046	-0.948	-0.906	-1.322	0.312	2.521	-0.68	-0.093	-1.001	-0.301	0.254	-1.087	2.313	-0.624	1.102	0.87226	0.582149	0.963352	0.349082	0.370505	0.1942	0.757087	0.01608	0.500801	0.926785	0.323025	0.765336	0.800575	0.283975	0.026319	0.536117
-0.16	0.3267	0.4133	-0.6	-0.0667	0.125	-0.2133	-0.18	-0.1867	0.56	0.2025	-0.17	-0.16	-0.91	-0.3667	0.3	0.6	-0.595	1.215	1.538	-2.232	-0.248	0.537	-0.794	-0.67	-0.695	2.084	0.87	-0.633	-0.595	-3.386	-1.364	1.116	2.232	0.555029	0.231413	0.132043	0.031321	0.805383	0.594253	0.432082	0.506927	0.491413	0.043709	0.389554	0.530691	0.555029	0.001615	0.180205	0.271073
-0.0133	-0.0967	-0.11	0.0467	-0.5233	-0.0425	-0.015	0.32	0.09	0.0433	0.0625	-0.18	0.2133	-0.4533	-0.54	-0.08	0.02	-0.077	-0.555	-0.632	0.268	-3.006	-0.282	-0.07	1.838	0.422	0.249	0.415	-1.034	1.226	-2.604	-2.533	-0.46	0.115	0.939362	0.582056	0.531372	0.790139	0.00476	0.779594	0.944292	0.074156	0.675389	0.804802	0.680865	0.307907	0.228211	0.013232	0.015743	0.648541
0.0967	0.1967	0.5433	-0.1033	-0.24	-0.075	0.11	-0.1067	0.2033	-0.0833	-0.105	0.0033	0.54	0.4133	0.0567	0.11	-0.08	0.495	1.007	2.783	-0.529	-1.229	-0.444	0.563	-0.546	1.041	-0.427	-0.621	0.017	2.766	2.117	0.29	0.563	-0.41	0.623254	0.319908	0.008219	0.599578	0.226237	0.659768	0.576334	0.587901	0.303987	0.671819	0.538161	0.986464	0.008587	0.040596	0.773146	0.576334
-0.2	-0.5233	-0.27	-0.3533	-0.5933	-0.5125	-0.18	0.02	-0.26	0.575	-0.2325	-0.44	-0.3733	-0.1633	-0.6633	-0.2833	-0.7033	-0.955	-2.498	-1.289	-1.687	-2.832	-2.825	-0.702	0.095	-1.013	2.241	-1.282	-2.1	-1.782	-0.78	-3.167	-1.353	-3.358	0.34598	0.017113	0.205531	0.100179	0.007473	0.007615	0.487378	0.924459	0.317528	0.031178	0.208059	0.042653	0.08303	0.440583	0.003109	0.184509
0.04	-0.1367	0.42	-0.07	-0.54	0.0375	-0.6633	-0.3767	0.22	0.0667	0.075	-0.22	0.2833	-0.02	0.29	-0.4367	-0.0367	0.177	-0.604	1.515	-0.309	-2.385	0.191	-2.93	-1.664	0.793	0.294	0.382	-0.972	1.251	-0.072	1.281	-1.929	-0.162	0.860748	0.549839	0.138485	0.758955	0.022387	0.849393	0.005816	0.104752	0.432697	0.770089	0.704316	0.337615	0.218755	0.942898	0.208332	0.061581
-0.0267	-0.1267	-0.33	-0.01	-0.09	-0.45	-0.4233	0.0033	-0.39	-0.12	-0.2675	-0.36	-0.3467	-0.5767	0.4267	-0.4567	-0.3733	-0.167	-0.795	-2.071	-0.051	-0.565	-2.825	-2.657	0.021	-1.999	-0.753	-1.939	-2.26	-2.176	-3.62	2.678	-2.867	-2.343	0.867988	0.431693	0.045436	0.959404	0.57557	0.007622	0.011611	0.98342	0.053108	0.456128	0.060271	0.029893	0.036095	0.000887	0.011024	0.006847
-0.34	-1.845	-0.29	0.3033	-1.1	-0.8167	0.115	0.3433	-0.62	-0.27	-0.25	0.0767	-0.0533	0.6633	2.41	-1.5367	-0.2875	-0.623	-2.762	-0.532	0.556	-1.647	-1.497	0.172	0.629	-0.656	-0.495	-0.529	0.141	-0.098	1.216	4.418	-2.817	-0.609	0.537167	0.009146	0.598366	0.581726	0.108717	0.143426	0.864331	0.533207	0.516016	0.62374	0.600032	0.889039	0.922675	0.232197	9.4e-05	0.007958
0.0467	0.1033	0.0267	0.04	0.035	-0.065	-0.37	-0.12	0.1033	0.5933	0.1825	-0.12	-0.3533	-0.3	-0.195	-0.1233	-0.395	0.213	0.471	0.121	0.105	0.13	-0.342	-1.685	-0.546	0.471	2.702	0.96	-0.546	-1.609	-1.366	-0.725	-0.562	-2.077	0.832895	0.640762	0.904015	0.916822	0.897176	0.734476	0.100541	0.588085	0.640762	0.010394	0.343561	0.588085	0.116233	0.180258	0.473058	0.577805
-0.215	0.0833	-0.0633	0.2267	1.49	-0.19	-0.155	NA	0.29	0.0633	0.0933	-0.095	0.03	-0.1233	NA	-0.02	-0.3033	-0.83	0.394	-0.3	1.072	4.069	-1.038	-0.599	NA	1.372	0.3	0.441	-0.367	0.142	-0.583	NA	-0.095	-1.435	0.413032	0.696303	0.766616	0.292364	0.000323	0.307839	0.554012	NA	0.180507	0.766616	0.662105	0.716327	0.888128	0.564093	NA	0.925275
-0.2	-0.06	-0.3567	-0.1733	0.1	0.2675	-0.2867	-0.4	-0.33	0.48	-0.1675	-0.1567	-0.3533	-0.31	-1.47	0.13	-0.7375	-0.767	-0.23	-1.368	-0.665	0.313	1.185	-1.1	-1.534	-1.266	1.841	-0.742	-0.601	-1.355	-1.189	-4.604	0.499	-3.266	0.447678	0.819201	0.179221	0.510108	0.755833	0.243365	0.278348	0.133135	0.213196	0.073313	0.462668	0.551412	0.183224	0.241694	4.4e-05	0.620871
0.3133	0.3967	-0.1967	1.175	1.0067	0.6625	0.91	1.02	0.43	1.2167	0.8975	1.0233	0.7633	0.9567	1.25	0.89	1.145	1.128	1.428	-0.708	3.455	3.625	2.755	2.676	2.121	1.548	4.381	3.732	3.685	2.749	3.445	2.599	3.205	4.761	0.266955	0.162151	0.483567	0.001476	0.000921	0.009306	0.011323	0.041208	0.130627	0.000104	0.000682	0.000778	0.009446	0.001516	0.013661	0.002905
-0.0933	-0.3133	0.07	-0.59	-1.23	-0.1975	-0.7	-0.57	-0.5933	-0.2433	-0.1975	-0.3933	-0.6667	-0.7367	-0.45	-0.48	-0.555	-0.413	-1.388	0.31	-2.134	-4.448	-1.01	-2.532	-2.525	-2.628	-1.078	-1.01	-1.742	-2.953	-3.263	-1.993	-2.126	-2.007	0.681801	0.173831	0.758337	0.039843	8.2e-05	0.319275	0.015928	0.016193	0.0126	0.288394	0.319275	0.09013	0.005551	0.00244	0.053966	0.04052
-0.09	-0.0667	0.5633	-0.6533	-0.1333	-0.1375	-0.2067	0.3567	-0.0433	-0.1833	-0.1825	0.0767	0.0533	0.0467	0.17	0.3433	-0.075	-0.288	-0.213	1.801	-2.089	-0.426	-0.508	-0.661	1.14	-0.139	-0.586	-0.674	0.245	0.17	0.149	0.444	1.098	-0.277	0.775072	0.83233	0.079358	0.043233	0.672247	0.614584	0.512657	0.261071	0.890527	0.561156	0.504444	0.807657	0.865491	0.882168	0.659659	0.279037
0.3	-0.3467	-0.12	0.0033	0.825	0.19	0.79	0.8833	0.42	-0.0267	0.0475	0.5333	0.3967	0.6667	1.885	-0.1633	0.32	0.749	-0.865	-0.299	0.008	1.681	0.547	1.971	2.204	1.048	-0.067	0.137	1.331	0.99	1.664	3.841	-0.408	0.922	0.458632	0.392354	0.766208	0.993406	0.100867	0.587211	0.055894	0.033548	0.301137	0.947289	0.891848	0.191051	0.328427	0.104306	0.000445	0.685837
-0.11	-0.385	0.115	-0.5133	-0.59	0.21	0.16	-1.68	0.9	-0.42	NA	0.06	-0.1067	0.2	0.76	-0.04	-2.1	-0.194	-0.962	0.287	-1.571	-1.474	0.371	0.283	-2.969	1.59	-0.742	NA	0.15	-0.326	0.5	1.343	-0.071	-3.711	0.849001	0.354203	0.778521	0.141057	0.165055	0.716782	0.782007	0.011255	0.136662	0.471682	NA	0.883202	0.749466	0.625887	0.203112	0.944768
-0.1767	0.0267	-0.675	-0.685	0.46	-0.0125	-0.055	0.15	0.1833	-0.0967	-0.15	-0.17	0.2	-1.06	1.3333	0.06	-0.0833	-0.412	0.062	-1.286	-1.305	1.073	-0.034	-0.105	0.35	0.428	-0.226	-0.404	-0.397	0.381	-2.473	3.111	0.114	-0.194	0.682756	0.95075	0.207052	0.200556	0.290614	0.97333	0.917162	0.728492	0.671501	0.822895	0.688629	0.694084	0.705543	0.018468	0.00373	0.909664
0.02	-0.26	-0.01	-0.7	NA	-0.39	-0.21	NA	0.11	0.1333	-1.5767	-0.36	-0.2967	-0.9467	NA	-0.3767	0.06	0.054	-0.855	-0.027	-1.879	NA	-1.282	-0.564	NA	0.209	0.438	-5.185	-1.184	-0.976	-3.113	NA	-1.239	0.197	0.957594	0.400525	0.978789	0.071646	NA	0.211209	0.577791	NA	0.836234	0.664754	2.2e-05	0.2474	0.338449	0.004525	NA	0.226762
-0.0833	-0.2633	0.0833	0.2	-0.0633	-0.0533	-0.225	0.1833	0.125	0.1733	-0.1775	0.26	-0.225	-0.1533	0.4667	-0.185	-0.2367	-0.391	-1.236	0.391	0.766	-0.297	-0.25	-0.862	0.86	0.479	0.813	-0.962	0.996	-0.862	-0.719	2.19	-0.709	-1.11	0.698335	0.225453	0.698335	0.449064	0.768225	0.803968	0.394992	0.395956	0.635217	0.421952	0.343291	0.326554	0.394992	0.47699	0.035828	0.48352
-0.4367	-0.4367	-0.53	-0.0667	-0.2567	-0.305	-0.3567	0.395	-0.0367	-0.4567	-0.2925	-0.1933	0.18	-0.25	-0.075	-0.2233	-0.1275	-2.662	-2.662	-3.231	-0.406	-1.565	-2.147	-2.175	1.966	-0.224	-2.784	-2.059	-1.179	1.097	-1.524	-0.373	-1.362	-0.898	0.011261	0.011261	0.002524	0.686655	0.125791	0.038128	0.035869	0.056493	0.824287	0.008272	0.046277	0.245734	0.279261	0.13562	0.71093	0.181222
-0.0233	-0.02	0.03	-0.17	0.0733	0.1025	-0.08	0.5367	-0.315	0.3667	-0.0433	-0.055	0.525	0.1867	0.2167	0.04	0.22	-0.098	-0.084	0.126	-0.584	0.308	0.498	-0.275	2.258	-1.082	1.542	-0.182	-0.189	1.803	0.785	0.911	0.168	0.925	0.922392	0.93345	0.900326	0.563188	0.759616	0.621809	0.78517	0.030599	0.286993	0.132346	0.856452	0.8513	0.08034	0.437818	0.368561	0.867383
0.0967	0.2933	0.3467	-0.36	-0.0767	0.0925	-0.74	-0.1167	-0.335	0.73	0.0733	-0.1667	-0.0067	-0.4367	-0.1567	0.4767	0.2167	0.349	1.058	1.251	-1.299	-0.277	0.385	-2.67	-0.421	-0.987	2.634	0.265	-0.601	-0.024	-1.576	-0.565	1.72	0.782	0.729199	0.296643	0.218741	0.201891	0.783587	0.702128	0.011145	0.676193	0.330001	0.012191	0.792768	0.551218	0.980937	0.123521	0.575251	0.093691
-0.1767	NA	-0.6	-0.04	-0.725	-0.67	-0.21	-0.21	-0.01	-0.265	-0.275	-0.425	0.305	-0.11	-0.09	-0.01	1.01	-0.369	NA	-0.724	-0.048	-1.236	-1.143	-0.358	-0.253	-0.012	-0.452	-0.469	-0.725	0.52	-0.188	-0.153	-0.012	1.722	0.717106	NA	0.480098	0.962143	0.234669	0.270498	0.725061	0.803402	0.990532	0.657562	0.645591	0.479349	0.610291	0.853622	0.87999	0.990532
-0.04	-0.01	-0.2367	-0.33	-0.65	-0.385	-0.2233	0.3367	0.15	-0.13	0.0067	-0.435	0.1833	-0.5	0.56	-1.0567	-0.2	-0.125	-0.031	-0.739	-1.03	-2.029	-1.388	-0.697	1.051	0.382	-0.331	0.021	-1.109	0.572	-1.561	1.748	-3.299	-0.51	0.901337	0.975272	0.464953	0.310024	0.050179	0.17403	0.490293	0.300499	0.704518	0.742344	0.983513	0.275128	0.570761	0.127622	0.089278	0.002256
-0.04	0.17	-0.0167	-0.0267	0.2467	0.0975	-0.2533	-0.09	-0.0367	-0.0467	0.065	0.05	0.0067	-0.0033	-0.01	0.14	0.23	-0.35	1.489	-0.146	-0.234	2.16	0.986	-2.219	-0.788	-0.321	-0.409	0.657	0.438	0.058	-0.029	-0.088	1.226	2.326	0.727907	0.144256	0.884669	0.816509	0.036711	0.32997	0.032165	0.435144	0.749759	0.6849	0.514672	0.663777	0.953727	0.976853	0.93064	0.22722
0.0333	0.1333	0.0567	0.0733	-0.3733	-0.2425	0.15	-0.0767	-0.3333	-0.275	0.1325	-0.0833	-0.0367	-0.1933	-0.2067	-0.0833	-0.1075	0.19	0.76	0.323	0.418	-2.127	-1.595	0.855	-0.437	-1.899	-1.279	0.872	-0.475	-0.209	-1.102	-1.177	-0.475	-0.707	0.850347	0.451963	0.748505	0.678344	0.039708	0.118592	0.397911	0.664629	0.064858	0.208253	0.388635	0.63755	0.835593	0.277336	0.246045	0.63755
-0.14	-0.1633	0.0367	-0.2667	-0.39	-0.38	-0.29	-0.1467	-0.125	0.3367	-0.1375	-0.0667	-0.4133	-0.2333	-0.1133	-0.0433	-0.36	-0.829	-0.967	0.217	-1.579	-2.31	-2.599	-1.718	-0.869	-0.605	1.994	-0.94	-0.395	-2.448	-1.382	-0.671	-0.257	-2.132	0.412086	0.339364	0.829216	0.122403	0.026337	0.013182	0.093883	0.390385	0.549044	0.053254	0.352868	0.695118	0.019018	0.17492	0.506049	0.798803
0.0567	-0.1967	-0.2033	0.28	-0.3533	-0.54	0.3	0.11	-0.59	-0.2667	-0.3975	-0.105	0.4733	-0.7	-0.59	-0.4067	-0.1867	0.287	-0.996	-1.029	1.157	-1.789	-2.734	1.24	0.557	-2.439	-1.35	-2.323	-0.434	2.396	-2.893	-1.724	-2.059	-0.945	0.776103	0.327051	0.311175	0.255846	0.083291	0.010185	0.224142	0.581575	0.020565	0.186663	0.026766	0.667256	0.022684	0.006859	0.09444	0.047877
-0.0767	-0.09	-0.27	-0.2967	-0.8067	-0.17	0.06	-0.4933	0.19	0.0767	-0.06	-0.42	0.0267	-0.2133	-0.2833	-0.8467	-0.555	-0.331	-0.389	-1.167	-1.282	-3.486	-0.735	0.212	-2.132	0.67	0.331	-0.259	-1.482	0.115	-0.922	-1.225	-3.659	-1.959	0.742444	0.699755	0.251474	0.208576	0.001388	0.467613	0.833599	0.040405	0.507144	0.742444	0.796977	0.147648	0.908933	0.363109	0.22928	0.000861
[truncated: 5,139 more rows]
[truncated: 21 more columns]

## Sheet: BasalData_MeanCentered_Sig0.01
Coef.B1	Coef.I14	Coef.K1	Coef.K9	Coef.M22	Coef.M8	Coef.PR	Coef.RM11	Coef.SB	Coef.Y1	Coef.Y10	Coef.Y12	Coef.YJM269	Coef.YJM308	Coef.YJM789	Coef.YPS1009	Coef.YPS163	t.B1	t.I14	t.K1	t.K9	t.M22	t.M8	t.PR	t.RM11	t.SB	t.Y1	t.Y10	t.Y12	t.YJM269	t.YJM308	t.YJM789	t.YPS1009	t.YPS163	p.value.B1	p.value.I14	p.value.K1	p.value.K9	p.value.M22	p.value.M8	p.value.PR	p.value.RM11	p.value.SB	p.value.Y1	p.value.Y10	p.value.Y12	p.value.YJM269	p.value.YJM308	p.value.YJM789	p.value.YPS1009
[truncated: 6,275 more rows]
[truncated: 21 more columns]

[truncated: 1 more sheets: BasalData_callstoYPS163_Sig0.01]
