# Supplementary material for: Variations in Stress Sensitivity and Genomic Expression in Diverse S. cerevisiae Isolates
Source: PLoS Genet. 2008 Oct 17;4(10):e1000223. doi: 10.1371/journal.pgen.1000223 (PMC2562515; doi:10.1371/journal.pgen.1000223)
Supplement: Table S4 — Functional GO enrichment. (0.20 MB TXT) [file pgen.1000223.s006.txt]

B1 expressed lower than mean						
GOID	GO_term	Cluster frequency	Background frequency	P-value	Gene(s) annotated to the term	Directly Annotated GOID List
32197	"transposition, RNA-mediated"	"66 out of 176 genes, 37.5%"	"95 out of 7291 background genes, 1.3%"	1.15E-86	YAR009C:YAR010C:YBL005W-A:YBL005W-B:YBR012W-A:YBR012W-B:YCL019W:YDR034C-D:YDR098C-A:YDR098C-B:YDR170W-A:YDR210W-B:YDR261C-C:YDR261C-D:YDR261W-B:YDR316W-A:YDR316W-B:YDR365W-A:YDR365W-B:YER137C-A:YER138C:YER159C-A:YER160C:YFL002W-A:YGR027W-A:YGR027W-B:YGR038C-A:YGR038C-B:YGR161C-C:YHR214C-B:YHR214C-C:YJR026W:YJR027W:YJR028W:YJR029W:YLR035C-A:YLR157C-A:YLR157C-B:YLR227W-A:YLR227W-B:YLR256W-A:YML039W:YML040W:YML045W:YML045W-A:YMR045C:YMR046C:YMR050C:YMR051C:YNL054W-A:YNL054W-B:YNL284C-A:YNL284C-B:YOL103W-A:YOL103W-B:YOR142W-A:YOR142W-B:YOR192C-B:YPL257W-A:YPL257W-B:YPR137C-A:YPR137C-B:YPR158C-C:YPR158C-D:YPR158W-A:YPR158W-B	32197
32196	transposition	"66 out of 176 genes, 37.5%"	"105 out of 7291 background genes, 1.4%"	4.50E-82	YAR009C:YAR010C:YBL005W-A:YBL005W-B:YBR012W-A:YBR012W-B:YCL019W:YDR034C-D:YDR098C-A:YDR098C-B:YDR170W-A:YDR210W-B:YDR261C-C:YDR261C-D:YDR261W-B:YDR316W-A:YDR316W-B:YDR365W-A:YDR365W-B:YER137C-A:YER138C:YER159C-A:YER160C:YFL002W-A:YGR027W-A:YGR027W-B:YGR038C-A:YGR038C-B:YGR161C-C:YHR214C-B:YHR214C-C:YJR026W:YJR027W:YJR028W:YJR029W:YLR035C-A:YLR157C-A:YLR157C-B:YLR227W-A:YLR227W-B:YLR256W-A:YML039W:YML040W:YML045W:YML045W-A:YMR045C:YMR046C:YMR050C:YMR051C:YNL054W-A:YNL054W-B:YNL284C-A:YNL284C-B:YOL103W-A:YOL103W-B:YOR142W-A:YOR142W-B:YOR192C-B:YPL257W-A:YPL257W-B:YPR137C-A:YPR137C-B:YPR158C-C:YPR158C-D:YPR158W-A:YPR158W-B	32197
43562	cellular response to nitrogen levels	"4 out of 176 genes, 2.3%"	"5 out of 7291 background genes, 0.1%"	0.00071	ASP3-1:ASP3-2:ASP3-3:ASP3-4	6995:6530
6530	asparagine catabolic process	"4 out of 176 genes, 2.3%"	"5 out of 7291 background genes, 0.1%"	0.00071	ASP3-1:ASP3-2:ASP3-3:ASP3-4	6995:6530
6995	cellular response to nitrogen starvation	"4 out of 176 genes, 2.3%"	"5 out of 7291 background genes, 0.1%"	0.00071	ASP3-1:ASP3-2:ASP3-3:ASP3-4	6995:6530
7109	"cytokinesis, completion of separation"	"5 out of 176 genes, 2.8%"	"11 out of 7291 background genes, 0.2%"	0.0014	DSE1:SCW11:DSE2:CTS1:DSE4	7124:6032:7109
920	cell separation during cytokinesis	"5 out of 176 genes, 2.8%"	"13 out of 7291 background genes, 0.2%"	0.00374	DSE1:SCW11:DSE2:CTS1:DSE4	7124:6032:7109

B1 expressed higher than mean						
GOID	GO_term	Cluster frequency	Background frequency	P-value	Gene(s) annotated to the term	Directly Annotated GOID List
6118	electron transport	"14 out of 98 genes, 14.3%"	"33 out of 7291 background genes, 0.5%"	4.96E-16	COX1:QCR7:RIP1:QCR6:COX4:QCR9:COX6:QCR8:CYC1:MCR1:COX8:COX7:CYB5:CYT1	6979:16126:16226:9060:6122:17062:6123:6696:6118:6119
42773	ATP synthesis coupled electron transport	"11 out of 98 genes, 11.2%"	"25 out of 7291 background genes, 0.3%"	1.72E-12	COX1:QCR7:RIP1:QCR6:COX4:QCR9:COX6:QCR8:COX8:COX7:CYT1	16226:9060:6122:17062:6123:6119
42775	organelle ATP synthesis coupled electron transport	"11 out of 98 genes, 11.2%"	"25 out of 7291 background genes, 0.3%"	1.72E-12	COX1:QCR7:RIP1:QCR6:COX4:QCR9:COX6:QCR8:COX8:COX7:CYT1	16226:9060:6122:17062:6123:6119
6119	oxidative phosphorylation	"12 out of 98 genes, 12.2%"	"46 out of 7291 background genes, 0.6%"	1.44E-10	COX1:TIM11:QCR7:RIP1:QCR6:COX4:QCR9:COX6:QCR8:COX8:COX7:CYT1	15986:16226:9060:6122:17062:6123:6119
6091	generation of precursor metabolites and energy	"19 out of 98 genes, 19.4%"	"184 out of 7291 background genes, 2.5%"	8.13E-10	COX1:COR1:DLD1:TIM11:QCR7:RIP1:QCR6:COX4:COX13:QCR9:COX6:QCR8:CYC1:MCR1:PET10:COX8:COX7:CYB5:CYT1	6979:16126:15986:16226:9060:6122:17062:6696:5975:6123:6118:6119
8202	steroid metabolic process	"10 out of 98 genes, 10.2%"	"43 out of 7291 background genes, 0.6%"	4.97E-08	ERG28:ERG26:ERG25:ATF2:ERG11:MCR1:HMG1:ERG5:CYB5:ARE2	16125:6979:16126:6696:6118:8202
6122	"mitochondrial electron transport, ubiquinol to cytochrome c"	"6 out of 98 genes, 6.1%"	"9 out of 7291 background genes, 0.1%"	1.27E-07	QCR7:RIP1:QCR6:QCR9:QCR8:CYT1	16226:9060:6122:17062:6119
16125	sterol metabolic process	"9 out of 98 genes, 9.2%"	"42 out of 7291 background genes, 0.6%"	9.45E-07	ERG28:ERG26:ERG25:ERG11:MCR1:HMG1:ERG5:CYB5:ARE2	16125:6979:16126:6696:6118
16126	sterol biosynthetic process	"8 out of 98 genes, 8.2%"	"32 out of 7291 background genes, 0.4%"	1.99E-06	ERG28:ERG26:ERG25:ERG11:MCR1:HMG1:ERG5:CYB5	6979:16126:6696:6118
6694	steroid biosynthetic process	"8 out of 98 genes, 8.2%"	"32 out of 7291 background genes, 0.4%"	1.99E-06	ERG28:ERG26:ERG25:ERG11:MCR1:HMG1:ERG5:CYB5	6979:16126:6696:6118
9060	aerobic respiration	"11 out of 98 genes, 11.2%"	"84 out of 7291 background genes, 1.2%"	3.74E-06	COX1:COR1:DLD1:QCR7:RIP1:QCR6:COX4:COX13:QCR9:QCR8:PET10	16226:9060:6122:17062:5975:6123
6555	methionine metabolic process	"7 out of 98 genes, 7.1%"	"24 out of 7291 background genes, 0.3%"	5.68E-06	SAM2:MET3:MET14:SAM1:ADI1:MET2:MET16	9086:42493:19509:103:6555:6556:9092
45333	cellular respiration	"11 out of 98 genes, 11.2%"	"90 out of 7291 background genes, 1.2%"	7.85E-06	COX1:COR1:DLD1:QCR7:RIP1:QCR6:COX4:COX13:QCR9:QCR8:PET10	16226:9060:6122:17062:5975:6123
6696	ergosterol biosynthetic process	"7 out of 98 genes, 7.1%"	"26 out of 7291 background genes, 0.4%"	1.05E-05	ERG28:ERG26:ERG25:ERG11:MCR1:HMG1:ERG5	6979:6696:6118
8204	ergosterol metabolic process	"7 out of 98 genes, 7.1%"	"26 out of 7291 background genes, 0.4%"	1.05E-05	ERG28:ERG26:ERG25:ERG11:MCR1:HMG1:ERG5	6979:6696:6118
6123	"mitochondrial electron transport, cytochrome c to oxygen"	"5 out of 98 genes, 5.1%"	"10 out of 7291 background genes, 0.1%"	2.93E-05	COX1:COX4:COX6:COX8:COX7	9060:6123
96	sulfur amino acid metabolic process	"7 out of 98 genes, 7.1%"	"33 out of 7291 background genes, 0.5%"	6.35E-05	SAM2:MET3:MET14:SAM1:ADI1:MET2:MET16	9086:42493:19509:103:6555:6556:9092
6790	sulfur metabolic process	"9 out of 98 genes, 9.2%"	"68 out of 7291 background genes, 0.9%"	7.83E-05	SAM2:VHR1:MET3:ECM17:MET14:SAM1:ADI1:MET2:MET16	9086:7047:8652:42493:6357:19509:103:6555:6556:9092:9102
16310	phosphorylation	"12 out of 98 genes, 12.2%"	"154 out of 7291 background genes, 2.1%"	0.00027	COX1:TIM11:QCR7:RIP1:QCR6:COX4:QCR9:COX6:QCR8:COX8:COX7:CYT1	15986:16226:9060:6122:17062:6123:6119
44255	cellular lipid metabolic process	"14 out of 98 genes, 14.3%"	"222 out of 7291 background genes, 3.0%"	0.00041	FRM2:ERG28:ERG26:ERG25:ATF2:ERG11:MCR1:HMG1:PLB1:ERG5:SCS7:CYB5:ARE2:EEB1	16125:6979:38:6665:45922:16126:6696:9636:6650:6118:51791:8202
9066	aspartate family amino acid metabolic process	"7 out of 98 genes, 7.1%"	"46 out of 7291 background genes, 0.6%"	0.00069	SAM2:MET3:MET14:SAM1:ADI1:MET2:MET16	9086:42493:19509:103:6555:6556:9092
6629	lipid metabolic process	"14 out of 98 genes, 14.3%"	"235 out of 7291 background genes, 3.2%"	0.00081	FRM2:ERG28:ERG26:ERG25:ATF2:ERG11:MCR1:HMG1:PLB1:ERG5:SCS7:CYB5:ARE2:EEB1	16125:6979:38:6665:45922:16126:6696:9636:6650:6118:51791:8202
15980	energy derivation by oxidation of organic compounds	"11 out of 98 genes, 11.2%"	"146 out of 7291 background genes, 2.0%"	0.00111	COX1:COR1:DLD1:QCR7:RIP1:QCR6:COX4:COX13:QCR9:QCR8:PET10	16226:9060:6122:17062:5975:6123
103	sulfate assimilation	"4 out of 98 genes, 4.1%"	"10 out of 7291 background genes, 0.1%"	0.00188	MET3:ECM17:MET14:MET16	7047:8652:42493:103:6555
6791	sulfur utilization	"4 out of 98 genes, 4.1%"	"10 out of 7291 background genes, 0.1%"	0.00188	MET3:ECM17:MET14:MET16	7047:8652:42493:103:6555
6793	phosphorus metabolic process	"12 out of 98 genes, 12.2%"	"210 out of 7291 background genes, 2.9%"	0.00678	COX1:TIM11:QCR7:RIP1:QCR6:COX4:QCR9:COX6:QCR8:COX8:COX7:CYT1	15986:16226:9060:6122:17062:6123:6119
6796	phosphate metabolic process	"12 out of 98 genes, 12.2%"	"210 out of 7291 background genes, 2.9%"	0.00678	COX1:TIM11:QCR7:RIP1:QCR6:COX4:QCR9:COX6:QCR8:COX8:COX7:CYT1	15986:16226:9060:6122:17062:6123:6119

I14 expressed lower than mean						
GOID	GO_term	Cluster frequency	Background frequency	P-value	Gene(s) annotated to the term	Directly Annotated GOID List
32197	"transposition, RNA-mediated"	"79 out of 260 genes, 30.4%"	"95 out of 7291 background genes, 1.3%"	2.33E-100	YAR009C:YAR010C:YBL005W-A:YBL005W-B:YBR012W-A:YBR012W-B:YCL019W:YCL020W:YDR034C-C:YDR034C-D:YDR098C-A:YDR098C-B:YDR170W-A:YDR210W-A:YDR210W-B:YDR261C-C:YDR261C-D:YDR261W-A:YDR261W-B:YDR316W-A:YDR316W-B:YDR365W-A:YDR365W-B:YER137C-A:YER138C:YER159C-A:YER160C:YFL002W-A:YFL002W-B:YGR027W-A:YGR027W-B:YGR038C-A:YGR038C-B:YGR161C-C:YGR161W-A:YGR161W-B:YHR214C-B:YHR214C-C:YIL080W:YJR026W:YJR027W:YJR028W:YJR029W:YLR035C-A:YLR157C-A:YLR157C-B:YLR227W-A:YLR227W-B:YLR256W-A:YLR410W-A:YLR410W-B:YML039W:YML040W:YML045W:YML045W-A:YMR045C:YMR046C:YMR050C:YMR051C:YNL054W-A:YNL054W-B:YNL284C-A:YNL284C-B:YOL103W-A:YOL103W-B:YOR142W-A:YOR142W-B:YOR192C-A:YOR192C-B:YOR343W-A:YOR343W-B:YPL257W-A:YPL257W-B:YPR137C-A:YPR137C-B:YPR158C-C:YPR158C-D:YPR158W-A:YPR158W-B	32197
32196	transposition	"79 out of 260 genes, 30.4%"	"105 out of 7291 background genes, 1.4%"	9.85E-94	YAR009C:YAR010C:YBL005W-A:YBL005W-B:YBR012W-A:YBR012W-B:YCL019W:YCL020W:YDR034C-C:YDR034C-D:YDR098C-A:YDR098C-B:YDR170W-A:YDR210W-A:YDR210W-B:YDR261C-C:YDR261C-D:YDR261W-A:YDR261W-B:YDR316W-A:YDR316W-B:YDR365W-A:YDR365W-B:YER137C-A:YER138C:YER159C-A:YER160C:YFL002W-A:YFL002W-B:YGR027W-A:YGR027W-B:YGR038C-A:YGR038C-B:YGR161C-C:YGR161W-A:YGR161W-B:YHR214C-B:YHR214C-C:YIL080W:YJR026W:YJR027W:YJR028W:YJR029W:YLR035C-A:YLR157C-A:YLR157C-B:YLR227W-A:YLR227W-B:YLR256W-A:YLR410W-A:YLR410W-B:YML039W:YML040W:YML045W:YML045W-A:YMR045C:YMR046C:YMR050C:YMR051C:YNL054W-A:YNL054W-B:YNL284C-A:YNL284C-B:YOL103W-A:YOL103W-B:YOR142W-A:YOR142W-B:YOR192C-A:YOR192C-B:YOR343W-A:YOR343W-B:YPL257W-A:YPL257W-B:YPR137C-A:YPR137C-B:YPR158C-C:YPR158C-D:YPR158W-A:YPR158W-B	32197
722	telomere maintenance via recombination	"7 out of 260 genes, 2.7%"	"19 out of 7291 background genes, 0.3%"	0.00134	YRF1-1:YRF1-2:YRF1-3:YRF1-4:YRF1-5:YRF1-6:YRF1-7	722
43562	cellular response to nitrogen levels	"4 out of 260 genes, 1.5%"	"5 out of 7291 background genes, 0.1%"	0.00436	ASP3-1:ASP3-2:ASP3-3:ASP3-4	6995:6530
6530	asparagine catabolic process	"4 out of 260 genes, 1.5%"	"5 out of 7291 background genes, 0.1%"	0.00436	ASP3-1:ASP3-2:ASP3-3:ASP3-4	6995:6530
6995	cellular response to nitrogen starvation	"4 out of 260 genes, 1.5%"	"5 out of 7291 background genes, 0.1%"	0.00436	ASP3-1:ASP3-2:ASP3-3:ASP3-4	6995:6530
9068	aspartate family amino acid catabolic process	"5 out of 260 genes, 1.9%"	"10 out of 7291 background genes, 0.1%"	0.00686	ASP3-1:ASP3-2:ASP3-3:ASP3-4:ICL2	6567:6995:19541:6530

I14 expressed higher than mean						
GOID	GO_term	Cluster frequency	Background frequency	P-value	Gene(s) annotated to the term	Directly Annotated GOID List
16126	sterol biosynthetic process	"12 out of 112 genes, 10.7%"	"32 out of 7291 background genes, 0.4%"	6.37E-12	ERG28:ERG26:ERG25:ERG11:ERG27:ERG6:HMG1:ERG13:ERG5:ERG2:CYB5:ERG10	723:6696:16126:6118
6694	steroid biosynthetic process	"12 out of 112 genes, 10.7%"	"32 out of 7291 background genes, 0.4%"	6.37E-12	ERG28:ERG26:ERG25:ERG11:ERG27:ERG6:HMG1:ERG13:ERG5:ERG2:CYB5:ERG10	723:6696:16126:6118
16125	sterol metabolic process	"13 out of 112 genes, 11.6%"	"42 out of 7291 background genes, 0.6%"	8.82E-12	ERG28:ERG26:ERG25:ERG11:YEH1:ERG27:ERG6:HMG1:ERG13:ERG5:ERG2:CYB5:ERG10	723:16125:6696:16126:6118
8202	steroid metabolic process	"13 out of 112 genes, 11.6%"	"43 out of 7291 background genes, 0.6%"	1.24E-11	ERG28:ERG26:ERG25:ERG11:YEH1:ERG27:ERG6:HMG1:ERG13:ERG5:ERG2:CYB5:ERG10	723:16125:6696:16126:6118
6696	ergosterol biosynthetic process	"11 out of 112 genes, 9.8%"	"26 out of 7291 background genes, 0.4%"	1.67E-11	ERG28:ERG26:ERG25:ERG11:ERG27:ERG6:HMG1:ERG13:ERG5:ERG2:ERG10	723:6696
8204	ergosterol metabolic process	"11 out of 112 genes, 9.8%"	"26 out of 7291 background genes, 0.4%"	1.67E-11	ERG28:ERG26:ERG25:ERG11:ERG27:ERG6:HMG1:ERG13:ERG5:ERG2:ERG10	723:6696
6118	electron transport	"8 out of 112 genes, 7.1%"	"33 out of 7291 background genes, 0.5%"	9.36E-06	COX2:RIP1:QCR6:CYC1:COX8:COX7:CYB5:CYT1	6123:16126:6118:6119:9060:6122
8610	lipid biosynthetic process	"13 out of 112 genes, 11.6%"	"128 out of 7291 background genes, 1.8%"	2.44E-05	ERG28:ERG26:ERG25:ERG11:ERG27:ERG6:HMG1:ERG13:ERG5:ERG2:CYB5:ERG10:SUR1	6688:723:6696:30148:16126:6675:6118
44255	cellular lipid metabolic process	"16 out of 112 genes, 14.3%"	"222 out of 7291 background genes, 3.0%"	8.71E-05	ERG28:ERG26:ERG25:ERG11:YEH1:ERG27:ERG6:HMG1:ERG13:PLB2:PLB1:ERG5:ERG2:CYB5:ERG10:SUR1	6688:723:16125:6696:30148:16126:6650:6675:6118
6629	lipid metabolic process	"16 out of 112 genes, 14.3%"	"235 out of 7291 background genes, 3.2%"	0.00019	ERG28:ERG26:ERG25:ERG11:YEH1:ERG27:ERG6:HMG1:ERG13:PLB2:PLB1:ERG5:ERG2:CYB5:ERG10:SUR1	6688:723:16125:6696:30148:16126:6650:6675:6118
6066	alcohol metabolic process	"13 out of 112 genes, 11.6%"	"167 out of 7291 background genes, 2.3%"	0.00055	ERG28:ERG26:ERG25:ERG11:YEH1:ERG27:ERG6:HMG1:ERG13:ERG5:ERG2:CYB5:ERG10	723:16125:6696:16126:6118
42773	ATP synthesis coupled electron transport	"6 out of 112 genes, 5.4%"	"25 out of 7291 background genes, 0.3%"	0.00062	COX2:RIP1:QCR6:COX8:COX7:CYT1	6123:6119:9060:6122
42775	organelle ATP synthesis coupled electron transport	"6 out of 112 genes, 5.4%"	"25 out of 7291 background genes, 0.3%"	0.00062	COX2:RIP1:QCR6:COX8:COX7:CYT1	6123:6119:9060:6122
6091	generation of precursor metabolites and energy	"12 out of 112 genes, 10.7%"	"184 out of 7291 background genes, 2.5%"	0.00877	COX2:AAC3:DLD1:RIP1:QCR6:COX13:CYC1:PET10:COX8:COX7:CYB5:CYT1	16126:9060:6122:9061:6123:5975:6118:6119

K1 expressed lower than mean						
GOID	GO_term	Cluster frequency	Background frequency	P-value	Gene(s) annotated to the term	Directly Annotated GOID List
32197	"transposition, RNA-mediated"	"71 out of 239 genes, 29.7%"	"95 out of 7291 background genes, 1.3%"	3.31E-86	YAR009C:YAR010C:YBL005W-A:YBL005W-B:YBR012W-A:YBR012W-B:YCL019W:YDR034C-D:YDR098C-A:YDR098C-B:YDR170W-A:YDR210W-B:YDR261C-C:YDR261C-D:YDR261W-B:YDR316W-A:YDR316W-B:YDR365W-A:YDR365W-B:YER137C-A:YER138C:YER159C-A:YER160C:YFL002W-A:YGR027W-A:YGR027W-B:YGR038C-A:YGR038C-B:YGR109W-A:YGR161C-C:YGR161W-B:YHR214C-B:YHR214C-C:YIL080W:YIL082W-A:YJR026W:YJR027W:YJR028W:YJR029W:YLR035C-A:YLR157C-A:YLR157C-B:YLR227W-A:YLR227W-B:YLR256W-A:YLR410W-B:YML039W:YML040W:YML045W:YML045W-A:YMR045C:YMR046C:YMR050C:YMR051C:YNL054W-A:YNL054W-B:YNL284C-A:YNL284C-B:YOL103W-A:YOL103W-B:YOR142W-A:YOR142W-B:YOR192C-B:YPL257W-A:YPL257W-B:YPR137C-A:YPR137C-B:YPR158C-C:YPR158C-D:YPR158W-A:YPR158W-B	32197
32196	transposition	"71 out of 239 genes, 29.7%"	"105 out of 7291 background genes, 1.4%"	5.78E-81	YAR009C:YAR010C:YBL005W-A:YBL005W-B:YBR012W-A:YBR012W-B:YCL019W:YDR034C-D:YDR098C-A:YDR098C-B:YDR170W-A:YDR210W-B:YDR261C-C:YDR261C-D:YDR261W-B:YDR316W-A:YDR316W-B:YDR365W-A:YDR365W-B:YER137C-A:YER138C:YER159C-A:YER160C:YFL002W-A:YGR027W-A:YGR027W-B:YGR038C-A:YGR038C-B:YGR109W-A:YGR161C-C:YGR161W-B:YHR214C-B:YHR214C-C:YIL080W:YIL082W-A:YJR026W:YJR027W:YJR028W:YJR029W:YLR035C-A:YLR157C-A:YLR157C-B:YLR227W-A:YLR227W-B:YLR256W-A:YLR410W-B:YML039W:YML040W:YML045W:YML045W-A:YMR045C:YMR046C:YMR050C:YMR051C:YNL054W-A:YNL054W-B:YNL284C-A:YNL284C-B:YOL103W-A:YOL103W-B:YOR142W-A:YOR142W-B:YOR192C-B:YPL257W-A:YPL257W-B:YPR137C-A:YPR137C-B:YPR158C-C:YPR158C-D:YPR158W-A:YPR158W-B	32197
9068	aspartate family amino acid catabolic process	"6 out of 239 genes, 2.5%"	"10 out of 7291 background genes, 0.1%"	0.00012	CHA1:ASP3-1:ASP3-2:ASP3-3:ASP3-4:ICL2	6995:6567:19541:9071:6530
9066	aspartate family amino acid metabolic process	"10 out of 239 genes, 4.2%"	"46 out of 7291 background genes, 0.6%"	0.00097	CHA1:LYS21:LYS20:ASP3-1:ASP3-2:ASP3-3:ASP3-4:LYS9:ICL2:MRI1	6995:6567:19509:19541:9071:6530:19878
43562	cellular response to nitrogen levels	"4 out of 239 genes, 1.7%"	"5 out of 7291 background genes, 0.1%"	0.00312	ASP3-1:ASP3-2:ASP3-3:ASP3-4	6995:6530
6530	asparagine catabolic process	"4 out of 239 genes, 1.7%"	"5 out of 7291 background genes, 0.1%"	0.00312	ASP3-1:ASP3-2:ASP3-3:ASP3-4	6995:6530
6995	cellular response to nitrogen starvation	"4 out of 239 genes, 1.7%"	"5 out of 7291 background genes, 0.1%"	0.00312	ASP3-1:ASP3-2:ASP3-3:ASP3-4	6995:6530
7109	"cytokinesis, completion of separation"	"5 out of 239 genes, 2.1%"	"11 out of 7291 background genes, 0.2%"	0.00811	DSE1:SCW11:DSE2:CTS1:DSE4	7124:6032:7109

K1 expressed higher than mean						
GOID	GO_term	Cluster frequency	Background frequency	P-value	Gene(s) annotated to the term	Directly Annotated GOID List
42723	thiamin and derivative metabolic process	"11 out of 174 genes, 6.3%"	"20 out of 7291 background genes, 0.3%"	6.77E-11	PHO3:THI2:PET18:SNZ3:SNO3:THI4:SNZ2:SNO2:THI20:THI6:THI22	42723:2:6772:6796:9228:9230:8614:7005:45944
6772	thiamin metabolic process	"10 out of 174 genes, 5.7%"	"18 out of 7291 background genes, 0.2%"	8.00E-10	THI2:PET18:SNZ3:SNO3:THI4:SNZ2:SNO2:THI20:THI6:THI22	2:6772:9228:9230:8614:7005:45944
9228	thiamin biosynthetic process	"9 out of 174 genes, 5.2%"	"17 out of 7291 background genes, 0.2%"	1.96E-08	THI2:SNZ3:SNO3:THI4:SNZ2:SNO2:THI20:THI6:THI22	2:9228:9230:8614:45944
42724	thiamin and derivative biosynthetic process	"9 out of 174 genes, 5.2%"	"18 out of 7291 background genes, 0.2%"	3.84E-08	THI2:SNZ3:SNO3:THI4:SNZ2:SNO2:THI20:THI6:THI22	2:9228:9230:8614:45944
16125	sterol metabolic process	"11 out of 174 genes, 6.3%"	"42 out of 7291 background genes, 0.6%"	1.09E-06	ERG28:ERG26:ERG25:YEH1:ERG6:HMG1:ERG5:ERG2:ERG12:CYB5:ARE2	723:16125:6696:16126:6118
6766	vitamin metabolic process	"15 out of 174 genes, 8.6%"	"91 out of 7291 background genes, 1.2%"	1.33E-06	BNA4:PHO3:THI2:PET18:SNZ3:SNO3:THI4:BNA2:SNO1:SNZ1:SNZ2:SNO2:THI20:THI6:THI22	42723:9435:2:6772:9230:7005:45944:6796:9228:8614
6767	water-soluble vitamin metabolic process	"15 out of 174 genes, 8.6%"	"91 out of 7291 background genes, 1.2%"	1.33E-06	BNA4:PHO3:THI2:PET18:SNZ3:SNO3:THI4:BNA2:SNO1:SNZ1:SNZ2:SNO2:THI20:THI6:THI22	42723:9435:2:6772:9230:7005:45944:6796:9228:8614
8202	steroid metabolic process	"11 out of 174 genes, 6.3%"	"43 out of 7291 background genes, 0.6%"	1.44E-06	ERG28:ERG26:ERG25:YEH1:ERG6:HMG1:ERG5:ERG2:ERG12:CYB5:ARE2	723:16125:16126:6696:6118
42364	water-soluble vitamin biosynthetic process	"11 out of 174 genes, 6.3%"	"45 out of 7291 background genes, 0.6%"	2.43E-06	BNA4:THI2:SNZ3:SNO3:THI4:BNA2:SNZ2:SNO2:THI20:THI6:THI22	9435:2:9230:45944:9228:8614
9110	vitamin biosynthetic process	"11 out of 174 genes, 6.3%"	"45 out of 7291 background genes, 0.6%"	2.43E-06	BNA4:THI2:SNZ3:SNO3:THI4:BNA2:SNZ2:SNO2:THI20:THI6:THI22	9435:2:9230:45944:9228:8614
42816	vitamin B6 metabolic process	"6 out of 174 genes, 3.4%"	"9 out of 7291 background genes, 0.1%"	6.25E-06	SNZ3:SNO3:SNO1:SNZ1:SNZ2:SNO2	9228:8614
8614	pyridoxine metabolic process	"6 out of 174 genes, 3.4%"	"9 out of 7291 background genes, 0.1%"	6.25E-06	SNZ3:SNO3:SNO1:SNZ1:SNZ2:SNO2	9228:8614
16126	sterol biosynthetic process	"9 out of 174 genes, 5.2%"	"32 out of 7291 background genes, 0.4%"	1.66E-05	ERG28:ERG26:ERG25:ERG6:HMG1:ERG5:ERG2:ERG12:CYB5	723:16126:6696:6118
6694	steroid biosynthetic process	"9 out of 174 genes, 5.2%"	"32 out of 7291 background genes, 0.4%"	1.66E-05	ERG28:ERG26:ERG25:ERG6:HMG1:ERG5:ERG2:ERG12:CYB5	723:16126:6696:6118
6118	electron transport	"9 out of 174 genes, 5.2%"	"33 out of 7291 background genes, 0.5%"	2.24E-05	COX1:RIP1:CYC7:QCR6:QCR9:CYC1:COX8:COX7:CYB5	16126:16226:9060:6122:6123:6118
6696	ergosterol biosynthetic process	"8 out of 174 genes, 4.6%"	"26 out of 7291 background genes, 0.4%"	4.52E-05	ERG28:ERG26:ERG25:ERG6:HMG1:ERG5:ERG2:ERG12	723:6696
8204	ergosterol metabolic process	"8 out of 174 genes, 4.6%"	"26 out of 7291 background genes, 0.4%"	4.52E-05	ERG28:ERG26:ERG25:ERG6:HMG1:ERG5:ERG2:ERG12	723:6696
6081	aldehyde metabolic process	"7 out of 174 genes, 4.0%"	"21 out of 7291 background genes, 0.3%"	0.00016	SFA1:AAD4:AAD6:AAD16:AAD10:AAD14:YPL088W	46294:9636:33859:6081
6119	oxidative phosphorylation	"9 out of 174 genes, 5.2%"	"46 out of 7291 background genes, 0.6%"	0.00049	COX1:TIM11:RIP1:QCR6:QCR9:COX8:COX7:ATP19:ATP20	15986:16226:9060:6461:6122:6123
9165	nucleotide biosynthetic process	"9 out of 174 genes, 5.2%"	"59 out of 7291 background genes, 0.8%"	0.00428	"BNA4:TIM11:ADE8:ADE5,7:IMD2:BNA2:IMD3:ATP19:ATP20"	6164:9435:15986:6183:6461:46084:6189:6144
6163	purine nucleotide metabolic process	"8 out of 174 genes, 4.6%"	"47 out of 7291 background genes, 0.6%"	0.00593	"TIM11:HPT1:ADE8:ADE5,7:IMD2:IMD3:ATP19:ATP20"	6164:15986:6183:32263:32264:6461:46084:6189:6144
42773	ATP synthesis coupled electron transport	"6 out of 174 genes, 3.4%"	"25 out of 7291 background genes, 0.3%"	0.00959	COX1:RIP1:QCR6:QCR9:COX8:COX7	16226:9060:6122:6123
42775	organelle ATP synthesis coupled electron transport	"6 out of 174 genes, 3.4%"	"25 out of 7291 background genes, 0.3%"	0.00959	COX1:RIP1:QCR6:QCR9:COX8:COX7	16226:9060:6122:6123

K9 expressed lower than mean						
GOID	GO_term	Cluster frequency	Background frequency	P-value	Gene(s) annotated to the term	Directly Annotated GOID List
32196	transposition	"57 out of 212 genes, 26.9%"	"105 out of 7291 background genes, 1.4%"	3.52E-59	YAR009C:YAR010C:YBL005W-A:YBL005W-B:YBR012W-A:YBR012W-B:YCL019W:YDR098C-A:YDR098C-B:YDR170W-A:YDR261C-C:YDR316W-A:YDR316W-B:YDR365W-A:YER137C-A:YER138C:YER159C-A:YER160C:YGR027W-A:YGR027W-B:YGR038C-A:YGR161C-C:RTT107:YHR214C-B:YHR214C-C:YJR026W:YJR028W:YJR029W:YLR035C-A:YLR157C-A:YLR157C-B:YLR227W-A:YLR256W-A:YML039W:YML040W:YML045W:YML045W-A:YMR045C:YMR046C:YMR050C:YMR051C:YNL054W-A:YNL284C-A:YNL284C-B:YOL103W-A:YOL103W-B:YOR142W-A:YOR142W-B:ELG1:YPL060C-A:YPL257W-A:YPL257W-B:YPR137C-A:YPR158C-C:YPR158C-D:YPR158W-A:YPR158W-B	723:6260:335:724:6302:32197:45910
32197	"transposition, RNA-mediated"	"55 out of 212 genes, 25.9%"	"95 out of 7291 background genes, 1.3%"	4.10E-59	YAR009C:YAR010C:YBL005W-A:YBL005W-B:YBR012W-A:YBR012W-B:YCL019W:YDR098C-A:YDR098C-B:YDR170W-A:YDR261C-C:YDR316W-A:YDR316W-B:YDR365W-A:YER137C-A:YER138C:YER159C-A:YER160C:YGR027W-A:YGR027W-B:YGR038C-A:YGR161C-C:YHR214C-B:YHR214C-C:YJR026W:YJR028W:YJR029W:YLR035C-A:YLR157C-A:YLR157C-B:YLR227W-A:YLR256W-A:YML039W:YML040W:YML045W:YML045W-A:YMR045C:YMR046C:YMR050C:YMR051C:YNL054W-A:YNL284C-A:YNL284C-B:YOL103W-A:YOL103W-B:YOR142W-A:YOR142W-B:YPL060C-A:YPL257W-A:YPL257W-B:YPR137C-A:YPR158C-C:YPR158C-D:YPR158W-A:YPR158W-B	32197
6528	asparagine metabolic process	"6 out of 212 genes, 2.8%"	"9 out of 7291 background genes, 0.1%"	2.46E-05	ASP1:ASN2:ASP3-2:ASP3-3:ASP3-4:ASN1	6995:6529:6530
9066	aspartate family amino acid metabolic process	"11 out of 212 genes, 5.2%"	"46 out of 7291 background genes, 0.6%"	2.96E-05	LYS21:LYS20:LYS4:ASP1:ASN2:ASP3-2:ASP3-3:ASP3-4:ICL2:MRI1:ASN1	6567:6995:19509:19541:6529:6530:19878
6520	amino acid metabolic process	"19 out of 212 genes, 9.0%"	"187 out of 7291 background genes, 2.6%"	0.001	ARO4:ILV6:CIT2:LYS21:LYS20:LYS4:ASP1:ASN2:DED81:MMF1:URA2:ASP3-2:ASP3-3:ASP3-4:ECM40:LEU4:ICL2:MRI1:ASN1	6567:6592:6101:9097:9098:19856:6207:19878:6421:6995:7047:6530:2:6541:6526:6097:19509:19541:6529:6537:9073:9082
6530	asparagine catabolic process	"4 out of 212 genes, 1.9%"	"5 out of 7291 background genes, 0.1%"	0.0019	ASP1:ASP3-2:ASP3-3:ASP3-4	6995:6530
9068	aspartate family amino acid catabolic process	"5 out of 212 genes, 2.4%"	"10 out of 7291 background genes, 0.1%"	0.00249	ASP1:ASP3-2:ASP3-3:ASP3-4:ICL2	6567:6995:6530:19541
6519	amino acid and derivative metabolic process	"19 out of 212 genes, 9.0%"	"205 out of 7291 background genes, 2.8%"	0.00395	ARO4:ILV6:CIT2:LYS21:LYS20:LYS4:ASP1:ASN2:DED81:MMF1:URA2:ASP3-2:ASP3-3:ASP3-4:ECM40:LEU4:ICL2:MRI1:ASN1	6567:6592:6101:9097:9098:19856:6207:6421:19878:6995:7047:2:6530:6541:6526:6097:19509:19541:6529:6537:9073:9082
9308	amine metabolic process	"20 out of 212 genes, 9.4%"	"231 out of 7291 background genes, 3.2%"	0.00628	ARO4:ILV6:CIT2:LYS21:LYS20:LYS4:ASP1:ASN2:DED81:MMF1:URA2:ASP3-2:ASP3-3:ASP3-4:CTS1:ECM40:LEU4:ICL2:MRI1:ASN1	6567:6592:6101:9097:9098:6032:19856:6207:7109:6421:19878:6995:7047:2:6530:6541:6526:6097:19509:19541:6529:6537:9073:9082

K9 expressed higher than mean						
GOID	GO_term	Cluster frequency	Background frequency	P-value	Gene(s) annotated to the term	Directly Annotated GOID List
6091	generation of precursor metabolites and energy	"34 out of 232 genes, 14.7%"	"184 out of 7291 background genes, 2.5%"	1.33E-14	COX1:PET9:COR1:MBA1:DLD1:INH1:TPS2:YDR115W:MRPL1:ATP5:TIM11:QCR7:GLC3:RIP1:QCR6:MNP1:RMD9:COX4:COX13:SHY1:MRPS35:QCR9:QCR10:AAP1:MAM33:CYC1:MCR1:PET10:COX8:ATP18:MRPS17:COX7:CYB5:CYT1	723:16126:15986:6950:16226:6839:6122:17062:6696:6123:5975:5992:7007:5977:6118:5978:6119:6412:6413:6979:42493:6508:9060:9061:15866:15867:43488
9060	aerobic respiration	"21 out of 232 genes, 9.1%"	"84 out of 7291 background genes, 1.2%"	4.54E-11	COX1:PET9:COR1:MBA1:DLD1:YDR115W:MRPL1:QCR7:RIP1:QCR6:MNP1:RMD9:COX4:COX13:SHY1:MRPS35:QCR9:QCR10:MAM33:PET10:MRPS17	723:16226:6839:6122:17062:5975:6123:7007:6412:6413:42493:9060:9061:15866:43488:15867
45333	cellular respiration	"21 out of 232 genes, 9.1%"	"90 out of 7291 background genes, 1.2%"	1.99E-10	COX1:PET9:COR1:MBA1:DLD1:YDR115W:MRPL1:QCR7:RIP1:QCR6:MNP1:RMD9:COX4:COX13:SHY1:MRPS35:QCR9:QCR10:MAM33:PET10:MRPS17	723:16226:6839:6122:17062:5975:6123:7007:6412:6413:42493:9060:9061:15866:43488:15867
6118	electron transport	"13 out of 232 genes, 5.6%"	"33 out of 7291 background genes, 0.5%"	4.48E-09	COX1:QCR7:RIP1:QCR6:COX4:QCR9:QCR10:CYC1:MCR1:COX8:COX7:CYB5:CYT1	16126:16226:6122:17062:6696:6123:6118:6119:6979:9060
15980	energy derivation by oxidation of organic compounds	"24 out of 232 genes, 10.3%"	"146 out of 7291 background genes, 2.0%"	1.24E-08	COX1:PET9:COR1:MBA1:DLD1:TPS2:YDR115W:MRPL1:QCR7:GLC3:RIP1:QCR6:MNP1:RMD9:COX4:COX13:SHY1:MRPS35:QCR9:QCR10:AAP1:MAM33:PET10:MRPS17	723:6950:16226:6839:6122:17062:5975:6123:5992:7007:5977:5978:6412:6413:42493:6508:9060:9061:15866:43488:15867
6119	oxidative phosphorylation	"14 out of 232 genes, 6.0%"	"46 out of 7291 background genes, 0.6%"	4.02E-08	COX1:INH1:ATP5:TIM11:QCR7:RIP1:QCR6:COX4:QCR9:QCR10:COX8:ATP18:COX7:CYT1	15986:16226:6122:17062:6123:6119:9060
42773	ATP synthesis coupled electron transport	"10 out of 232 genes, 4.3%"	"25 out of 7291 background genes, 0.3%"	1.05E-06	COX1:QCR7:RIP1:QCR6:COX4:QCR9:QCR10:COX8:COX7:CYT1	16226:6122:17062:6123:6119:9060
42775	organelle ATP synthesis coupled electron transport	"10 out of 232 genes, 4.3%"	"25 out of 7291 background genes, 0.3%"	1.05E-06	COX1:QCR7:RIP1:QCR6:COX4:QCR9:QCR10:COX8:COX7:CYT1	16226:6122:17062:6123:6119:9060
6122	"mitochondrial electron transport, ubiquinol to cytochrome c"	"6 out of 232 genes, 2.6%"	"9 out of 7291 background genes, 0.1%"	4.23E-05	QCR7:RIP1:QCR6:QCR9:QCR10:CYT1	16226:6122:17062:6119:9060
7005	mitochondrion organization and biogenesis	"19 out of 232 genes, 8.2%"	"162 out of 7291 background genes, 2.2%"	0.00044	PET9:MBA1:HSP78:TOM20:TIM13:MAS2:ARC15:FMC1:TIM17:MDM35:MRPL20:MAS1:RPM2:SAM37:ERG29:YME2:TOM70:ATP11:TOM6	6397:6950:6839:45944:7005:7007:7008:33615:6879:1682:6412:45039:1:2:30150:42493:147:9060:6364:9061:6627:6457:15866:15867:6396
16310	phosphorylation	"18 out of 232 genes, 7.8%"	"154 out of 7291 background genes, 2.1%"	0.00091	COX1:CDC28:INH1:ATP5:TIM11:QCR7:RIP1:QCR6:COX4:QCR9:QCR10:CKA1:MOB1:KNS1:COX8:ATP18:COX7:CYT1	15986:16226:82:6873:6122:17062:84:30010:6123:86:6974:6119:40020:7118:6350:501:51726:9060:6356:7096:6359:6468

M22 expressed lower than mean						
GOID	GO_term	Cluster frequency	Background frequency	P-value	Gene(s) annotated to the term	Directly Annotated GOID List
32197	"transposition, RNA-mediated"	"78 out of 550 genes, 14.2%"	"95 out of 7291 background genes, 1.3%"	1.13E-69	YAR009C:YAR010C:YBL005W-A:YBL005W-B:YBR012W-B:YCL019W:YCL020W:YDR034C-C:YDR034C-D:YDR098C-A:YDR098C-B:YDR170W-A:YDR210W-A:YDR210W-B:YDR261C-C:YDR261C-D:YDR261W-A:YDR261W-B:YDR316W-A:YDR316W-B:YDR365W-A:YDR365W-B:YER138C:YER160C:YFL002W-A:YFL002W-B:YGR027W-A:YGR027W-B:YGR038C-A:YGR038C-B:YGR109W-A:YGR161C-C:YGR161C-D:YGR161W-A:YGR161W-B:YHR214C-B:YHR214C-C:YIL080W:YJR026W:YJR027W:YJR028W:YJR029W:YLR035C-A:YLR157C-A:YLR157C-B:YLR227W-A:YLR227W-B:YLR256W-A:YLR410W-A:YLR410W-B:YML039W:YML040W:YML045W:YML045W-A:YMR045C:YMR046C:YMR050C:YMR051C:YNL054W-A:YNL054W-B:YNL284C-A:YNL284C-B:YOL103W-A:YOL103W-B:YOR142W-A:YOR142W-B:YOR192C-A:YOR192C-B:YOR343W-A:YOR343W-B:YPL257W-A:YPL257W-B:YPR137C-A:YPR137C-B:YPR158C-C:YPR158C-D:YPR158W-A:YPR158W-B	32197
32196	transposition	"79 out of 550 genes, 14.4%"	"105 out of 7291 background genes, 1.4%"	4.77E-65	YAR009C:YAR010C:YBL005W-A:YBL005W-B:YBR012W-B:YCL019W:YCL020W:YDR034C-C:YDR034C-D:YDR098C-A:YDR098C-B:YDR170W-A:YDR210W-A:YDR210W-B:YDR261C-C:YDR261C-D:YDR261W-A:YDR261W-B:YDR316W-A:YDR316W-B:YDR365W-A:YDR365W-B:YER138C:YER160C:YFL002W-A:YFL002W-B:YGR027W-A:YGR027W-B:YGR038C-A:YGR038C-B:YGR109W-A:YGR161C-C:YGR161C-D:YGR161W-A:YGR161W-B:RTT107:YHR214C-B:YHR214C-C:YIL080W:YJR026W:YJR027W:YJR028W:YJR029W:YLR035C-A:YLR157C-A:YLR157C-B:YLR227W-A:YLR227W-B:YLR256W-A:YLR410W-A:YLR410W-B:YML039W:YML040W:YML045W:YML045W-A:YMR045C:YMR046C:YMR050C:YMR051C:YNL054W-A:YNL054W-B:YNL284C-A:YNL284C-B:YOL103W-A:YOL103W-B:YOR142W-A:YOR142W-B:YOR192C-A:YOR192C-B:YOR343W-A:YOR343W-B:YPL257W-A:YPL257W-B:YPR137C-A:YPR137C-B:YPR158C-C:YPR158C-D:YPR158W-A:YPR158W-B	335:6302:32197

M22 expressed higher than mean						
GOID	GO_term	Cluster frequency	Background frequency	P-value	Gene(s) annotated to the term	Directly Annotated GOID List
6520	amino acid metabolic process	"41 out of 220 genes, 18.6%"	"187 out of 7291 background genes, 2.6%"	6.25E-22	CYS3:GRS1:HIS7:ARO4:GLT1:ARO1:ARG82:LYS4:MET32:SAM2:SAH1:HOM3:MET6:TRP5:MET13:STR3:PRS3:SER33:HIS5:SDL1:MET28:ARG3:MET3:ILV3:CPA2:ECM17:MET14:TRP3:MET1:SAM1:MET17:CAR2:ADI1:MET2:ARG1:MET22:ARG8:ORT1:GDH1:CAR1:MET16	53:821:8652:45944:9636:103:46854:6207:96:97:105:122:50821:19878:42538:7047:6426:6353:162:6534:19354:6357:6537:9082:6555:32958:6556:9069:9086:723:6591:6592:66:42254:16259:6412:6166:42493:19344:42762:6526:6527:19346:9127:9070:19509:6189:9073:9090:8361:9092:19547:52:6566
6519	amino acid and derivative metabolic process	"41 out of 220 genes, 18.6%"	"205 out of 7291 background genes, 2.8%"	2.70E-20	CYS3:GRS1:HIS7:ARO4:GLT1:ARO1:ARG82:LYS4:MET32:SAM2:SAH1:HOM3:MET6:TRP5:MET13:STR3:PRS3:SER33:HIS5:SDL1:MET28:ARG3:MET3:ILV3:CPA2:ECM17:MET14:TRP3:MET1:SAM1:MET17:CAR2:ADI1:MET2:ARG1:MET22:ARG8:ORT1:GDH1:CAR1:MET16	53:821:8652:45944:9636:103:46854:6207:96:97:105:122:50821:19878:42538:7047:6353:6426:162:6534:19354:6357:6537:9082:6555:32958:6556:9069:6591:723:9086:6592:66:42254:6412:16259:6166:42493:19344:6526:42762:6527:9070:9127:19346:19509:6189:9073:8361:9090:9092:19547:52:6566
9308	amine metabolic process	"42 out of 220 genes, 19.1%"	"231 out of 7291 background genes, 3.2%"	3.71E-19	CYS3:GRS1:HIS7:ARO4:GLT1:ARO1:ARG82:LYS4:MET32:SAM2:SAH1:HOM3:MET6:TRP5:MET13:STR3:PRS3:CHS7:SER33:HIS5:SDL1:MET28:ARG3:MET3:ILV3:CPA2:ECM17:MET14:TRP3:MET1:SAM1:MET17:CAR2:ADI1:MET2:ARG1:MET22:ARG8:ORT1:GDH1:CAR1:MET16	53:821:8652:45944:9636:103:46854:6207:96:97:105:122:50821:19878:42538:7047:6353:6426:162:6534:19354:6357:6537:9082:6555:32958:6556:9069:6591:723:9086:6592:66:42254:6038:6888:6412:16259:6166:42493:19344:6526:42762:6527:9070:9127:19346:19509:6189:6457:9073:8361:9090:9092:19547:52:6566
8652	amino acid biosynthetic process	"29 out of 220 genes, 13.2%"	"106 out of 7291 background genes, 1.5%"	9.77E-18	HIS7:ARO4:GLT1:ARO1:LYS4:SAM2:HOM3:MET6:TRP5:MET13:STR3:PRS3:SER33:HIS5:MET28:ARG3:ILV3:CPA2:ECM17:TRP3:MET1:SAM1:MET17:MET2:ARG1:MET22:ARG8:ORT1:GDH1	53:8652:9636:103:6207:97:105:19878:42538:7047:162:19354:6357:6537:9082:6555:6556:6591:723:9086:6592:66:42254:6412:6166:42493:19344:6526:42762:9070:9127:6189:9073:8361:9090:9092:52:6566
6807	nitrogen compound metabolic process	"42 out of 220 genes, 19.1%"	"252 out of 7291 background genes, 3.5%"	1.20E-17	CYS3:GRS1:HIS7:ARO4:GLT1:ARO1:ARG82:LYS4:MET32:SAM2:SAH1:HOM3:MET6:TRP5:MET13:STR3:PRS3:CHS7:SER33:HIS5:SDL1:MET28:ARG3:MET3:ILV3:CPA2:ECM17:MET14:TRP3:MET1:SAM1:MET17:CAR2:ADI1:MET2:ARG1:MET22:ARG8:ORT1:GDH1:CAR1:MET16	53:821:8652:45944:9636:103:46854:6207:96:97:105:122:50821:19878:42538:7047:6353:6426:162:6534:19354:6357:6537:9082:6555:32958:6556:9069:6591:723:9086:6592:66:42254:6038:6888:6412:16259:6166:42493:19344:6526:42762:6527:9070:9127:19346:19509:6189:6457:9073:8361:9090:9092:19547:52:6566
96	sulfur amino acid metabolic process	"18 out of 220 genes, 8.2%"	"33 out of 7291 background genes, 0.5%"	9.61E-17	CYS3:MET32:SAM2:SAH1:HOM3:MET6:MET13:STR3:MET28:MET3:MET14:MET1:SAM1:MET17:ADI1:MET2:MET22:MET16	9636:103:96:97:42538:6534:19354:6357:6555:6556:9086:6412:16259:42493:19344:42762:19346:19509:9090:9092:6566
9309	amine biosynthetic process	"29 out of 220 genes, 13.2%"	"115 out of 7291 background genes, 1.6%"	1.18E-16	HIS7:ARO4:GLT1:ARO1:LYS4:SAM2:HOM3:MET6:TRP5:MET13:STR3:PRS3:SER33:HIS5:MET28:ARG3:ILV3:CPA2:ECM17:TRP3:MET1:SAM1:MET17:MET2:ARG1:MET22:ARG8:ORT1:GDH1	53:8652:9636:103:6207:97:105:19878:42538:7047:162:19354:6357:6537:9082:6555:6556:6591:723:9086:6592:66:42254:6412:6166:42493:19344:6526:42762:9070:9127:6189:9073:8361:9090:9092:52:6566
44271	nitrogen compound biosynthetic process	"29 out of 220 genes, 13.2%"	"116 out of 7291 background genes, 1.6%"	1.53E-16	HIS7:ARO4:GLT1:ARO1:LYS4:SAM2:HOM3:MET6:TRP5:MET13:STR3:PRS3:SER33:HIS5:MET28:ARG3:ILV3:CPA2:ECM17:TRP3:MET1:SAM1:MET17:MET2:ARG1:MET22:ARG8:ORT1:GDH1	53:8652:9636:103:6207:97:105:19878:42538:7047:162:19354:6357:6537:9082:6555:6556:6591:723:9086:6592:66:42254:6412:6166:42493:19344:6526:42762:9070:9127:6189:9073:8361:9090:9092:52:6566
6790	sulfur metabolic process	"23 out of 220 genes, 10.5%"	"68 out of 7291 background genes, 0.9%"	5.33E-16	CYS3:MET32:SAM2:SAH1:HOM3:MET6:MET10:MET13:STR3:YHR112C:MET28:GSH1:OPT1:MET3:ECM17:MET14:MET1:SAM1:MET17:ADI1:MET2:MET22:MET16	8652:6857:9636:103:96:97:42538:7047:6534:19354:6357:6555:6750:6556:9408:9409:9086:6790:46686:42542:6412:16259:46689:42493:19344:42762:19346:19509:9090:9092:6566
19752	carboxylic acid metabolic process	"44 out of 220 genes, 20.0%"	"317 out of 7291 background genes, 4.3%"	2.13E-15	CYS3:GRS1:HIS7:ARO4:GLT1:DLD2:ARO1:ARG82:LYS4:MET32:SAM2:SAH1:HOM3:MET6:TRP5:MET13:STR3:PRS3:SER33:HIS5:SDL1:MET28:ARG3:MET3:ILV3:CPA2:ECM17:MET14:TRP3:MET1:SAM1:MET17:CAR2:ADI1:SCS7:MET2:ARG1:MET22:ARG8:PEX11:ORT1:GDH1:CAR1:MET16	53:38:821:8652:45944:9636:103:46854:6207:96:97:105:122:50821:19878:42538:7047:6353:6426:162:16559:6089:6534:19354:6357:6537:9082:6555:32958:6556:9069:6591:723:9086:19395:6592:6665:66:42254:7031:6412:16259:6166:42493:19344:6526:42762:6527:9070:9127:19346:19509:6189:9073:8361:9090:9092:19547:52:6566
6082	organic acid metabolic process	"44 out of 220 genes, 20.0%"	"317 out of 7291 background genes, 4.3%"	2.13E-15	CYS3:GRS1:HIS7:ARO4:GLT1:DLD2:ARO1:ARG82:LYS4:MET32:SAM2:SAH1:HOM3:MET6:TRP5:MET13:STR3:PRS3:SER33:HIS5:SDL1:MET28:ARG3:MET3:ILV3:CPA2:ECM17:MET14:TRP3:MET1:SAM1:MET17:CAR2:ADI1:SCS7:MET2:ARG1:MET22:ARG8:PEX11:ORT1:GDH1:CAR1:MET16	53:38:821:8652:45944:9636:103:46854:6207:96:97:105:122:50821:19878:42538:7047:6353:6426:162:16559:6089:6534:19354:6357:6537:9082:6555:32958:6556:9069:6591:723:9086:19395:6592:6665:66:42254:7031:6412:16259:6166:42493:19344:6526:42762:6527:9070:9127:19346:19509:6189:9073:8361:9090:9092:19547:52:6566
6555	methionine metabolic process	"15 out of 220 genes, 6.8%"	"24 out of 7291 background genes, 0.3%"	6.44E-15	SAM2:SAH1:HOM3:MET6:MET13:STR3:MET3:MET14:MET1:SAM1:MET17:ADI1:MET2:MET22:MET16	9636:103:97:42538:19354:6555:6556:9086:6412:16259:42493:19344:19509:9090:9092:6566
9066	aspartate family amino acid metabolic process	"16 out of 220 genes, 7.3%"	"46 out of 7291 background genes, 0.6%"	7.85E-11	LYS4:SAM2:SAH1:HOM3:MET6:MET13:STR3:MET3:MET14:MET1:SAM1:MET17:ADI1:MET2:MET22:MET16	9636:103:97:19878:42538:19354:6555:6556:9086:6412:16259:42493:19344:19509:9090:9092:6566
97	sulfur amino acid biosynthetic process	"10 out of 220 genes, 4.5%"	"13 out of 7291 background genes, 0.2%"	8.70E-11	SAM2:MET6:MET13:STR3:MET28:MET1:SAM1:MET17:MET2:MET22	9636:103:97:42538:19354:6357:6555:6556:9086:6412:42493:19344:42762:9092
44272	sulfur compound biosynthetic process	"11 out of 220 genes, 5.0%"	"23 out of 7291 background genes, 0.3%"	9.32E-09	SAM2:MET6:MET13:STR3:MET28:GSH1:MET1:SAM1:MET17:MET2:MET22	9636:103:97:42538:19354:6357:6555:6750:6556:9408:9409:9086:46686:42542:6412:46689:42493:19344:42762:9092
16126	sterol biosynthetic process	"12 out of 220 genes, 5.5%"	"32 out of 7291 background genes, 0.4%"	3.60E-08	ERG28:ERG26:ERG25:ERG27:ERG6:HMG1:ERG5:ERG2:ERG8:CYB5:NSG2:IDI1	8299:6696:6118:723:16126
6694	steroid biosynthetic process	"12 out of 220 genes, 5.5%"	"32 out of 7291 background genes, 0.4%"	3.60E-08	ERG28:ERG26:ERG25:ERG27:ERG6:HMG1:ERG5:ERG2:ERG8:CYB5:NSG2:IDI1	8299:6696:6118:723:16126
6118	electron transport	"12 out of 220 genes, 5.5%"	"33 out of 7291 background genes, 0.5%"	5.52E-08	COX2:COX3:RIP1:QCR6:QCR10:QCR8:CYC1:SDH1:COX8:COX7:CYB5:CYT1	6118:6119:9060:16126:6121:6122:6123:6099
42773	ATP synthesis coupled electron transport	"10 out of 220 genes, 4.5%"	"25 out of 7291 background genes, 0.3%"	7.23E-07	COX2:COX3:RIP1:QCR6:QCR10:QCR8:SDH1:COX8:COX7:CYT1	6119:9060:6121:6122:6123:6099
42775	organelle ATP synthesis coupled electron transport	"10 out of 220 genes, 4.5%"	"25 out of 7291 background genes, 0.3%"	7.23E-07	COX2:COX3:RIP1:QCR6:QCR10:QCR8:SDH1:COX8:COX7:CYT1	6119:9060:6121:6122:6123:6099
6696	ergosterol biosynthetic process	"10 out of 220 genes, 4.5%"	"26 out of 7291 background genes, 0.4%"	1.14E-06	ERG28:ERG26:ERG25:ERG27:ERG6:HMG1:ERG5:ERG2:ERG8:IDI1	8299:6696:723
8204	ergosterol metabolic process	"10 out of 220 genes, 4.5%"	"26 out of 7291 background genes, 0.4%"	1.14E-06	ERG28:ERG26:ERG25:ERG27:ERG6:HMG1:ERG5:ERG2:ERG8:IDI1	8299:6696:723
16125	sterol metabolic process	"12 out of 220 genes, 5.5%"	"42 out of 7291 background genes, 0.6%"	1.35E-06	ERG28:ERG26:ERG25:ERG27:ERG6:HMG1:ERG5:ERG2:ERG8:CYB5:NSG2:IDI1	8299:6696:6118:723:16126
103	sulfate assimilation	"7 out of 220 genes, 3.2%"	"10 out of 7291 background genes, 0.1%"	1.48E-06	MET10:MET3:ECM17:MET14:MET1:MET22:MET16	8652:103:42538:7047:19354:6555:9086:42493
6791	sulfur utilization	"7 out of 220 genes, 3.2%"	"10 out of 7291 background genes, 0.1%"	1.48E-06	MET10:MET3:ECM17:MET14:MET1:MET22:MET16	8652:103:42538:7047:19354:6555:9086:42493
8202	steroid metabolic process	"12 out of 220 genes, 5.5%"	"43 out of 7291 background genes, 0.6%"	1.82E-06	ERG28:ERG26:ERG25:ERG27:ERG6:HMG1:ERG5:ERG2:ERG8:CYB5:NSG2:IDI1	8299:6696:6118:723:16126
51	urea cycle intermediate metabolic process	"8 out of 220 genes, 3.6%"	"15 out of 7291 background genes, 0.2%"	2.09E-06	ARG82:ARG3:CPA2:CAR2:ARG1:ARG8:ORT1:CAR1	53:821:45944:46854:122:50821:32958:6591:6592:66:42493:6526:6527:19547:52
6525	arginine metabolic process	"8 out of 220 genes, 3.6%"	"15 out of 7291 background genes, 0.2%"	2.09E-06	ARG82:ARG3:CPA2:CAR2:ARG1:ARG8:ORT1:CAR1	53:821:45944:46854:122:50821:32958:6591:6592:66:42493:6526:6527:19547:52
42493	response to drug	"18 out of 220 genes, 8.2%"	"128 out of 7291 background genes, 1.8%"	2.77E-05	SWC3:CYS3:LTE1:YDL038C:PRM7:BRE1:ARG82:HOM3:MET10:MTO1:MET28:GSH1:ECM17:MET14:MET17:ATR1:MET22:MET16	821:8652:6855:45944:9636:6400:103:46854:96:97:16192:122:50821:7029:31578:42538:7047:6513:16571:6338:16574:6534:6357:43486:6555:32958:6750:9408:9409:9086:723:747:46686:42542:6412:46689:19236:42493:19344:42762:6348:19346:7096:9090:6566
6119	oxidative phosphorylation	"11 out of 220 genes, 5.0%"	"46 out of 7291 background genes, 0.6%"	4.99E-05	COX2:COX3:TIM11:RIP1:QCR6:QCR10:QCR8:SDH1:COX8:COX7:CYT1	15986:6119:9060:6121:6122:6123:6099
9064	glutamine family amino acid metabolic process	"10 out of 220 genes, 4.5%"	"43 out of 7291 background genes, 0.6%"	0.00026	GLT1:ARG82:ARG3:CPA2:CAR2:ARG1:ARG8:ORT1:GDH1:CAR1	53:821:45944:46854:122:50821:6537:32958:6591:6592:66:42493:6526:6527:19547:52
9086	methionine biosynthetic process	"5 out of 220 genes, 2.3%"	"7 out of 7291 background genes, 0.1%"	0.00031	MET6:STR3:MET1:MET2:MET22	103:42538:19354:9086:42493:9092
9636	response to toxin	"8 out of 220 genes, 3.6%"	"28 out of 7291 background genes, 0.4%"	0.00072	AAD3:AAD4:AAD6:AAD16:SDL1:MET17:AAD14:AAD15	9636:6081:6555:9069:42493:19344
9058	biosynthetic process	"66 out of 220 genes, 30.0%"	"1251 out of 7291 background genes, 17.2%"	0.00085	BNA4:GRS1:HIS7:ARO4:RIB5:GLT1:ARO1:ARG82:RSM24:LYS4:GPI11:TIM11:SAM2:YDR531W:HYP2:MNN1:ERG28:HOM3:MET6:ERG26:TRP5:MET13:STR3:MTO1:ERG25:MRPS35:DIE2:PRS3:CHS7:SER33:HIS5:MET28:BNA3:ARG3:GSH1:MNN11:ILV3:CPA2:ECM17:MRP49:TRP3:MET1:ERG27:SAM1:MET17:ERG6:APT1:HMG1:RPM2:ERG5:ERG2:ERG8:CYB5:NSG2:MRPL17:MET2:ARG1:MET22:ARG8:RPS7A:ORT1:TUF1:GNT1:GDH1:KTR6:IDI1	821:15986:8652:8299:9636:6696:103:6400:6118:105:1682:50821:19878:9060:6555:6556:6486:6591:723:6592:6487:6488:6888:6412:6413:6414:6166:6167:6168:42493:19344:6526:9070:6457:9073:6491:52:6566:6493:53:9435:7005:45944:46854:6207:97:122:42538:7047:6426:6353:162:6357:19354:15937:6537:32958:9082:6750:9408:6396:9409:6397:9086:16126:66:42254:6038:46686:42542:46689:6506:9231:42762:9127:6189:9090:8361:9092
6091	generation of precursor metabolites and energy	"19 out of 220 genes, 8.6%"	"184 out of 7291 background genes, 2.5%"	0.00158	COX2:COX3:COR1:RSM24:TIM11:RIP1:QCR6:COX13:MRPS35:QCR10:AAP1:QCR8:CYC1:SDH1:PET10:COX8:COX7:CYB5:CYT1	15986:6118:6119:9060:6121:6122:6123:5977:6412:6099:16126:6508
6122	"mitochondrial electron transport, ubiquinol to cytochrome c"	"5 out of 220 genes, 2.3%"	"9 out of 7291 background genes, 0.1%"	0.00176	RIP1:QCR6:QCR10:QCR8:CYT1	6119:9060:6122
42221	response to chemical stimulus	"30 out of 220 genes, 13.6%"	"399 out of 7291 background genes, 5.5%"	0.0018	SWC3:CYS3:LTE1:YCR102C:AAD3:YDL038C:PRM7:BRE1:AAD4:ARG82:MXR1:HOM3:AAD6:AAD16:MET10:MTO1:ERV1:GND1:SDL1:MET28:GSH1:ECM17:MET14:MET17:ATR1:AAD14:MET22:AAD15:SKS1:MET16	821:8652:9636:6400:103:6879:50821:6081:7029:9749:6513:16571:6338:16574:6555:9069:723:6412:19236:42493:19344:6348:19346:6566:6855:45944:45041:46854:96:97:16192:122:31578:42538:7047:6534:15758:6357:43486:32958:6750:6468:9408:9409:9086:747:46686:42542:46688:46689:6979:9051:42762:7096:9090
9069	serine family amino acid metabolic process	"7 out of 220 genes, 3.2%"	"24 out of 7291 background genes, 0.3%"	0.00298	CYS3:SAH1:HOM3:SER33:SDL1:MET17:MET2	9636:6555:9069:16259:42493:19344:9070:19346:6566:96:6534:9086:9090:9092
6526	arginine biosynthetic process	"5 out of 220 genes, 2.3%"	"10 out of 7291 background genes, 0.1%"	0.00343	ARG3:CPA2:ARG1:ARG8:ORT1	6591:6592:6526:52:53:66
9060	aerobic respiration	"12 out of 220 genes, 5.5%"	"84 out of 7291 background genes, 1.2%"	0.00451	COX2:COX3:COR1:RSM24:RIP1:QCR6:COX13:MRPS35:QCR10:QCR8:SDH1:PET10	9060:6121:6122:6123:6412:6099
9084	glutamine family amino acid biosynthetic process	"7 out of 220 genes, 3.2%"	"27 out of 7291 background genes, 0.4%"	0.00707	GLT1:ARG3:CPA2:ARG1:ARG8:ORT1:GDH1	6591:6592:6526:52:53:6537:66
45333	cellular respiration	"12 out of 220 genes, 5.5%"	"90 out of 7291 background genes, 1.2%"	0.00933	COX2:COX3:COR1:RSM24:RIP1:QCR6:COX13:MRPS35:QCR10:QCR8:SDH1:PET10	9060:6121:6122:6123:6412:6099

M8 expressed lower than mean						
GOID	GO_term	Cluster frequency	Background frequency	P-value	Gene(s) annotated to the term	Directly Annotated GOID List
32197	"transposition, RNA-mediated"	"85 out of 311 genes, 27.3%"	"95 out of 7291 background genes, 1.3%"	9.39E-107	YAR009C:YAR010C:YBL005W-A:YBL005W-B:YBR012W-A:YBR012W-B:YCL019W:YCL020W:YDR034C-C:YDR034C-D:YDR098C-A:YDR098C-B:YDR170W-A:YDR210W-A:YDR210W-B:YDR261C-C:YDR261C-D:YDR261W-A:YDR261W-B:YDR316W-A:YDR316W-B:YDR365W-A:YDR365W-B:YER137C-A:YER138C:YER159C-A:YER160C:YFL002W-A:YFL002W-B:YGR027W-A:YGR027W-B:YGR038C-A:YGR038C-B:YGR161C-C:YGR161C-D:YGR161W-A:YGR161W-B:YHL009W-A:YHR214C-B:YHR214C-C:YIL080W:YIL082W-A:YJL113W:YJL114W:YJR026W:YJR027W:YJR028W:YJR029W:YLR035C-A:YLR157C-A:YLR157C-B:YLR227W-A:YLR227W-B:YLR256W-A:YLR410W-A:YLR410W-B:YML039W:YML040W:YML045W:YML045W-A:YMR045C:YMR046C:YMR050C:YMR051C:YNL054W-A:YNL054W-B:YNL284C-A:YNL284C-B:YOL103W-A:YOL103W-B:YOR142W-A:YOR142W-B:YOR192C-A:YOR192C-B:YOR343W-A:YOR343W-B:YPL060C-A:YPL257W-A:YPL257W-B:YPR137C-A:YPR137C-B:YPR158C-C:YPR158C-D:YPR158W-A:YPR158W-B	32197
32196	transposition	"86 out of 311 genes, 27.7%"	"105 out of 7291 background genes, 1.4%"	8.07E-101	YAR009C:YAR010C:YBL005W-A:YBL005W-B:YBR012W-A:YBR012W-B:YCL019W:YCL020W:YDR034C-C:YDR034C-D:YDR098C-A:YDR098C-B:YDR170W-A:YDR210W-A:YDR210W-B:YDR261C-C:YDR261C-D:YDR261W-A:YDR261W-B:YDR316W-A:YDR316W-B:YDR365W-A:YDR365W-B:YER137C-A:YER138C:YER159C-A:YER160C:YFL002W-A:YFL002W-B:YGR027W-A:YGR027W-B:YGR038C-A:YGR038C-B:YGR161C-C:YGR161C-D:YGR161W-A:YGR161W-B:YHL009W-A:YHR214C-B:YHR214C-C:YIL080W:YIL082W-A:YJL113W:YJL114W:YJR026W:YJR027W:YJR028W:YJR029W:YLR035C-A:YLR157C-A:YLR157C-B:YLR227W-A:YLR227W-B:YLR256W-A:YLR410W-A:YLR410W-B:YML039W:YML040W:YML045W:YML045W-A:YMR045C:YMR046C:YMR050C:YMR051C:YNL054W-A:YNL054W-B:YNL284C-A:YNL284C-B:YOL103W-A:YOL103W-B:YOR142W-A:YOR142W-B:ELG1:YOR192C-A:YOR192C-B:YOR343W-A:YOR343W-B:YPL060C-A:YPL257W-A:YPL257W-B:YPR137C-A:YPR137C-B:YPR158C-C:YPR158C-D:YPR158W-A:YPR158W-B	335:723:6260:724:32197:45910

M8 expressed higher than mean						
GOID	GO_term	Cluster frequency	Background frequency	P-value	Gene(s) annotated to the term	Directly Annotated GOID List
6091	generation of precursor metabolites and energy	"28 out of 133 genes, 21.1%"	"184 out of 7291 background genes, 2.5%"	4.09E-16	COX2:COX3:COR1:ADH5:DLD1:MRPL1:TIM11:QCR7:RIP1:QCR6:RMD9:SUA5:COX4:COX13:MRPS35:QCR9:AAP1:MAM33:QCR8:CYC1:PET10:SLS1:COX8:COX7:CYB5:ATP19:CYT1:ATP20	16126:15986:16226:6122:17062:6123:5975:6116:5977:6118:6119:6412:6413:6508:42493:9060:43458:6461:43488
9060	aerobic respiration	"18 out of 133 genes, 13.5%"	"84 out of 7291 background genes, 1.2%"	2.03E-12	COX2:COX3:COR1:DLD1:MRPL1:QCR7:RIP1:QCR6:RMD9:SUA5:COX4:COX13:MRPS35:QCR9:MAM33:QCR8:PET10:SLS1	16226:6122:17062:5975:6123:6412:6413:42493:9060:43488
6118	electron transport	"13 out of 133 genes, 9.8%"	"33 out of 7291 background genes, 0.5%"	2.18E-12	COX2:COX3:QCR7:RIP1:QCR6:COX4:QCR9:QCR8:CYC1:COX8:COX7:CYB5:CYT1	16126:16226:6122:17062:6123:6118:6119:9060
45333	cellular respiration	"18 out of 133 genes, 13.5%"	"90 out of 7291 background genes, 1.2%"	7.41E-12	COX2:COX3:COR1:DLD1:MRPL1:QCR7:RIP1:QCR6:RMD9:SUA5:COX4:COX13:MRPS35:QCR9:MAM33:QCR8:PET10:SLS1	16226:6122:17062:5975:6123:6412:6413:42493:9060:43488
6119	oxidative phosphorylation	"14 out of 133 genes, 10.5%"	"46 out of 7291 background genes, 0.6%"	1.25E-11	COX2:COX3:TIM11:QCR7:RIP1:QCR6:COX4:QCR9:QCR8:COX8:COX7:ATP19:CYT1:ATP20	15986:16226:6122:17062:6123:6119:9060:6461
42773	ATP synthesis coupled electron transport	"11 out of 133 genes, 8.3%"	"25 out of 7291 background genes, 0.3%"	6.68E-11	COX2:COX3:QCR7:RIP1:QCR6:COX4:QCR9:QCR8:COX8:COX7:CYT1	16226:6122:17062:6123:6119:9060
42775	organelle ATP synthesis coupled electron transport	"11 out of 133 genes, 8.3%"	"25 out of 7291 background genes, 0.3%"	6.68E-11	COX2:COX3:QCR7:RIP1:QCR6:COX4:QCR9:QCR8:COX8:COX7:CYT1	16226:6122:17062:6123:6119:9060
15980	energy derivation by oxidation of organic compounds	"20 out of 133 genes, 15.0%"	"146 out of 7291 background genes, 2.0%"	4.43E-10	COX2:COX3:COR1:ADH5:DLD1:MRPL1:QCR7:RIP1:QCR6:RMD9:SUA5:COX4:COX13:MRPS35:QCR9:AAP1:MAM33:QCR8:PET10:SLS1	16226:6122:17062:5975:6123:6116:5977:6412:6413:42493:6508:43458:9060:43488
6122	"mitochondrial electron transport, ubiquinol to cytochrome c"	"6 out of 133 genes, 4.5%"	"9 out of 7291 background genes, 0.1%"	1.00E-06	QCR7:RIP1:QCR6:QCR9:QCR8:CYT1	16226:6122:17062:6119:9060
16310	phosphorylation	"15 out of 133 genes, 11.3%"	"154 out of 7291 background genes, 2.1%"	4.05E-05	COX2:COX3:ALK2:TIM11:QCR7:RIP1:QCR6:COX4:QCR9:QCR8:COX8:COX7:ATP19:CYT1:ATP20	15986:16226:6122:17062:6123:6119:7126:7067:9060:6461:6468
6123	"mitochondrial electron transport, cytochrome c to oxygen"	"5 out of 133 genes, 3.8%"	"10 out of 7291 background genes, 0.1%"	0.00017	COX2:COX3:COX4:COX8:COX7	6123:9060
16126	sterol biosynthetic process	"7 out of 133 genes, 5.3%"	"32 out of 7291 background genes, 0.4%"	0.0005	ERG28:ERG26:ERG25:HMG1:ERG5:ERG2:CYB5	723:16126:6696:6118
6694	steroid biosynthetic process	"7 out of 133 genes, 5.3%"	"32 out of 7291 background genes, 0.4%"	0.0005	ERG28:ERG26:ERG25:HMG1:ERG5:ERG2:CYB5	723:16126:6696:6118
6696	ergosterol biosynthetic process	"6 out of 133 genes, 4.5%"	"26 out of 7291 background genes, 0.4%"	0.00213	ERG28:ERG26:ERG25:HMG1:ERG5:ERG2	723:6696
8204	ergosterol metabolic process	"6 out of 133 genes, 4.5%"	"26 out of 7291 background genes, 0.4%"	0.00213	ERG28:ERG26:ERG25:HMG1:ERG5:ERG2	723:6696
6793	phosphorus metabolic process	"15 out of 133 genes, 11.3%"	"210 out of 7291 background genes, 2.9%"	0.00216	COX2:COX3:ALK2:TIM11:QCR7:RIP1:QCR6:COX4:QCR9:QCR8:COX8:COX7:ATP19:CYT1:ATP20	15986:16226:6122:17062:6123:6119:7126:7067:9060:6461:6468
6796	phosphate metabolic process	"15 out of 133 genes, 11.3%"	"210 out of 7291 background genes, 2.9%"	0.00216	COX2:COX3:ALK2:TIM11:QCR7:RIP1:QCR6:COX4:QCR9:QCR8:COX8:COX7:ATP19:CYT1:ATP20	15986:16226:6122:17062:6123:6119:7126:7067:9060:6461:6468
16125	sterol metabolic process	"7 out of 133 genes, 5.3%"	"42 out of 7291 background genes, 0.6%"	0.00346	ERG28:ERG26:ERG25:HMG1:ERG5:ERG2:CYB5	723:16126:6696:6118
8202	steroid metabolic process	"7 out of 133 genes, 5.3%"	"43 out of 7291 background genes, 0.6%"	0.00406	ERG28:ERG26:ERG25:HMG1:ERG5:ERG2:CYB5	723:16126:6696:6118

PR expressed lower than mean						
GOID	GO_term	Cluster frequency	Background frequency	P-value	Gene(s) annotated to the term	Directly Annotated GOID List
32197	"transposition, RNA-mediated"	"84 out of 271 genes, 31.0%"	"95 out of 7291 background genes, 1.3%"	2.24E-110	YAR009C:YAR010C:YBL005W-A:YBL005W-B:YBR012W-A:YBR012W-B:YCL019W:YCL020W:YDR034C-C:YDR034C-D:YDR098C-A:YDR098C-B:YDR170W-A:YDR210W-A:YDR210W-B:YDR261C-C:YDR261C-D:YDR261W-A:YDR261W-B:YDR316W-A:YDR316W-B:YDR365W-A:YDR365W-B:YER137C-A:YER138C:YER159C-A:YER160C:YFL002W-A:YFL002W-B:YGR027W-A:YGR027W-B:YGR038C-A:YGR038C-B:YGR161C-C:YGR161C-D:YGR161W-A:YGR161W-B:YHL009W-B:YHR214C-B:YHR214C-C:YIL080W:YIL082W-A:YJL113W:YJR026W:YJR027W:YJR028W:YJR029W:YLR035C-A:YLR157C-A:YLR157C-B:YLR227W-A:YLR227W-B:YLR256W-A:YLR410W-A:YLR410W-B:YML039W:YML040W:YML045W:YML045W-A:YMR045C:YMR046C:YMR050C:YMR051C:YNL054W-A:YNL054W-B:YNL284C-A:YNL284C-B:YOL103W-A:YOL103W-B:YOR142W-A:YOR142W-B:YOR192C-A:YOR192C-B:YOR343W-A:YOR343W-B:YPL060C-A:YPL257W-A:YPL257W-B:YPR137C-A:YPR137C-B:YPR158C-C:YPR158C-D:YPR158W-A:YPR158W-B	32197
32196	transposition	"85 out of 271 genes, 31.4%"	"105 out of 7291 background genes, 1.4%"	9.33E-105	YAR009C:YAR010C:YBL005W-A:YBL005W-B:YBR012W-A:YBR012W-B:YCL019W:YCL020W:YDR034C-C:YDR034C-D:YDR098C-A:YDR098C-B:YDR170W-A:YDR210W-A:YDR210W-B:YDR261C-C:YDR261C-D:YDR261W-A:YDR261W-B:YDR316W-A:YDR316W-B:YDR365W-A:YDR365W-B:YER137C-A:YER138C:YER159C-A:YER160C:YFL002W-A:YFL002W-B:YGR027W-A:YGR027W-B:YGR038C-A:YGR038C-B:YGR161C-C:YGR161C-D:YGR161W-A:YGR161W-B:YHL009W-B:RTT107:YHR214C-B:YHR214C-C:YIL080W:YIL082W-A:YJL113W:YJR026W:YJR027W:YJR028W:YJR029W:YLR035C-A:YLR157C-A:YLR157C-B:YLR227W-A:YLR227W-B:YLR256W-A:YLR410W-A:YLR410W-B:YML039W:YML040W:YML045W:YML045W-A:YMR045C:YMR046C:YMR050C:YMR051C:YNL054W-A:YNL054W-B:YNL284C-A:YNL284C-B:YOL103W-A:YOL103W-B:YOR142W-A:YOR142W-B:YOR192C-A:YOR192C-B:YOR343W-A:YOR343W-B:YPL060C-A:YPL257W-A:YPL257W-B:YPR137C-A:YPR137C-B:YPR158C-C:YPR158C-D:YPR158W-A:YPR158W-B	335:6302:32197
722	telomere maintenance via recombination	"7 out of 271 genes, 2.6%"	"19 out of 7291 background genes, 0.3%"	0.00174	YRF1-1:YRF1-2:YRF1-3:YRF1-4:YRF1-5:YRF1-6:YRF1-7	722
43562	cellular response to nitrogen levels	"4 out of 271 genes, 1.5%"	"5 out of 7291 background genes, 0.1%"	0.00508	ASP3-1:ASP3-2:ASP3-3:ASP3-4	6995:6530
6530	asparagine catabolic process	"4 out of 271 genes, 1.5%"	"5 out of 7291 background genes, 0.1%"	0.00508	ASP3-1:ASP3-2:ASP3-3:ASP3-4	6995:6530
6995	cellular response to nitrogen starvation	"4 out of 271 genes, 1.5%"	"5 out of 7291 background genes, 0.1%"	0.00508	ASP3-1:ASP3-2:ASP3-3:ASP3-4	6995:6530
9068	aspartate family amino acid catabolic process	"5 out of 271 genes, 1.8%"	"10 out of 7291 background genes, 0.1%"	0.00828	CHA1:ASP3-1:ASP3-2:ASP3-3:ASP3-4	6995:6567:9071:6530

PR expressed higher than mean						
GOID	GO_term	Cluster frequency	Background frequency	P-value	Gene(s) annotated to the term	Directly Annotated GOID List
6091	generation of precursor metabolites and energy	"34 out of 160 genes, 21.2%"	"184 out of 7291 background genes, 2.5%"	5.16E-20	PET9:COR1:DLD1:INH1:ATP5:TIM11:QCR7:GLC3:RIP1:QCR6:RMD9:PCL10:COX4:COX13:MRPS35:QCR9:QCR10:AAP1:COX6:MAM33:QCR8:CYC1:SDH1:MCR1:PET10:SDH2:COX8:NDI1:COX7:CYB5:ATP19:CYT1:ATP20:QCR2	16126:15986:6120:16226:6839:6121:5981:6122:17062:6696:5975:6123:6116:43065:5977:5978:6118:6119:5979:6412:6413:6979:1300:6508:42493:9060:6461:9061:6099:15866:43488:15867
6118	electron transport	"18 out of 160 genes, 11.2%"	"33 out of 7291 background genes, 0.5%"	2.13E-19	QCR7:RIP1:QCR6:COX4:QCR9:QCR10:COX6:QCR8:CYC1:SDH1:MCR1:SDH2:COX8:NDI1:COX7:CYB5:CYT1:QCR2	16126:6120:16226:6121:6122:17062:6696:6123:6116:43065:6118:6119:6979:1300:9060:6099
6119	oxidative phosphorylation	"20 out of 160 genes, 12.5%"	"46 out of 7291 background genes, 0.6%"	3.57E-19	INH1:ATP5:TIM11:QCR7:RIP1:QCR6:COX4:QCR9:QCR10:COX6:QCR8:SDH1:SDH2:COX8:NDI1:COX7:ATP19:CYT1:ATP20:QCR2	15986:6120:16226:6121:6122:17062:6123:6116:43065:6119:1300:9060:6461:6099
42773	ATP synthesis coupled electron transport	"15 out of 160 genes, 9.4%"	"25 out of 7291 background genes, 0.3%"	9.50E-17	QCR7:RIP1:QCR6:COX4:QCR9:QCR10:COX6:QCR8:SDH1:SDH2:COX8:NDI1:COX7:CYT1:QCR2	6120:16226:6121:6122:17062:6123:6116:43065:6119:1300:9060:6099
42775	organelle ATP synthesis coupled electron transport	"15 out of 160 genes, 9.4%"	"25 out of 7291 background genes, 0.3%"	9.50E-17	QCR7:RIP1:QCR6:COX4:QCR9:QCR10:COX6:QCR8:SDH1:SDH2:COX8:NDI1:COX7:CYT1:QCR2	6120:16226:6121:6122:17062:6123:6116:43065:6119:1300:9060:6099
16126	sterol biosynthetic process	"14 out of 160 genes, 8.8%"	"32 out of 7291 background genes, 0.4%"	5.87E-13	ERG28:ERG26:ERG25:ERG11:MCR1:ERG27:HMG1:ERG5:ERG2:ERG12:ERG8:CYB5:NSG2:ERG10	723:16126:8299:6696:6118:6979
6694	steroid biosynthetic process	"14 out of 160 genes, 8.8%"	"32 out of 7291 background genes, 0.4%"	5.87E-13	ERG28:ERG26:ERG25:ERG11:MCR1:ERG27:HMG1:ERG5:ERG2:ERG12:ERG8:CYB5:NSG2:ERG10	723:16126:8299:6696:6118:6979
6696	ergosterol biosynthetic process	"12 out of 160 genes, 7.5%"	"26 out of 7291 background genes, 0.4%"	3.15E-11	ERG28:ERG26:ERG25:ERG11:MCR1:ERG27:HMG1:ERG5:ERG2:ERG12:ERG8:ERG10	723:8299:6696:6118:6979
8204	ergosterol metabolic process	"12 out of 160 genes, 7.5%"	"26 out of 7291 background genes, 0.4%"	3.15E-11	ERG28:ERG26:ERG25:ERG11:MCR1:ERG27:HMG1:ERG5:ERG2:ERG12:ERG8:ERG10	723:8299:6696:6118:6979
16125	sterol metabolic process	"14 out of 160 genes, 8.8%"	"42 out of 7291 background genes, 0.6%"	5.45E-11	ERG28:ERG26:ERG25:ERG11:MCR1:ERG27:HMG1:ERG5:ERG2:ERG12:ERG8:CYB5:NSG2:ERG10	723:16126:8299:6696:6118:6979
9060	aerobic respiration	"18 out of 160 genes, 11.2%"	"84 out of 7291 background genes, 1.2%"	7.53E-11	PET9:COR1:DLD1:QCR7:RIP1:QCR6:RMD9:COX4:COX13:MRPS35:QCR9:QCR10:MAM33:QCR8:SDH1:PET10:SDH2:QCR2	16226:6839:6121:6122:17062:6123:5975:6412:6413:42493:9060:9061:6099:15866:43488:15867
8202	steroid metabolic process	"14 out of 160 genes, 8.8%"	"43 out of 7291 background genes, 0.6%"	7.93E-11	ERG28:ERG26:ERG25:ERG11:MCR1:ERG27:HMG1:ERG5:ERG2:ERG12:ERG8:CYB5:NSG2:ERG10	723:16126:8299:6696:6118:6979
6122	"mitochondrial electron transport, ubiquinol to cytochrome c"	"8 out of 160 genes, 5.0%"	"9 out of 7291 background genes, 0.1%"	2.06E-10	QCR7:RIP1:QCR6:QCR9:QCR10:QCR8:CYT1:QCR2	16226:6122:17062:6119:9060
45333	cellular respiration	"18 out of 160 genes, 11.2%"	"90 out of 7291 background genes, 1.2%"	2.68E-10	PET9:COR1:DLD1:QCR7:RIP1:QCR6:RMD9:COX4:COX13:MRPS35:QCR9:QCR10:MAM33:QCR8:SDH1:PET10:SDH2:QCR2	16226:6839:6121:6122:17062:6123:5975:6412:6413:42493:9060:9061:6099:15866:43488:15867
15980	energy derivation by oxidation of organic compounds	"21 out of 160 genes, 13.1%"	"146 out of 7291 background genes, 2.0%"	2.39E-09	PET9:COR1:DLD1:QCR7:GLC3:RIP1:QCR6:RMD9:PCL10:COX4:COX13:MRPS35:QCR9:QCR10:AAP1:MAM33:QCR8:SDH1:PET10:SDH2:QCR2	16226:6839:6121:5981:6122:17062:6123:5975:5977:5978:5979:6412:6413:42493:6508:9060:9061:6099:15866:43488:15867
16310	phosphorylation	"21 out of 160 genes, 13.1%"	"154 out of 7291 background genes, 2.1%"	6.86E-09	INH1:ATP5:TIM11:QCR7:RIP1:QCR6:COX4:QCR9:QCR10:COX6:QCR8:SDH1:SDH2:COX8:NDI1:COX7:SSK2:ATP19:CYT1:ATP20:QCR2	15986:6120:16226:6121:6970:6122:17062:6123:6116:43065:6119:7231:30036:1300:9060:6461:6099:168:6468
6793	phosphorus metabolic process	"21 out of 160 genes, 13.1%"	"210 out of 7291 background genes, 2.9%"	2.41E-06	INH1:ATP5:TIM11:QCR7:RIP1:QCR6:COX4:QCR9:QCR10:COX6:QCR8:SDH1:SDH2:COX8:NDI1:COX7:SSK2:ATP19:CYT1:ATP20:QCR2	15986:6120:16226:6121:6970:6122:17062:6123:6116:43065:6119:7231:30036:1300:9060:6461:6099:168:6468
6796	phosphate metabolic process	"21 out of 160 genes, 13.1%"	"210 out of 7291 background genes, 2.9%"	2.41E-06	INH1:ATP5:TIM11:QCR7:RIP1:QCR6:COX4:QCR9:QCR10:COX6:QCR8:SDH1:SDH2:COX8:NDI1:COX7:SSK2:ATP19:CYT1:ATP20:QCR2	15986:6120:16226:6121:6970:6122:17062:6123:6116:43065:6119:7231:30036:1300:9060:6461:6099:168:6468
8610	lipid biosynthetic process	"15 out of 160 genes, 9.4%"	"128 out of 7291 background genes, 1.8%"	5.48E-05	IPT1:ERG28:ERG26:ERG25:ERG11:MCR1:ERG27:HMG1:ERG5:ERG2:ERG12:ERG8:CYB5:NSG2:ERG10	723:16126:6676:8299:6696:6118:6979:30148
44255	cellular lipid metabolic process	"19 out of 160 genes, 11.9%"	"222 out of 7291 background genes, 3.0%"	0.00017	ALG3:IPT1:ERG28:ERG26:ERG25:ERG11:MCR1:ERG27:HMG1:PLB2:PLB1:ERG5:ERG2:ERG12:ERG8:CYB5:NSG2:ERG10:ANT1	723:6486:16126:6676:8299:6696:7031:6118:6979:6650:30148:6635:15867:6490
6629	lipid metabolic process	"19 out of 160 genes, 11.9%"	"235 out of 7291 background genes, 3.2%"	0.00041	ALG3:IPT1:ERG28:ERG26:ERG25:ERG11:MCR1:ERG27:HMG1:PLB2:PLB1:ERG5:ERG2:ERG12:ERG8:CYB5:NSG2:ERG10:ANT1	723:6486:16126:6676:8299:6696:7031:6118:6979:6650:30148:6635:15867:6490
9058	biosynthetic process	"51 out of 160 genes, 31.9%"	"1251 out of 7291 background genes, 17.2%"	0.00161	MRPL16:ALG3:MRPS9:INH1:IPT1:ATP5:TIM11:MRP1:RSM28:SAM2:GLC3:HYP2:ERG28:ERG26:RMD9:PCL10:MTO1:ERG25:MRPS35:BIO2:ERG11:HIS5:MCR1:MRPL13:MEF1:ERG27:NAM2:HMG1:RPM2:ERG5:MRPL3:ERG2:ERG12:ERG8:ADE4:CYB5:NAM9:NSG2:MRPL19:MRPL17:ATP19:ADE2:TUF1:GDH1:ERG10:KTR6:MSD1:YPL183W-A:ATP20:MRP2:BET2	15986:6676:5981:8299:7005:45944:6696:6400:6118:105:1682:7047:9060:6461:6429:6537:30148:43488:6555:6556:6396:6486:6397:723:6487:16126:5978:5979:6144:6412:6413:9102:6979:6414:6164:42493:18348:6189:6490:372
6066	alcohol metabolic process	"15 out of 160 genes, 9.4%"	"167 out of 7291 background genes, 2.3%"	0.00174	ERG28:ERG26:ERG25:ERG11:SOL3:MCR1:ERG27:HMG1:ERG5:ERG2:ERG12:ERG8:CYB5:NSG2:ERG10	8299:6696:6118:723:16126:6979:9051
9152	purine ribonucleotide biosynthetic process	"7 out of 160 genes, 4.4%"	"38 out of 7291 background genes, 0.5%"	0.00791	INH1:ATP5:TIM11:ADE4:ATP19:ADE2:ATP20	15986:6461:6144:6164:6189

RM11a expressed lower than mean						
GOID	GO_term	Cluster frequency	Background frequency	P-value	Gene(s) annotated to the term	Directly Annotated GOID List
32197	"transposition, RNA-mediated"	"51 out of 253 genes, 20.2%"	"95 out of 7291 background genes, 1.3%"	9.84E-48	YAR009C:YAR010C:YBL005W-A:YBL005W-B:YBR012W-A:YBR012W-B:YDR098C-A:YDR170W-A:YDR261C-C:YDR316W-A:YDR316W-B:YDR365W-A:YER137C-A:YER138C:YER159C-A:YER160C:YGR027W-A:YGR038C-A:YGR161C-C:YHR214C-B:YHR214C-C:YJR026W:YJR028W:YJR029W:YLR035C-A:YLR157C-A:YLR157C-B:YLR227W-A:YLR256W-A:YML039W:YML040W:YML045W:YML045W-A:YMR045C:YMR046C:YMR050C:YMR051C:YNL054W-A:YNL284C-A:YNL284C-B:YOL103W-A:YOL103W-B:YOR142W-A:YOR142W-B:YPL257W-A:YPL257W-B:YPR137C-A:YPR158C-C:YPR158C-D:YPR158W-A:YPR158W-B	32197
32196	transposition	"51 out of 253 genes, 20.2%"	"105 out of 7291 background genes, 1.4%"	8.98E-45	YAR009C:YAR010C:YBL005W-A:YBL005W-B:YBR012W-A:YBR012W-B:YDR098C-A:YDR170W-A:YDR261C-C:YDR316W-A:YDR316W-B:YDR365W-A:YER137C-A:YER138C:YER159C-A:YER160C:YGR027W-A:YGR038C-A:YGR161C-C:YHR214C-B:YHR214C-C:YJR026W:YJR028W:YJR029W:YLR035C-A:YLR157C-A:YLR157C-B:YLR227W-A:YLR256W-A:YML039W:YML040W:YML045W:YML045W-A:YMR045C:YMR046C:YMR050C:YMR051C:YNL054W-A:YNL284C-A:YNL284C-B:YOL103W-A:YOL103W-B:YOR142W-A:YOR142W-B:YPL257W-A:YPL257W-B:YPR137C-A:YPR158C-C:YPR158C-D:YPR158W-A:YPR158W-B	32197

RM11a expressed higher than mean						
GOID	GO_term	Cluster frequency	Background frequency	P-value	Gene(s) annotated to the term	Directly Annotated GOID List
16126	sterol biosynthetic process	"15 out of 326 genes, 4.6%"	"32 out of 7291 background genes, 0.4%"	9.97E-10	ERG28:ERG26:ERG1:ERG9:MCR1:ERG27:HMG1:ERG13:ERG5:ERG2:ERG8:CYB5:NSG2:MVD1:IDI1	723:6979:6696:16126:6118:8299
6694	steroid biosynthetic process	"15 out of 326 genes, 4.6%"	"32 out of 7291 background genes, 0.4%"	9.97E-10	ERG28:ERG26:ERG1:ERG9:MCR1:ERG27:HMG1:ERG13:ERG5:ERG2:ERG8:CYB5:NSG2:MVD1:IDI1	723:6979:6696:16126:6118:8299
16125	sterol metabolic process	"16 out of 326 genes, 4.9%"	"42 out of 7291 background genes, 0.6%"	8.67E-09	ERG28:ERG26:ERG1:ERG9:TGL1:MCR1:ERG27:HMG1:ERG13:ERG5:ERG2:ERG8:CYB5:NSG2:MVD1:IDI1	723:6979:16125:16126:8299:6696:6118:6629
6696	ergosterol biosynthetic process	"13 out of 326 genes, 4.0%"	"26 out of 7291 background genes, 0.4%"	1.17E-08	ERG28:ERG26:ERG1:ERG9:MCR1:ERG27:HMG1:ERG13:ERG5:ERG2:ERG8:MVD1:IDI1	723:6979:8299:6696:6118
8204	ergosterol metabolic process	"13 out of 326 genes, 4.0%"	"26 out of 7291 background genes, 0.4%"	1.17E-08	ERG28:ERG26:ERG1:ERG9:MCR1:ERG27:HMG1:ERG13:ERG5:ERG2:ERG8:MVD1:IDI1	723:6979:8299:6696:6118
8202	steroid metabolic process	"16 out of 326 genes, 4.9%"	"43 out of 7291 background genes, 0.6%"	1.32E-08	ERG28:ERG26:ERG1:ERG9:TGL1:MCR1:ERG27:HMG1:ERG13:ERG5:ERG2:ERG8:CYB5:NSG2:MVD1:IDI1	723:6979:16125:16126:8299:6696:6118:6629
7166	cell surface receptor linked signal transduction	"15 out of 326 genes, 4.6%"	"54 out of 7291 background genes, 0.7%"	6.21E-06	PTC1:AFR1:STE5:MFA1:STE2:MSB2:KSS1:CYR1:FAR1:STE18:HOG1:MFA2:RGA1:PTP2:STE4	723:8277:750:51260:45944:46020:6970:30010:7015:6972:755:46685:7050:7124:43433:30031:43409:767:7118:7231:7119:7232:31684:1:7264:6470:173:1402:7265:1403:7188:6468:6388
44255	cellular lipid metabolic process	"31 out of 326 genes, 9.5%"	"222 out of 7291 background genes, 3.0%"	9.70E-06	RER2:LPP1:ERG28:ERG26:VRG4:ERG1:ERG9:AYR1:YMR1:YPK1:TGL1:MCR1:MCD4:GPI13:ERG27:ECI1:HMG1:ERG13:PLB2:PLB1:ERG5:ERG2:ERG8:SCS7:CYB5:CPT1:NSG2:MVD1:PEX11:ALG6:IDI1	6656:723:16125:30259:6486:19395:38:6665:6487:16126:8299:6696:7031:6118:16192:46856:6888:6897:6979:6506:48017:19408:9060:15780:16559:6650:6635:6490:15867:6644:6629:6468:6654
32005	signal transduction during conjugation with cellular fusion	"11 out of 326 genes, 3.4%"	"28 out of 7291 background genes, 0.4%"	1.10E-05	AFR1:STE5:MFA1:STE2:KSS1:FAR1:STE18:MFA2:RGA1:PTP2:STE4	8277:750:51260:30010:7015:755:7050:7124:43433:30031:43409:767:7231:7118:7119:31684:173:6470:7264:1402:1403:6468
750	pheromone-dependent signal transduction during conjugation with cellular fusion	"11 out of 326 genes, 3.4%"	"28 out of 7291 background genes, 0.4%"	1.10E-05	AFR1:STE5:MFA1:STE2:KSS1:FAR1:STE18:MFA2:RGA1:PTP2:STE4	8277:750:51260:30010:7015:755:7050:7124:43433:30031:43409:767:7231:7118:7119:31684:173:6470:7264:1402:1403:6468
7186	G-protein coupled receptor protein signaling pathway	"12 out of 326 genes, 3.7%"	"36 out of 7291 background genes, 0.5%"	2.09E-05	AFR1:STE5:MFA1:STE2:KSS1:CYR1:FAR1:STE18:MFA2:RGA1:PTP2:STE4	8277:750:51260:30010:7015:755:7050:7124:43433:30031:43409:767:7231:7118:7119:31684:173:6470:7264:1402:7265:1403:7188:6468
31137	regulation of conjugation with cellular fusion	"11 out of 326 genes, 3.4%"	"30 out of 7291 background genes, 0.4%"	2.60E-05	AFR1:STE5:MFA1:STE2:KSS1:FAR1:STE18:MFA2:RGA1:PTP2:STE4	8277:750:51260:30010:7015:755:7050:7124:43433:30031:43409:767:7231:7118:7119:31684:173:6470:7264:1402:1403:6468
46999	regulation of conjugation	"11 out of 326 genes, 3.4%"	"30 out of 7291 background genes, 0.4%"	2.60E-05	AFR1:STE5:MFA1:STE2:KSS1:FAR1:STE18:MFA2:RGA1:PTP2:STE4	8277:750:51260:30010:7015:755:7050:7124:43433:30031:43409:767:7231:7118:7119:31684:173:6470:7264:1402:1403:6468
6629	lipid metabolic process	"31 out of 326 genes, 9.5%"	"235 out of 7291 background genes, 3.2%"	3.78E-05	RER2:LPP1:ERG28:ERG26:VRG4:ERG1:ERG9:AYR1:YMR1:YPK1:TGL1:MCR1:MCD4:GPI13:ERG27:ECI1:HMG1:ERG13:PLB2:PLB1:ERG5:ERG2:ERG8:SCS7:CYB5:CPT1:NSG2:MVD1:PEX11:ALG6:IDI1	6656:723:16125:30259:6486:19395:38:6665:6487:16126:8299:6696:7031:6118:16192:46856:6888:6897:6979:6506:48017:19408:9060:15780:16559:6650:6635:6490:15867:6644:6629:6468:6654
6118	electron transport	"11 out of 326 genes, 3.4%"	"33 out of 7291 background genes, 0.5%"	8.16E-05	RIP1:QCR6:QCR10:CYC1:MCR1:COX8:NDI1:COX7:COX5A:CYB5:CYT1	16126:6120:6122:6123:6696:6116:43065:6118:6119:6979:1300:9060
6091	generation of precursor metabolites and energy	"25 out of 326 genes, 7.7%"	"184 out of 7291 background genes, 2.5%"	0.00046	COR1:PET112:INH1:TPS2:TIM11:RIP1:QCR6:SUA5:COX13:QCR10:AAP1:COX23:CYC1:MCR1:PET10:COX8:NDI1:COX7:LRC6:COX5A:CYB5:PPG1:ALG6:CYT1:NCA2	6486:16126:15986:16071:6950:6120:6122:7005:6123:6696:6116:43065:5992:5977:6118:6119:6412:6979:1300:6508:9060:6470:6490
19236	response to pheromone	"17 out of 326 genes, 5.2%"	"94 out of 7291 background genes, 1.3%"	0.00058	KAR4:AFR1:STE5:MFA1:STE2:KSS1:STE12:PRM10:FAR1:STE18:HOG1:SST2:MFA2:AGA1:RGA1:PTP2:STE4	8277:750:80:742:752:51260:45944:46020:30010:754:7015:6972:747:755:46685:7050:7124:43433:30031:43409:767:7118:7231:7126:7119:31684:19236:7165:173:6470:7264:1402:7329:1403:6468
8610	lipid biosynthetic process	"20 out of 326 genes, 6.1%"	"128 out of 7291 background genes, 1.8%"	0.0007	RER2:ERG28:ERG26:ERG1:ERG9:AYR1:MCR1:MCD4:GPI13:ERG27:HMG1:ERG13:ERG5:ERG2:ERG8:CYB5:CPT1:NSG2:MVD1:IDI1	6656:723:6486:16126:8299:6696:6118:6888:6979:6506:19408:15867:6654
19953	sexual reproduction	"18 out of 326 genes, 5.5%"	"118 out of 7291 background genes, 1.6%"	0.00357	KAR4:AFR1:STE5:MFA1:STE2:KSS1:STE12:KAR2:PRM10:FAR1:STE18:SST2:MFA2:AGA1:RGA1:PTP2:STE4:AXL1	8277:750:752:51260:46020:30010:754:755:30031:43409:7118:6986:7119:31684:7264:30433:6468:742:80:747:7015:7120:7050:767:43433:7124:7126:7231:7323:19236:31204:7165:7329:1402:6616:6470:173:1403:282
746	conjugation	"18 out of 326 genes, 5.5%"	"118 out of 7291 background genes, 1.6%"	0.00357	KAR4:AFR1:STE5:MFA1:STE2:KSS1:STE12:KAR2:PRM10:FAR1:STE18:SST2:MFA2:AGA1:RGA1:PTP2:STE4:AXL1	8277:750:752:51260:46020:30010:754:755:30031:43409:7118:6986:7119:31684:7264:30433:6468:80:742:7120:7015:747:7050:7124:43433:767:7231:7126:7323:19236:31204:7165:173:6470:6616:1402:7329:1403:282
747	conjugation with cellular fusion	"18 out of 326 genes, 5.5%"	"118 out of 7291 background genes, 1.6%"	0.00357	KAR4:AFR1:STE5:MFA1:STE2:KSS1:STE12:KAR2:PRM10:FAR1:STE18:SST2:MFA2:AGA1:RGA1:PTP2:STE4:AXL1	8277:750:752:51260:46020:30010:754:755:30031:43409:7118:6986:7119:31684:7264:30433:6468:80:742:7120:7015:747:7050:7124:43433:767:7231:7126:7323:19236:31204:7165:173:6470:6616:1402:7329:1403:282
749	response to pheromone during conjugation with cellular fusion	"12 out of 326 genes, 3.7%"	"57 out of 7291 background genes, 0.8%"	0.00508	AFR1:STE5:MFA1:STE2:KSS1:FAR1:STE18:MFA2:AGA1:RGA1:PTP2:STE4	8277:750:752:51260:30010:755:30031:43409:7118:7119:31684:7264:6468:7015:7050:7124:43433:767:7231:173:6470:1402:1403
51704	multi-organism process	"19 out of 326 genes, 5.8%"	"133 out of 7291 background genes, 1.8%"	0.00522	KAR4:AFR1:STE5:MFA1:FLO8:STE2:KSS1:STE12:KAR2:PRM10:FAR1:STE18:SST2:MFA2:AGA1:RGA1:PTP2:STE4:AXL1	8277:750:752:51260:46020:30010:754:755:42710:30031:43409:7118:6986:7119:31684:501:7264:30433:6468:80:742:7120:7015:747:7050:43433:7124:767:7231:7126:7323:19236:31204:7165:173:6470:6616:1402:7329:1403:282
42773	ATP synthesis coupled electron transport	"8 out of 326 genes, 2.5%"	"25 out of 7291 background genes, 0.3%"	0.00688	RIP1:QCR6:QCR10:COX8:NDI1:COX7:COX5A:CYT1	6116:43065:6119:1300:9060:6120:6122:6123
42775	organelle ATP synthesis coupled electron transport	"8 out of 326 genes, 2.5%"	"25 out of 7291 background genes, 0.3%"	0.00688	RIP1:QCR6:QCR10:COX8:NDI1:COX7:COX5A:CYT1	6116:43065:6119:1300:9060:6120:6122:6123
7165	signal transduction	"25 out of 326 genes, 7.7%"	"213 out of 7291 background genes, 2.9%"	0.00695	VPS15:PTC1:AFR1:STE5:GIC2:MFA1:STE2:RGD2:PDE1:MSB2:KSS1:SDP1:CYR1:FAR1:STE18:YMR1:HOG1:SPH1:SST2:MFA2:RGA1:PTP2:STE4:BEM3:RHO1	196:8277:750:51260:45944:46020:754:30010:755:16192:46856:30031:43409:7117:6897:7118:7119:7047:31684:6623:7264:7265:7266:6468:723:19933:6970:7015:6972:7120:7121:46685:7050:7124:43433:767:45053:7231:7232:1:48017:7165:1402:173:6470:1403:7096:8361:7188:6388

SB expressed lower than mean						
GOID	GO_term	Cluster frequency	Background frequency	P-value	Gene(s) annotated to the term	Directly Annotated GOID List
32197	"transposition, RNA-mediated"	"68 out of 272 genes, 25.0%"	"95 out of 7291 background genes, 1.3%"	1.20E-75	YAR009C:YAR010C:YBL005W-A:YBL005W-B:YBR012W-A:YBR012W-B:YCL019W:YDR034C-D:YDR098C-A:YDR098C-B:YDR170W-A:YDR210W-B:YDR261C-C:YDR261C-D:YDR261W-B:YDR316W-A:YDR316W-B:YDR365W-A:YER137C-A:YER138C:YER159C-A:YER160C:YFL002W-A:YGR027W-A:YGR027W-B:YGR038C-A:YGR038C-B:YGR161C-C:YHL009W-B:YHR214C-B:YHR214C-C:YJL113W:YJL114W:YJR026W:YJR027W:YJR028W:YJR029W:YLR035C-A:YLR157C-A:YLR157C-B:YLR227W-A:YLR227W-B:YLR256W-A:YML039W:YML040W:YML045W:YML045W-A:YMR045C:YMR046C:YMR050C:YMR051C:YNL054W-A:YNL054W-B:YNL284C-A:YNL284C-B:YOL103W-A:YOL103W-B:YOR142W-A:YOR142W-B:YOR192C-B:YPL257W-A:YPL257W-B:YPR137C-A:YPR137C-B:YPR158C-C:YPR158C-D:YPR158W-A:YPR158W-B	32197
32196	transposition	"68 out of 272 genes, 25.0%"	"105 out of 7291 background genes, 1.4%"	7.52E-71	YAR009C:YAR010C:YBL005W-A:YBL005W-B:YBR012W-A:YBR012W-B:YCL019W:YDR034C-D:YDR098C-A:YDR098C-B:YDR170W-A:YDR210W-B:YDR261C-C:YDR261C-D:YDR261W-B:YDR316W-A:YDR316W-B:YDR365W-A:YER137C-A:YER138C:YER159C-A:YER160C:YFL002W-A:YGR027W-A:YGR027W-B:YGR038C-A:YGR038C-B:YGR161C-C:YHL009W-B:YHR214C-B:YHR214C-C:YJL113W:YJL114W:YJR026W:YJR027W:YJR028W:YJR029W:YLR035C-A:YLR157C-A:YLR157C-B:YLR227W-A:YLR227W-B:YLR256W-A:YML039W:YML040W:YML045W:YML045W-A:YMR045C:YMR046C:YMR050C:YMR051C:YNL054W-A:YNL054W-B:YNL284C-A:YNL284C-B:YOL103W-A:YOL103W-B:YOR142W-A:YOR142W-B:YOR192C-B:YPL257W-A:YPL257W-B:YPR137C-A:YPR137C-B:YPR158C-C:YPR158C-D:YPR158W-A:YPR158W-B	32197
722	telomere maintenance via recombination	"7 out of 272 genes, 2.6%"	"19 out of 7291 background genes, 0.3%"	0.00199	YRF1-1:YRF1-2:YRF1-3:YRF1-4:YRF1-5:YRF1-6:YRF1-7	722
43562	cellular response to nitrogen levels	"4 out of 272 genes, 1.5%"	"5 out of 7291 background genes, 0.1%"	0.00574	ASP3-1:ASP3-2:ASP3-3:ASP3-4	6995:6530
6530	asparagine catabolic process	"4 out of 272 genes, 1.5%"	"5 out of 7291 background genes, 0.1%"	0.00574	ASP3-1:ASP3-2:ASP3-3:ASP3-4	6995:6530
6995	cellular response to nitrogen starvation	"4 out of 272 genes, 1.5%"	"5 out of 7291 background genes, 0.1%"	0.00574	ASP3-1:ASP3-2:ASP3-3:ASP3-4	6995:6530
9068	aspartate family amino acid catabolic process	"5 out of 272 genes, 1.8%"	"10 out of 7291 background genes, 0.1%"	0.00939	CHA1:ASP3-1:ASP3-2:ASP3-3:ASP3-4	6995:6567:9071:6530

SB expressed higher than mean						
GOID	GO_term	Cluster frequency	Background frequency	P-value	Gene(s) annotated to the term	Directly Annotated GOID List
6555	methionine metabolic process	"10 out of 131 genes, 7.6%"	"24 out of 7291 background genes, 0.3%"	1.74E-09	SAM2:MET6:MET3:MET14:MET1:SAM1:MET17:ADI1:MET2:MET16	9086:42493:19344:19354:9636:19509:103:6555:6556:9092
6790	sulfur metabolic process	"14 out of 131 genes, 10.7%"	"68 out of 7291 background genes, 0.9%"	4.36E-09	SAM2:MET6:MET10:YHR112C:MET3:ECM17:MET14:MET1:SAM1:MET17:ADI1:MET2:GSH2:MET16	9086:7047:8652:6790:42493:19344:9636:19354:19509:103:6555:6750:6556:9408:9092
96	sulfur amino acid metabolic process	"10 out of 131 genes, 7.6%"	"33 out of 7291 background genes, 0.5%"	7.19E-08	SAM2:MET6:MET3:MET14:MET1:SAM1:MET17:ADI1:MET2:MET16	9086:42493:19344:9636:19354:19509:103:6555:6556:9092
16126	sterol biosynthetic process	"9 out of 131 genes, 6.9%"	"32 out of 7291 background genes, 0.4%"	1.30E-06	ERG28:ERG26:ERG9:HMG1:ERG5:ERG2:ERG8:CYB5:NSG2	723:16126:8299:6696:6118
6694	steroid biosynthetic process	"9 out of 131 genes, 6.9%"	"32 out of 7291 background genes, 0.4%"	1.30E-06	ERG28:ERG26:ERG9:HMG1:ERG5:ERG2:ERG8:CYB5:NSG2	723:16126:8299:6696:6118
9066	aspartate family amino acid metabolic process	"10 out of 131 genes, 7.6%"	"46 out of 7291 background genes, 0.6%"	2.60E-06	SAM2:MET6:MET3:MET14:MET1:SAM1:MET17:ADI1:MET2:MET16	9086:42493:19344:9636:19354:19509:103:6555:6556:9092
103	sulfate assimilation	"6 out of 131 genes, 4.6%"	"10 out of 7291 background genes, 0.1%"	2.64E-06	MET10:MET3:ECM17:MET14:MET1:MET16	9086:7047:8652:42493:19354:103:6555
6791	sulfur utilization	"6 out of 131 genes, 4.6%"	"10 out of 7291 background genes, 0.1%"	2.64E-06	MET10:MET3:ECM17:MET14:MET1:MET16	9086:7047:8652:42493:19354:103:6555
16125	sterol metabolic process	"9 out of 131 genes, 6.9%"	"42 out of 7291 background genes, 0.6%"	1.78E-05	ERG28:ERG26:ERG9:HMG1:ERG5:ERG2:ERG8:CYB5:NSG2	723:16126:8299:6696:6118
97	sulfur amino acid biosynthetic process	"6 out of 131 genes, 4.6%"	"13 out of 7291 background genes, 0.2%"	2.06E-05	SAM2:MET6:MET1:SAM1:MET17:MET2	9086:42493:19344:9636:19354:103:6555:6556:9092
8202	steroid metabolic process	"9 out of 131 genes, 6.9%"	"43 out of 7291 background genes, 0.6%"	2.21E-05	ERG28:ERG26:ERG9:HMG1:ERG5:ERG2:ERG8:CYB5:NSG2	723:16126:8299:6696:6118
44272	sulfur compound biosynthetic process	"7 out of 131 genes, 5.3%"	"23 out of 7291 background genes, 0.3%"	4.42E-05	SAM2:MET6:MET1:SAM1:MET17:MET2:GSH2	9086:42493:19344:9636:19354:103:6555:6750:6556:9408:9092
9308	amine metabolic process	"18 out of 131 genes, 13.7%"	"231 out of 7291 background genes, 3.2%"	5.83E-05	CHS3:LEU2:SAM2:MET6:LEU1:CHS7:BAT1:MET3:ECM17:MET14:MET1:SAM1:MET17:CAR2:ADI1:MET2:GDH1:MET16	9086:910:8652:9098:30476:9636:103:6038:6888:7047:42493:19344:6527:19354:19509:6537:6457:6555:9082:6556:9083:9092
6520	amino acid metabolic process	"16 out of 131 genes, 12.2%"	"187 out of 7291 background genes, 2.6%"	8.60E-05	LEU2:SAM2:MET6:LEU1:BAT1:MET3:ECM17:MET14:MET1:SAM1:MET17:CAR2:ADI1:MET2:GDH1:MET16	9086:8652:9098:9636:103:7047:42493:19344:6527:19354:19509:6537:9082:6555:9083:6556:9092
6696	ergosterol biosynthetic process	"7 out of 131 genes, 5.3%"	"26 out of 7291 background genes, 0.4%"	0.00011	ERG28:ERG26:ERG9:HMG1:ERG5:ERG2:ERG8	723:8299:6696
8204	ergosterol metabolic process	"7 out of 131 genes, 5.3%"	"26 out of 7291 background genes, 0.4%"	0.00011	ERG28:ERG26:ERG9:HMG1:ERG5:ERG2:ERG8	723:8299:6696
6807	nitrogen compound metabolic process	"18 out of 131 genes, 13.7%"	"252 out of 7291 background genes, 3.5%"	0.00022	CHS3:LEU2:SAM2:MET6:LEU1:CHS7:BAT1:MET3:ECM17:MET14:MET1:SAM1:MET17:CAR2:ADI1:MET2:GDH1:MET16	9086:910:8652:9098:30476:9636:103:6038:6888:7047:42493:19344:6527:19354:19509:6537:6457:9082:6555:9083:6556:9092
6519	amino acid and derivative metabolic process	"16 out of 131 genes, 12.2%"	"205 out of 7291 background genes, 2.8%"	0.0003	LEU2:SAM2:MET6:LEU1:BAT1:MET3:ECM17:MET14:MET1:SAM1:MET17:CAR2:ADI1:MET2:GDH1:MET16	9086:8652:9098:9636:103:7047:42493:19344:6527:19354:19509:6537:9082:6555:9083:6556:9092
8652	amino acid biosynthetic process	"11 out of 131 genes, 8.4%"	"106 out of 7291 background genes, 1.5%"	0.0012	LEU2:SAM2:MET6:LEU1:BAT1:ECM17:MET1:SAM1:MET17:MET2:GDH1	9086:8652:9098:9636:103:7047:42493:19344:19354:6537:9082:6555:9083:6556:9092
9309	amine biosynthetic process	"11 out of 131 genes, 8.4%"	"115 out of 7291 background genes, 1.6%"	0.00268	LEU2:SAM2:MET6:LEU1:BAT1:ECM17:MET1:SAM1:MET17:MET2:GDH1	9086:8652:9098:9636:103:7047:42493:19344:19354:6537:9082:6555:9083:6556:9092
44271	nitrogen compound biosynthetic process	"11 out of 131 genes, 8.4%"	"116 out of 7291 background genes, 1.6%"	0.00291	LEU2:SAM2:MET6:LEU1:BAT1:ECM17:MET1:SAM1:MET17:MET2:GDH1	9086:8652:9098:9636:103:7047:42493:19344:19354:6537:9082:6555:9083:6556:9092
6118	electron transport	"6 out of 131 genes, 4.6%"	"33 out of 7291 background genes, 0.5%"	0.00993	RIP1:CYC1:COX8:COX7:CYB5:CYT1	16126:6122:6123:6118:6119:9060

Y1 expressed lower than mean						
GOID	GO_term	Cluster frequency	Background frequency	P-value	Gene(s) annotated to the term	Directly Annotated GOID List
32197	"transposition, RNA-mediated"	"44 out of 189 genes, 23.3%"	"95 out of 7291 background genes, 1.3%"	3.82E-43	YAR009C:YAR010C:YBL005W-B:YBR012W-A:YBR012W-B:YDR098C-A:YDR261C-C:YDR261C-D:YDR365W-A:YER137C-A:YER138C:YER159C-A:YGR027W-A:YGR027W-B:YGR038C-A:YHR214C-C:YJR026W:YJR027W:YJR028W:YJR029W:YLR035C-A:YLR157C-A:YLR157C-B:YLR227W-A:YLR256W-A:YML039W:YML040W:YML045W:YML045W-A:YMR046C:YMR050C:YMR051C:YNL054W-A:YNL284C-A:YNL284C-B:YOL103W-A:YOL103W-B:YPL060C-A:YPL257W-B:YPR137C-A:YPR158C-C:YPR158C-D:YPR158W-A:YPR158W-B	32197
32196	transposition	"44 out of 189 genes, 23.3%"	"105 out of 7291 background genes, 1.4%"	1.00E-40	YAR009C:YAR010C:YBL005W-B:YBR012W-A:YBR012W-B:YDR098C-A:YDR261C-C:YDR261C-D:YDR365W-A:YER137C-A:YER138C:YER159C-A:YGR027W-A:YGR027W-B:YGR038C-A:YHR214C-C:YJR026W:YJR027W:YJR028W:YJR029W:YLR035C-A:YLR157C-A:YLR157C-B:YLR227W-A:YLR256W-A:YML039W:YML040W:YML045W:YML045W-A:YMR046C:YMR050C:YMR051C:YNL054W-A:YNL284C-A:YNL284C-B:YOL103W-A:YOL103W-B:YPL060C-A:YPL257W-B:YPR137C-A:YPR158C-C:YPR158C-D:YPR158W-A:YPR158W-B	32197
722	telomere maintenance via recombination	"7 out of 189 genes, 3.7%"	"19 out of 7291 background genes, 0.3%"	0.00015	YRF1-1:YRF1-2:YRF1-3:YRF1-4:YRF1-5:YRF1-6:YRF1-7	722

Y1 expressed higher than mean						
GOID	GO_term	Cluster frequency	Background frequency	P-value	Gene(s) annotated to the term	Directly Annotated GOID List
8202	steroid metabolic process	"17 out of 185 genes, 9.2%"	"43 out of 7291 background genes, 0.6%"	4.95E-14	ERG28:ERG26:ERG25:ATF2:ERG11:ERG20:MCR1:YEH1:ERG6:HMG1:ERG13:ERG5:ERG12:ERG8:CYB5:ARE2:MVD1	16125:6979:16126:45337:8299:6696:6118:8202
16125	sterol metabolic process	"16 out of 185 genes, 8.6%"	"42 out of 7291 background genes, 0.6%"	8.42E-13	ERG28:ERG26:ERG25:ERG11:ERG20:MCR1:YEH1:ERG6:HMG1:ERG13:ERG5:ERG12:ERG8:CYB5:ARE2:MVD1	16125:6979:16126:45337:8299:6696:6118
16126	sterol biosynthetic process	"14 out of 185 genes, 7.6%"	"32 out of 7291 background genes, 0.4%"	5.17E-12	ERG28:ERG26:ERG25:ERG11:ERG20:MCR1:ERG6:HMG1:ERG13:ERG5:ERG12:ERG8:CYB5:MVD1	6979:16126:45337:8299:6696:6118
6694	steroid biosynthetic process	"14 out of 185 genes, 7.6%"	"32 out of 7291 background genes, 0.4%"	5.17E-12	ERG28:ERG26:ERG25:ERG11:ERG20:MCR1:ERG6:HMG1:ERG13:ERG5:ERG12:ERG8:CYB5:MVD1	6979:16126:45337:8299:6696:6118
6696	ergosterol biosynthetic process	"13 out of 185 genes, 7.0%"	"26 out of 7291 background genes, 0.4%"	5.40E-12	ERG28:ERG26:ERG25:ERG11:ERG20:MCR1:ERG6:HMG1:ERG13:ERG5:ERG12:ERG8:MVD1	6979:45337:8299:6696:6118
8204	ergosterol metabolic process	"13 out of 185 genes, 7.0%"	"26 out of 7291 background genes, 0.4%"	5.40E-12	ERG28:ERG26:ERG25:ERG11:ERG20:MCR1:ERG6:HMG1:ERG13:ERG5:ERG12:ERG8:MVD1	6979:45337:8299:6696:6118
6118	electron transport	"13 out of 185 genes, 7.0%"	"33 out of 7291 background genes, 0.5%"	2.54E-10	RIP1:QCR6:COX4:QCR9:QCR8:CYC1:MCR1:COX8:COX7:COX5A:CYB5:CYT1:QCR2	6979:16126:16226:9060:6122:6696:6123:6118:6119
6091	generation of precursor metabolites and energy	"26 out of 185 genes, 14.1%"	"184 out of 7291 background genes, 2.5%"	3.16E-10	COR1:DLD1:MRPL1:RSM24:TIM11:RIP1:QCR6:MNP1:COX4:COX13:ADH4:QCR9:QCR8:CYC1:MCR1:PET10:COX8:COX7:COX5A:CYB5:COQ10:CYT1:ATP4:ATP20:MRPL51:QCR2	6979:45333:16126:15986:16226:6113:9060:6461:6122:6696:6123:5975:6116:6118:6119:6412
6119	oxidative phosphorylation	"13 out of 185 genes, 7.0%"	"46 out of 7291 background genes, 0.6%"	3.39E-08	TIM11:RIP1:QCR6:COX4:QCR9:QCR8:COX8:COX7:COX5A:CYT1:ATP4:ATP20:QCR2	15986:16226:9060:6461:6122:6123:6119
42773	ATP synthesis coupled electron transport	"10 out of 185 genes, 5.4%"	"25 out of 7291 background genes, 0.3%"	1.19E-07	RIP1:QCR6:COX4:QCR9:QCR8:COX8:COX7:COX5A:CYT1:QCR2	16226:9060:6122:6123:6119
42775	organelle ATP synthesis coupled electron transport	"10 out of 185 genes, 5.4%"	"25 out of 7291 background genes, 0.3%"	1.19E-07	RIP1:QCR6:COX4:QCR9:QCR8:COX8:COX7:COX5A:CYT1:QCR2	16226:9060:6122:6123:6119
45333	cellular respiration	"15 out of 185 genes, 8.1%"	"90 out of 7291 background genes, 1.2%"	3.33E-06	COR1:DLD1:MRPL1:RSM24:RIP1:QCR6:MNP1:COX4:COX13:QCR9:QCR8:PET10:COQ10:MRPL51:QCR2	45333:16226:9060:6122:6123:5975:6412
9060	aerobic respiration	"14 out of 185 genes, 7.6%"	"84 out of 7291 background genes, 1.2%"	1.09E-05	COR1:DLD1:MRPL1:RSM24:RIP1:QCR6:MNP1:COX4:COX13:QCR9:QCR8:PET10:MRPL51:QCR2	16226:9060:6122:6123:5975:6412
6122	"mitochondrial electron transport, ubiquinol to cytochrome c"	"6 out of 185 genes, 3.2%"	"9 out of 7291 background genes, 0.1%"	1.13E-05	RIP1:QCR6:QCR9:QCR8:CYT1:QCR2	16226:9060:6122:6119
8610	lipid biosynthetic process	"16 out of 185 genes, 8.6%"	"128 out of 7291 background genes, 1.8%"	7.01E-05	RER2:ERG28:ERG26:ERG25:ERG11:HTD2:ERG20:MCR1:ERG6:HMG1:ERG13:ERG5:ERG12:ERG8:CYB5:MVD1	6979:6486:16126:19408:45337:8299:6696:6633:6118:6888
44255	cellular lipid metabolic process	"21 out of 185 genes, 11.4%"	"222 out of 7291 background genes, 3.0%"	9.64E-05	RER2:FRM2:UGA3:ERG28:ERG26:ERG25:ATF2:ERG11:HTD2:ERG20:MCR1:YEH1:ERG6:HMG1:ERG13:ERG5:ERG12:ERG8:CYB5:ARE2:MVD1	16125:9450:6486:45922:16126:8299:6696:9636:6118:45893:8202:6888:6979:19408:45337:6357:6633:19740
6629	lipid metabolic process	"21 out of 185 genes, 11.4%"	"235 out of 7291 background genes, 3.2%"	0.00025	RER2:FRM2:UGA3:ERG28:ERG26:ERG25:ATF2:ERG11:HTD2:ERG20:MCR1:YEH1:ERG6:HMG1:ERG13:ERG5:ERG12:ERG8:CYB5:ARE2:MVD1	16125:9450:6486:45922:16126:8299:6696:9636:6118:45893:8202:6888:6979:19408:45337:6357:6633:19740
15980	energy derivation by oxidation of organic compounds	"16 out of 185 genes, 8.6%"	"146 out of 7291 background genes, 2.0%"	0.00044	COR1:DLD1:MRPL1:RSM24:RIP1:QCR6:MNP1:COX4:COX13:ADH4:QCR9:QCR8:PET10:COQ10:MRPL51:QCR2	16226:6113:6122:6123:5975:6116:6412:45333:9060
6066	alcohol metabolic process	"16 out of 185 genes, 8.6%"	"167 out of 7291 background genes, 2.3%"	0.00263	ERG28:ERG26:ERG25:ERG11:ERG20:MCR1:YEH1:ERG6:HMG1:ERG13:ERG5:ERG12:ERG8:CYB5:ARE2:MVD1	16125:16126:8299:6696:6118:6979:45337
6720	isoprenoid metabolic process	"4 out of 185 genes, 2.2%"	"6 out of 7291 background genes, 0.1%"	0.00338	RER2:ERG20:ERG8:MVD1	6486:8299:6696:6888:19408:45337
8299	isoprenoid biosynthetic process	"4 out of 185 genes, 2.2%"	"6 out of 7291 background genes, 0.1%"	0.00338	RER2:ERG20:ERG8:MVD1	6486:8299:6696:6888:19408:45337

Y10 expressed lower than mean						
GOID	GO_term	Cluster frequency	Background frequency	P-value	Gene(s) annotated to the term	Directly Annotated GOID List
32197	"transposition, RNA-mediated"	"72 out of 263 genes, 27.4%"	"95 out of 7291 background genes, 1.3%"	9.18E-85	YAR009C:YAR010C:YBL005W-A:YBL005W-B:YBR012W-A:YBR012W-B:YCL019W:YCL020W:YDR034C-C:YDR034C-D:YDR098C-A:YDR098C-B:YDR210W-A:YDR210W-B:YDR261C-C:YDR261C-D:YDR261W-A:YDR261W-B:YDR316W-B:YDR365W-A:YDR365W-B:YER137C-A:YER138C:YER159C-A:YFL002W-A:YFL002W-B:YGR027W-A:YGR027W-B:YGR038C-A:YGR038C-B:YGR161W-A:YGR161W-B:YHR214C-B:YHR214C-C:YJR026W:YJR027W:YJR028W:YJR029W:YLR035C-A:YLR157C-A:YLR157C-B:YLR227W-A:YLR227W-B:YLR256W-A:YLR410W-A:YLR410W-B:YML039W:YML040W:YML045W:YML045W-A:YMR045C:YMR046C:YMR050C:YMR051C:YNL054W-A:YNL054W-B:YNL284C-A:YNL284C-B:YOL103W-A:YOL103W-B:YOR142W-A:YOR192C-A:YOR192C-B:YOR343W-A:YOR343W-B:YPL257W-B:YPR137C-A:YPR137C-B:YPR158C-C:YPR158C-D:YPR158W-A:YPR158W-B	32197
32196	transposition	"72 out of 263 genes, 27.4%"	"105 out of 7291 background genes, 1.4%"	2.19E-79	YAR009C:YAR010C:YBL005W-A:YBL005W-B:YBR012W-A:YBR012W-B:YCL019W:YCL020W:YDR034C-C:YDR034C-D:YDR098C-A:YDR098C-B:YDR210W-A:YDR210W-B:YDR261C-C:YDR261C-D:YDR261W-A:YDR261W-B:YDR316W-B:YDR365W-A:YDR365W-B:YER137C-A:YER138C:YER159C-A:YFL002W-A:YFL002W-B:YGR027W-A:YGR027W-B:YGR038C-A:YGR038C-B:YGR161W-A:YGR161W-B:YHR214C-B:YHR214C-C:YJR026W:YJR027W:YJR028W:YJR029W:YLR035C-A:YLR157C-A:YLR157C-B:YLR227W-A:YLR227W-B:YLR256W-A:YLR410W-A:YLR410W-B:YML039W:YML040W:YML045W:YML045W-A:YMR045C:YMR046C:YMR050C:YMR051C:YNL054W-A:YNL054W-B:YNL284C-A:YNL284C-B:YOL103W-A:YOL103W-B:YOR142W-A:YOR192C-A:YOR192C-B:YOR343W-A:YOR343W-B:YPL257W-B:YPR137C-A:YPR137C-B:YPR158C-C:YPR158C-D:YPR158W-A:YPR158W-B	32197
6528	asparagine metabolic process	"5 out of 263 genes, 1.9%"	"9 out of 7291 background genes, 0.1%"	0.00424	ASN2:ASP3-2:ASP3-3:ASP3-4:ASN1	6995:6529:6530

Y10 expressed higher than mean						
GOID	GO_term	Cluster frequency	Background frequency	P-value	Gene(s) annotated to the term	Directly Annotated GOID List
6091	generation of precursor metabolites and energy	"31 out of 120 genes, 25.8%"	"184 out of 7291 background genes, 2.5%"	6.18E-21	COX1:PET9:COR1:INH1:MRPL1:ATP5:TIM11:QCR7:RIP1:CYC7:QCR6:RMD9:COX4:COX13:MRPS35:QCR9:QCR10:AAP1:QCR8:CYC1:MCR1:PET10:COX8:AAC1:COX7:CYB5:ATP19:CYT1:ATP4:ATP20:QCR2	6696:6979:6123:16126:5977:15986:6118:15866:6119:43488:15867:6508:16226:6839:6412:9060:6461:6413:6122:17062:9061
6119	oxidative phosphorylation	"18 out of 120 genes, 15.0%"	"46 out of 7291 background genes, 0.6%"	1.51E-18	COX1:INH1:ATP5:TIM11:QCR7:RIP1:QCR6:COX4:QCR9:QCR10:QCR8:COX8:COX7:ATP19:CYT1:ATP4:ATP20:QCR2	6123:15986:6119:16226:9060:6461:6122:17062
6118	electron transport	"16 out of 120 genes, 13.3%"	"33 out of 7291 background genes, 0.5%"	3.58E-18	COX1:QCR7:RIP1:CYC7:QCR6:COX4:QCR9:QCR10:QCR8:CYC1:MCR1:COX8:COX7:CYB5:CYT1:QCR2	6979:16126:16226:9060:6122:17062:6123:6696:6118:6119
42773	ATP synthesis coupled electron transport	"12 out of 120 genes, 10.0%"	"25 out of 7291 background genes, 0.3%"	3.67E-13	COX1:QCR7:RIP1:QCR6:COX4:QCR9:QCR10:QCR8:COX8:COX7:CYT1:QCR2	16226:9060:6122:17062:6123:6119
42775	organelle ATP synthesis coupled electron transport	"12 out of 120 genes, 10.0%"	"25 out of 7291 background genes, 0.3%"	3.67E-13	COX1:QCR7:RIP1:QCR6:COX4:QCR9:QCR10:QCR8:COX8:COX7:CYT1:QCR2	16226:9060:6122:17062:6123:6119
9060	aerobic respiration	"17 out of 120 genes, 14.2%"	"84 out of 7291 background genes, 1.2%"	5.72E-12	COX1:PET9:COR1:MRPL1:QCR7:RIP1:QCR6:RMD9:COX4:COX13:MRPS35:QCR9:QCR10:QCR8:PET10:AAC1:QCR2	16226:6839:9060:6122:17062:9061:6123:15866:43488:15867:6412:6413
6122	"mitochondrial electron transport, ubiquinol to cytochrome c"	"8 out of 120 genes, 6.7%"	"9 out of 7291 background genes, 0.1%"	1.41E-11	QCR7:RIP1:QCR6:QCR9:QCR10:QCR8:CYT1:QCR2	16226:9060:6122:17062:6119
45333	cellular respiration	"17 out of 120 genes, 14.2%"	"90 out of 7291 background genes, 1.2%"	1.93E-11	COX1:PET9:COR1:MRPL1:QCR7:RIP1:QCR6:RMD9:COX4:COX13:MRPS35:QCR9:QCR10:QCR8:PET10:AAC1:QCR2	16226:6839:9060:6122:17062:9061:6123:15866:43488:15867:6412:6413
15980	energy derivation by oxidation of organic compounds	"18 out of 120 genes, 15.0%"	"146 out of 7291 background genes, 2.0%"	6.66E-09	COX1:PET9:COR1:MRPL1:QCR7:RIP1:QCR6:RMD9:COX4:COX13:MRPS35:QCR9:QCR10:AAP1:QCR8:PET10:AAC1:QCR2	6508:16226:6839:9060:6122:17062:9061:6123:5977:15866:43488:15867:6412:6413
16310	phosphorylation	"18 out of 120 genes, 15.0%"	"154 out of 7291 background genes, 2.1%"	1.65E-08	COX1:INH1:ATP5:TIM11:QCR7:RIP1:QCR6:COX4:QCR9:QCR10:QCR8:COX8:COX7:ATP19:CYT1:ATP4:ATP20:QCR2	15986:16226:9060:6461:6122:17062:6123:6119
6793	phosphorus metabolic process	"18 out of 120 genes, 15.0%"	"210 out of 7291 background genes, 2.9%"	2.73E-06	COX1:INH1:ATP5:TIM11:QCR7:RIP1:QCR6:COX4:QCR9:QCR10:QCR8:COX8:COX7:ATP19:CYT1:ATP4:ATP20:QCR2	15986:16226:9060:6461:6122:17062:6123:6119
6796	phosphate metabolic process	"18 out of 120 genes, 15.0%"	"210 out of 7291 background genes, 2.9%"	2.73E-06	COX1:INH1:ATP5:TIM11:QCR7:RIP1:QCR6:COX4:QCR9:QCR10:QCR8:COX8:COX7:ATP19:CYT1:ATP4:ATP20:QCR2	15986:16226:9060:6461:6122:17062:6123:6119
16125	sterol metabolic process	"9 out of 120 genes, 7.5%"	"42 out of 7291 background genes, 0.6%"	6.92E-06	ERG28:ERG26:MCR1:ERG6:HMG1:ERG5:ERG2:CYB5:ARE2	16125:723:6979:16126:6696:6118
8202	steroid metabolic process	"9 out of 120 genes, 7.5%"	"43 out of 7291 background genes, 0.6%"	8.63E-06	ERG28:ERG26:MCR1:ERG6:HMG1:ERG5:ERG2:CYB5:ARE2	16125:723:6979:16126:6696:6118
16126	sterol biosynthetic process	"8 out of 120 genes, 6.7%"	"32 out of 7291 background genes, 0.4%"	1.20E-05	ERG28:ERG26:MCR1:ERG6:HMG1:ERG5:ERG2:CYB5	723:6979:16126:6696:6118
6694	steroid biosynthetic process	"8 out of 120 genes, 6.7%"	"32 out of 7291 background genes, 0.4%"	1.20E-05	ERG28:ERG26:MCR1:ERG6:HMG1:ERG5:ERG2:CYB5	723:6979:16126:6696:6118
6696	ergosterol biosynthetic process	"7 out of 120 genes, 5.8%"	"26 out of 7291 background genes, 0.4%"	5.21E-05	ERG28:ERG26:MCR1:ERG6:HMG1:ERG5:ERG2	723:6979:6696:6118
8204	ergosterol metabolic process	"7 out of 120 genes, 5.8%"	"26 out of 7291 background genes, 0.4%"	5.21E-05	ERG28:ERG26:MCR1:ERG6:HMG1:ERG5:ERG2	723:6979:6696:6118
15985	"energy coupled proton transport, down electrochemical gradient"	"6 out of 120 genes, 5.0%"	"20 out of 7291 background genes, 0.3%"	0.00021	INH1:ATP5:TIM11:ATP19:ATP4:ATP20	15986:6461
15986	ATP synthesis coupled proton transport	"6 out of 120 genes, 5.0%"	"20 out of 7291 background genes, 0.3%"	0.00021	INH1:ATP5:TIM11:ATP19:ATP4:ATP20	15986:6461
6753	nucleoside phosphate metabolic process	"6 out of 120 genes, 5.0%"	"20 out of 7291 background genes, 0.3%"	0.00021	INH1:ATP5:TIM11:ATP19:ATP4:ATP20	15986:6461
6754	ATP biosynthetic process	"6 out of 120 genes, 5.0%"	"20 out of 7291 background genes, 0.3%"	0.00021	INH1:ATP5:TIM11:ATP19:ATP4:ATP20	15986:6461
46034	ATP metabolic process	"6 out of 120 genes, 5.0%"	"21 out of 7291 background genes, 0.3%"	0.00029	INH1:ATP5:TIM11:ATP19:ATP4:ATP20	15986:6461
9145	purine nucleoside triphosphate biosynthetic process	"6 out of 120 genes, 5.0%"	"22 out of 7291 background genes, 0.3%"	0.00039	INH1:ATP5:TIM11:ATP19:ATP4:ATP20	15986:6461
9206	purine ribonucleoside triphosphate biosynthetic process	"6 out of 120 genes, 5.0%"	"22 out of 7291 background genes, 0.3%"	0.00039	INH1:ATP5:TIM11:ATP19:ATP4:ATP20	15986:6461
9144	purine nucleoside triphosphate metabolic process	"6 out of 120 genes, 5.0%"	"23 out of 7291 background genes, 0.3%"	0.00053	INH1:ATP5:TIM11:ATP19:ATP4:ATP20	15986:6461
9205	purine ribonucleoside triphosphate metabolic process	"6 out of 120 genes, 5.0%"	"23 out of 7291 background genes, 0.3%"	0.00053	INH1:ATP5:TIM11:ATP19:ATP4:ATP20	15986:6461
15992	proton transport	"6 out of 120 genes, 5.0%"	"24 out of 7291 background genes, 0.3%"	0.00069	INH1:ATP5:TIM11:ATP19:ATP4:ATP20	15986:6461
6818	hydrogen transport	"6 out of 120 genes, 5.0%"	"24 out of 7291 background genes, 0.3%"	0.00069	INH1:ATP5:TIM11:ATP19:ATP4:ATP20	15986:6461
9201	ribonucleoside triphosphate biosynthetic process	"6 out of 120 genes, 5.0%"	"24 out of 7291 background genes, 0.3%"	0.00069	INH1:ATP5:TIM11:ATP19:ATP4:ATP20	15986:6461
9199	ribonucleoside triphosphate metabolic process	"6 out of 120 genes, 5.0%"	"25 out of 7291 background genes, 0.3%"	0.0009	INH1:ATP5:TIM11:ATP19:ATP4:ATP20	15986:6461
9142	nucleoside triphosphate biosynthetic process	"6 out of 120 genes, 5.0%"	"27 out of 7291 background genes, 0.4%"	0.00146	INH1:ATP5:TIM11:ATP19:ATP4:ATP20	15986:6461
6752	group transfer coenzyme metabolic process	"7 out of 120 genes, 5.8%"	"44 out of 7291 background genes, 0.6%"	0.00238	INH1:ATP5:TIM11:YDR531W:ATP19:ATP4:ATP20	15986:6461:15937
9141	nucleoside triphosphate metabolic process	"6 out of 120 genes, 5.0%"	"30 out of 7291 background genes, 0.4%"	0.00282	INH1:ATP5:TIM11:ATP19:ATP4:ATP20	15986:6461
6163	purine nucleotide metabolic process	"7 out of 120 genes, 5.8%"	"47 out of 7291 background genes, 0.6%"	0.00374	INH1:ATP5:TIM11:HPT1:ATP19:ATP4:ATP20	15986:32263:32264:6461
15672	monovalent inorganic cation transport	"6 out of 120 genes, 5.0%"	"32 out of 7291 background genes, 0.4%"	0.00419	INH1:ATP5:TIM11:ATP19:ATP4:ATP20	15986:6461
6123	"mitochondrial electron transport, cytochrome c to oxygen"	"4 out of 120 genes, 3.3%"	"10 out of 7291 background genes, 0.1%"	0.00508	COX1:COX4:COX8:COX7	9060:6123

Y12 expressed lower than mean						
GOID	GO_term	Cluster frequency	Background frequency	P-value	Gene(s) annotated to the term	Directly Annotated GOID List
32197	"transposition, RNA-mediated"	"75 out of 195 genes, 38.5%"	"95 out of 7291 background genes, 1.3%"	6.59E-103	YAR009C:YAR010C:YBL005W-A:YBL005W-B:YBR012W-A:YBR012W-B:YCL019W:YCL020W:YDR034C-C:YDR034C-D:YDR098C-A:YDR098C-B:YDR210W-A:YDR210W-B:YDR261C-C:YDR261C-D:YDR261W-A:YDR261W-B:YDR316W-A:YDR316W-B:YDR365W-A:YDR365W-B:YER137C-A:YER138C:YER159C-A:YFL002W-A:YFL002W-B:YGR027W-A:YGR027W-B:YGR038C-A:YGR038C-B:YGR161C-C:YGR161W-A:YGR161W-B:YHR214C-B:YHR214C-C:YJR026W:YJR027W:YJR028W:YJR029W:YLR157C-A:YLR157C-B:YLR227W-A:YLR227W-B:YLR256W-A:YLR410W-A:YLR410W-B:YML039W:YML040W:YML045W:YML045W-A:YMR045C:YMR046C:YMR050C:YMR051C:YNL054W-A:YNL054W-B:YNL284C-A:YNL284C-B:YOL103W-A:YOL103W-B:YOR142W-A:YOR142W-B:YOR192C-A:YOR192C-B:YOR343W-A:YOR343W-B:YPL257W-A:YPL257W-B:YPR137C-A:YPR137C-B:YPR158C-C:YPR158C-D:YPR158W-A:YPR158W-B	32197
32196	transposition	"75 out of 195 genes, 38.5%"	"105 out of 7291 background genes, 1.4%"	5.36E-97	YAR009C:YAR010C:YBL005W-A:YBL005W-B:YBR012W-A:YBR012W-B:YCL019W:YCL020W:YDR034C-C:YDR034C-D:YDR098C-A:YDR098C-B:YDR210W-A:YDR210W-B:YDR261C-C:YDR261C-D:YDR261W-A:YDR261W-B:YDR316W-A:YDR316W-B:YDR365W-A:YDR365W-B:YER137C-A:YER138C:YER159C-A:YFL002W-A:YFL002W-B:YGR027W-A:YGR027W-B:YGR038C-A:YGR038C-B:YGR161C-C:YGR161W-A:YGR161W-B:YHR214C-B:YHR214C-C:YJR026W:YJR027W:YJR028W:YJR029W:YLR157C-A:YLR157C-B:YLR227W-A:YLR227W-B:YLR256W-A:YLR410W-A:YLR410W-B:YML039W:YML040W:YML045W:YML045W-A:YMR045C:YMR046C:YMR050C:YMR051C:YNL054W-A:YNL054W-B:YNL284C-A:YNL284C-B:YOL103W-A:YOL103W-B:YOR142W-A:YOR142W-B:YOR192C-A:YOR192C-B:YOR343W-A:YOR343W-B:YPL257W-A:YPL257W-B:YPR137C-A:YPR137C-B:YPR158C-C:YPR158C-D:YPR158W-A:YPR158W-B	32197
9987	cellular process	"156 out of 195 genes, 80.0%"	"4673 out of 7291 background genes, 64.1%"	0.00035	AI4:AI5_ALPHA:BI2:YAR009C:YAR010C:PHO11:YBL005W-A:YBL005W-B:YBR012W-A:YBR012W-B:ETR1:GRS1:AMN1:PCA1:ILV6:YCL019W:YCL020W:CIT2:AAD3:LYS21:LYS20:YDR034C-C:YDR034C-D:YDR098C-A:YDR098C-B:YDR210W-A:YDR210W-B:EXG2:YDR261C-C:YDR261C-D:YDR261W-A:YDR261W-B:CCC2:DON1:PRO1:HNT2:YDR316W-A:YDR316W-B:YSP2:YDR365W-A:YDR365W-B:ARH1:GPI19:ADA2:PHO8:SMT3:URA3:VTC1:DOT6:UBC6:DSE1:YER137C-A:YER138C:PET122:YER159C-A:BCK2:YFL002W-A:YFL002W-B:VTC2:GCN20:SCW11:YGR027W-A:YGR027W-B:YGR038C-A:YGR038C-B:BUD9:RME1:YGR161C-C:YGR161W-A:YGR161W-B:YIP1:DOG1:UBA4:DSE2:YHR214C-B:YHR214C-C:URM1:MMF1:RPI1:YAP5:VTC4:PHO86:YJR026W:YJR027W:YJR028W:YJR029W:HMS2:URA1:UTH1:NHA1:ASP3-1:ASP3-2:YLR157C-A:YLR157C-B:ASP3-3:ASP3-4:YLR227W-A:YLR227W-B:ECM22:CDD1:HAP1:YLR256W-A:CTS1:VIP1:YLR410W-A:YLR410W-B:URA4:YML039W:YML040W:YML045W:YML045W-A:PHO84:YMR045C:YMR046C:YMR050C:YMR051C:YHM2:FET4:YNL054W-A:YNL054W-B:ATX1:YNL284C-A:YNL284C-B:EGT2:LYS9:DSE4:IZH4:YOL103W-A:YOL103W-B:MDH2:RIB4:AAD15:YOR142W-A:YOR142W-B:YOR192C-A:YOR192C-B:NPT1:COT1:VMA4:YOR343W-A:YOR343W-B:REV1:VTC3:CDC60:YPL257W-A:YPL257W-B:PLC1:KAR9:ICL2:MRI1:YPR137C-A:YPR137C-B:YPR158C-C:YPR158C-D:YPR158W-A:YPR158W-B	9097:6006:8655:9636:6221:6875:19220:6879:1100:19878:6081:6261:6513:16573:9060:6448:183:40:30433:6629:6842:723:6915:30473:82:83:30476:6882:30004:9826:7034:7035:30007:6888:6412:7109:6995:2:6094:42493:6348:6097:15677:1403:6633:6561:6457:6817:8380:6567:910:30447:7005:45944:19856:32447:32197:6207:7114:16192:45045:6314:122:6316:7047:6530:15680:6280:6353:6426:6281:1302:6429:6357:7265:6537:6464:1308:19358:32958:9228:9082:6824:6825:6828:16126:6101:42144:48280:6829:6032:6970:42254:16237:6108:6796:6797:6216:6217:8104:7124:7126:6979:6506:209:51726:7165:15691:9231:7093:16568:6470:19509:19541:16925:282:9164
43562	cellular response to nitrogen levels	"4 out of 195 genes, 2.1%"	"5 out of 7291 background genes, 0.1%"	0.00118	ASP3-1:ASP3-2:ASP3-3:ASP3-4	6995:6530
6530	asparagine catabolic process	"4 out of 195 genes, 2.1%"	"5 out of 7291 background genes, 0.1%"	0.00118	ASP3-1:ASP3-2:ASP3-3:ASP3-4	6995:6530
6995	cellular response to nitrogen starvation	"4 out of 195 genes, 2.1%"	"5 out of 7291 background genes, 0.1%"	0.00118	ASP3-1:ASP3-2:ASP3-3:ASP3-4	6995:6530
9066	aspartate family amino acid metabolic process	"9 out of 195 genes, 4.6%"	"46 out of 7291 background genes, 0.6%"	0.00132	LYS21:LYS20:ASP3-1:ASP3-2:ASP3-3:ASP3-4:LYS9:ICL2:MRI1	19878:6995:6567:6530:19509:19541
9068	aspartate family amino acid catabolic process	"5 out of 195 genes, 2.6%"	"10 out of 7291 background genes, 0.1%"	0.00142	ASP3-1:ASP3-2:ASP3-3:ASP3-4:ICL2	6995:6567:6530:19541
7109	"cytokinesis, completion of separation"	"5 out of 195 genes, 2.6%"	"11 out of 7291 background genes, 0.2%"	0.00255	DSE1:SCW11:DSE2:CTS1:DSE4	7109:6032:7124
920	cell separation during cytokinesis	"5 out of 195 genes, 2.6%"	"13 out of 7291 background genes, 0.2%"	0.0068	DSE1:SCW11:DSE2:CTS1:DSE4	7109:6032:7124

Y12 expressed higher than mean						
GOID	GO_term	Cluster frequency	Background frequency	P-value	Gene(s) annotated to the term	Directly Annotated GOID List
6091	generation of precursor metabolites and energy	"45 out of 162 genes, 27.8%"	"184 out of 7291 background genes, 2.5%"	4.44E-33	COX1:PET9:COR1:ATP1:DLD1:INH1:YDR115W:MRPL1:ATP5:TIM11:BCS1:ATP17:QCR7:RIP1:CYC7:QCR6:MNP1:RMD9:COX4:COX13:MRPS35:QCR9:QCR10:AAP1:MAM33:QCR8:CYC1:ATP7:MCR1:PET10:COX8:CYB2:ATP18:NDI1:NDE1:COX7:PPA2:LRC6:CYB5:ATP19:CYT1:ATP4:ATP15:ATP20:QCR2	723:16126:19655:15986:6120:16226:6839:6122:17062:7005:6123:5975:6696:6116:43065:5977:6118:6119:6412:6413:6979:1300:6508:42493:9060:9061:6461:15866:43488:15867:51131
6119	oxidative phosphorylation	"24 out of 162 genes, 14.8%"	"46 out of 7291 background genes, 0.6%"	7.68E-26	COX1:ATP1:INH1:ATP5:TIM11:ATP17:QCR7:RIP1:QCR6:COX4:QCR9:QCR10:QCR8:ATP7:COX8:ATP18:NDI1:COX7:ATP19:CYT1:ATP4:ATP15:ATP20:QCR2	15986:6120:16226:6122:17062:6123:6116:43065:6119:1300:9060:6461
6118	electron transport	"18 out of 162 genes, 11.1%"	"33 out of 7291 background genes, 0.5%"	2.09E-19	COX1:QCR7:RIP1:CYC7:QCR6:COX4:QCR9:QCR10:QCR8:CYC1:MCR1:COX8:CYB2:NDI1:COX7:CYB5:CYT1:QCR2	16126:6120:16226:6122:17062:6696:6123:6116:43065:6118:6119:6979:1300:9060
9060	aerobic respiration	"23 out of 162 genes, 14.2%"	"84 out of 7291 background genes, 1.2%"	6.22E-17	COX1:PET9:COR1:DLD1:YDR115W:MRPL1:BCS1:QCR7:RIP1:QCR6:MNP1:RMD9:COX4:COX13:MRPS35:QCR9:QCR10:MAM33:QCR8:PET10:PPA2:LRC6:QCR2	723:16226:6839:6122:17062:7005:5975:6123:6412:6413:42493:9060:9061:15866:43488:15867:51131
45333	cellular respiration	"23 out of 162 genes, 14.2%"	"90 out of 7291 background genes, 1.2%"	3.47E-16	COX1:PET9:COR1:DLD1:YDR115W:MRPL1:BCS1:QCR7:RIP1:QCR6:MNP1:RMD9:COX4:COX13:MRPS35:QCR9:QCR10:MAM33:QCR8:PET10:PPA2:LRC6:QCR2	723:16226:6839:6122:17062:7005:5975:6123:6412:6413:42493:9060:9061:15866:43488:15867:51131
15980	energy derivation by oxidation of organic compounds	"25 out of 162 genes, 15.4%"	"146 out of 7291 background genes, 2.0%"	2.79E-13	COX1:PET9:COR1:DLD1:YDR115W:MRPL1:BCS1:QCR7:RIP1:QCR6:MNP1:RMD9:COX4:COX13:MRPS35:QCR9:QCR10:AAP1:MAM33:QCR8:PET10:NDE1:PPA2:LRC6:QCR2	723:19655:16226:6839:6122:17062:7005:5975:6123:6116:5977:6412:6413:1300:42493:6508:9060:9061:15866:43488:15867:51131
42773	ATP synthesis coupled electron transport	"13 out of 162 genes, 8.0%"	"25 out of 7291 background genes, 0.3%"	3.30E-13	COX1:QCR7:RIP1:QCR6:COX4:QCR9:QCR10:QCR8:COX8:NDI1:COX7:CYT1:QCR2	6120:16226:6122:17062:6123:6116:43065:6119:1300:9060
42775	organelle ATP synthesis coupled electron transport	"13 out of 162 genes, 8.0%"	"25 out of 7291 background genes, 0.3%"	3.30E-13	COX1:QCR7:RIP1:QCR6:COX4:QCR9:QCR10:QCR8:COX8:NDI1:COX7:CYT1:QCR2	6120:16226:6122:17062:6123:6116:43065:6119:1300:9060
16310	phosphorylation	"25 out of 162 genes, 15.4%"	"154 out of 7291 background genes, 2.1%"	1.03E-12	COX1:ATP1:DUN1:INH1:ATP5:TIM11:ATP17:QCR7:RIP1:QCR6:COX4:QCR9:QCR10:QCR8:ATP7:COX8:ATP18:NDI1:COX7:ATP19:CYT1:ATP4:ATP15:ATP20:QCR2	723:15986:6120:16226:75:6122:17062:77:6123:6116:43065:6119:1300:9060:6461:6468
15985	"energy coupled proton transport, down electrochemical gradient"	"11 out of 162 genes, 6.8%"	"20 out of 7291 background genes, 0.3%"	2.64E-11	ATP1:INH1:ATP5:TIM11:ATP17:ATP7:ATP18:ATP19:ATP4:ATP15:ATP20	15986:6461
15986	ATP synthesis coupled proton transport	"11 out of 162 genes, 6.8%"	"20 out of 7291 background genes, 0.3%"	2.64E-11	ATP1:INH1:ATP5:TIM11:ATP17:ATP7:ATP18:ATP19:ATP4:ATP15:ATP20	15986:6461
6753	nucleoside phosphate metabolic process	"11 out of 162 genes, 6.8%"	"20 out of 7291 background genes, 0.3%"	2.64E-11	ATP1:INH1:ATP5:TIM11:ATP17:ATP7:ATP18:ATP19:ATP4:ATP15:ATP20	15986:6461
6754	ATP biosynthetic process	"11 out of 162 genes, 6.8%"	"20 out of 7291 background genes, 0.3%"	2.64E-11	ATP1:INH1:ATP5:TIM11:ATP17:ATP7:ATP18:ATP19:ATP4:ATP15:ATP20	15986:6461
46034	ATP metabolic process	"11 out of 162 genes, 6.8%"	"21 out of 7291 background genes, 0.3%"	5.44E-11	ATP1:INH1:ATP5:TIM11:ATP17:ATP7:ATP18:ATP19:ATP4:ATP15:ATP20	15986:6461
9145	purine nucleoside triphosphate biosynthetic process	"11 out of 162 genes, 6.8%"	"22 out of 7291 background genes, 0.3%"	1.06E-10	ATP1:INH1:ATP5:TIM11:ATP17:ATP7:ATP18:ATP19:ATP4:ATP15:ATP20	15986:6461
9206	purine ribonucleoside triphosphate biosynthetic process	"11 out of 162 genes, 6.8%"	"22 out of 7291 background genes, 0.3%"	1.06E-10	ATP1:INH1:ATP5:TIM11:ATP17:ATP7:ATP18:ATP19:ATP4:ATP15:ATP20	15986:6461
6122	"mitochondrial electron transport, ubiquinol to cytochrome c"	"8 out of 162 genes, 4.9%"	"9 out of 7291 background genes, 0.1%"	1.78E-10	QCR7:RIP1:QCR6:QCR9:QCR10:QCR8:CYT1:QCR2	16226:6122:17062:6119:9060
9144	purine nucleoside triphosphate metabolic process	"11 out of 162 genes, 6.8%"	"23 out of 7291 background genes, 0.3%"	2.00E-10	ATP1:INH1:ATP5:TIM11:ATP17:ATP7:ATP18:ATP19:ATP4:ATP15:ATP20	15986:6461
9205	purine ribonucleoside triphosphate metabolic process	"11 out of 162 genes, 6.8%"	"23 out of 7291 background genes, 0.3%"	2.00E-10	ATP1:INH1:ATP5:TIM11:ATP17:ATP7:ATP18:ATP19:ATP4:ATP15:ATP20	15986:6461
15992	proton transport	"11 out of 162 genes, 6.8%"	"24 out of 7291 background genes, 0.3%"	3.63E-10	ATP1:INH1:ATP5:TIM11:ATP17:ATP7:ATP18:ATP19:ATP4:ATP15:ATP20	15986:6461
6818	hydrogen transport	"11 out of 162 genes, 6.8%"	"24 out of 7291 background genes, 0.3%"	3.63E-10	ATP1:INH1:ATP5:TIM11:ATP17:ATP7:ATP18:ATP19:ATP4:ATP15:ATP20	15986:6461
9201	ribonucleoside triphosphate biosynthetic process	"11 out of 162 genes, 6.8%"	"24 out of 7291 background genes, 0.3%"	3.63E-10	ATP1:INH1:ATP5:TIM11:ATP17:ATP7:ATP18:ATP19:ATP4:ATP15:ATP20	15986:6461
9199	ribonucleoside triphosphate metabolic process	"11 out of 162 genes, 6.8%"	"25 out of 7291 background genes, 0.3%"	6.37E-10	ATP1:INH1:ATP5:TIM11:ATP17:ATP7:ATP18:ATP19:ATP4:ATP15:ATP20	15986:6461
6793	phosphorus metabolic process	"25 out of 162 genes, 15.4%"	"210 out of 7291 background genes, 2.9%"	1.50E-09	COX1:ATP1:DUN1:INH1:ATP5:TIM11:ATP17:QCR7:RIP1:QCR6:COX4:QCR9:QCR10:QCR8:ATP7:COX8:ATP18:NDI1:COX7:ATP19:CYT1:ATP4:ATP15:ATP20:QCR2	723:15986:6120:16226:75:6122:17062:77:6123:6116:43065:6119:1300:9060:6461:6468
6796	phosphate metabolic process	"25 out of 162 genes, 15.4%"	"210 out of 7291 background genes, 2.9%"	1.50E-09	COX1:ATP1:DUN1:INH1:ATP5:TIM11:ATP17:QCR7:RIP1:QCR6:COX4:QCR9:QCR10:QCR8:ATP7:COX8:ATP18:NDI1:COX7:ATP19:CYT1:ATP4:ATP15:ATP20:QCR2	723:15986:6120:16226:75:6122:17062:77:6123:6116:43065:6119:1300:9060:6461:6468
9142	nucleoside triphosphate biosynthetic process	"11 out of 162 genes, 6.8%"	"27 out of 7291 background genes, 0.4%"	1.79E-09	ATP1:INH1:ATP5:TIM11:ATP17:ATP7:ATP18:ATP19:ATP4:ATP15:ATP20	15986:6461
9141	nucleoside triphosphate metabolic process	"11 out of 162 genes, 6.8%"	"30 out of 7291 background genes, 0.4%"	7.09E-09	ATP1:INH1:ATP5:TIM11:ATP17:ATP7:ATP18:ATP19:ATP4:ATP15:ATP20	15986:6461
9058	biosynthetic process	"63 out of 162 genes, 38.9%"	"1251 out of 7291 background genes, 17.2%"	1.01E-08	MRPL16:ATP1:MRPS9:MRPS5:MRPL27:IMG2:INH1:MRPL11:HEM12:MRPL1:CBS2:MRPL7:ATP5:TIM11:MRP1:ATP17:RSM28:HYP2:ERG28:ERG26:MNP1:RMD9:MRP13:MRPS35:MRPL6:COA1:MRPL49:MEF2:RSM26:MRP17:ATP7:MRPL31:MCR1:MRPL13:MRPL20:MEF1:YML6:HMG1:ATP18:RPM2:ERG5:MRPL3:ARA2:ERG2:ERG12:AEP2:MRPL33:CYB5:NSG2:MRPL19:MRPL17:THI20:ATP19:TUF1:ATP4:MSD1:MRP51:MRPL40:YPL183W-A:THI6:ATP15:ATP20:MRP2	6397:8535:45727:723:16126:15986:19853:6783:7005:45944:6696:6118:1682:6412:6413:6979:6414:2:9230:9060:6461:9228:43488:27:6396
15672	monovalent inorganic cation transport	"11 out of 162 genes, 6.8%"	"32 out of 7291 background genes, 0.4%"	1.61E-08	ATP1:INH1:ATP5:TIM11:ATP17:ATP7:ATP18:ATP19:ATP4:ATP15:ATP20	15986:6461
44249	cellular biosynthetic process	"54 out of 162 genes, 33.3%"	"1009 out of 7291 background genes, 13.8%"	5.64E-08	MRPL16:ATP1:MRPS9:MRPS5:MRPL27:IMG2:INH1:MRPL11:HEM12:MRPL1:CBS2:MRPL7:ATP5:TIM11:MRP1:ATP17:RSM28:HYP2:MNP1:RMD9:MRP13:MRPS35:MRPL6:COA1:MRPL49:MEF2:RSM26:MRP17:ATP7:MRPL31:MRPL13:MRPL20:MEF1:YML6:ATP18:RPM2:MRPL3:ARA2:AEP2:MRPL33:MRPL19:MRPL17:THI20:ATP19:TUF1:ATP4:MSD1:MRP51:MRPL40:YPL183W-A:THI6:ATP15:ATP20:MRP2	6397:8535:45727:723:15986:19853:6783:7005:45944:1682:6412:6413:6414:2:9230:9060:6461:9228:43488:27:6396
9152	purine ribonucleotide biosynthetic process	"11 out of 162 genes, 6.8%"	"38 out of 7291 background genes, 0.5%"	1.34E-07	ATP1:INH1:ATP5:TIM11:ATP17:ATP7:ATP18:ATP19:ATP4:ATP15:ATP20	15986:6461
9260	ribonucleotide biosynthetic process	"11 out of 162 genes, 6.8%"	"40 out of 7291 background genes, 0.5%"	2.47E-07	ATP1:INH1:ATP5:TIM11:ATP17:ATP7:ATP18:ATP19:ATP4:ATP15:ATP20	15986:6461
6164	purine nucleotide biosynthetic process	"11 out of 162 genes, 6.8%"	"41 out of 7291 background genes, 0.6%"	3.32E-07	ATP1:INH1:ATP5:TIM11:ATP17:ATP7:ATP18:ATP19:ATP4:ATP15:ATP20	15986:6461
9150	purine ribonucleotide metabolic process	"11 out of 162 genes, 6.8%"	"41 out of 7291 background genes, 0.6%"	3.32E-07	ATP1:INH1:ATP5:TIM11:ATP17:ATP7:ATP18:ATP19:ATP4:ATP15:ATP20	15986:6461
9259	ribonucleotide metabolic process	"11 out of 162 genes, 6.8%"	"43 out of 7291 background genes, 0.6%"	5.82E-07	ATP1:INH1:ATP5:TIM11:ATP17:ATP7:ATP18:ATP19:ATP4:ATP15:ATP20	15986:6461
6752	group transfer coenzyme metabolic process	"11 out of 162 genes, 6.8%"	"44 out of 7291 background genes, 0.6%"	7.61E-07	ATP1:INH1:ATP5:TIM11:ATP17:ATP7:ATP18:ATP19:ATP4:ATP15:ATP20	15986:6461
6163	purine nucleotide metabolic process	"11 out of 162 genes, 6.8%"	"47 out of 7291 background genes, 0.6%"	1.63E-06	ATP1:INH1:ATP5:TIM11:ATP17:ATP7:ATP18:ATP19:ATP4:ATP15:ATP20	15986:6461
16126	sterol biosynthetic process	"9 out of 162 genes, 5.6%"	"32 out of 7291 background genes, 0.4%"	7.71E-06	ERG28:ERG26:MCR1:HMG1:ERG5:ERG2:ERG12:CYB5:NSG2	723:16126:6696:6118:6979
6694	steroid biosynthetic process	"9 out of 162 genes, 5.6%"	"32 out of 7291 background genes, 0.4%"	7.71E-06	ERG28:ERG26:MCR1:HMG1:ERG5:ERG2:ERG12:CYB5:NSG2	723:16126:6696:6118:6979
6412	translation	"39 out of 162 genes, 24.1%"	"687 out of 7291 background genes, 9.4%"	9.38E-06	MRPL16:MRPS9:MRPS5:MRPL27:IMG2:MRPL11:MRPL1:CBS2:MRPL7:MRP1:RSM28:HYP2:MNP1:RMD9:MRP13:MRPS35:MRPL6:COA1:MRPL49:MEF2:RSM26:MRP17:MRPL31:MRPL13:MRPL20:MEF1:YML6:RPM2:MRPL3:AEP2:MRPL33:MRPL19:MRPL17:TUF1:MSD1:MRP51:MRPL40:YPL183W-A:MRP2	6397:8535:45727:723:7005:45944:1682:6412:6413:6414:2:9060:43488:27:6396
8152	metabolic process	"114 out of 162 genes, 70.4%"	"3581 out of 7291 background genes, 49.1%"	9.64E-06	"COX1:PET9:MRPL16:COR1:ATP1:MRPS9:DUR1,2:MRPS5:MRPL27:PET18:IMG2:DUN1:DLD1:INH1:MRPL11:HEM12:YDR115W:MRPL1:CBS2:MRPL7:ATP5:TIM11:MRP1:BCS1:ATP17:RSM28:QCR7:RIP1:HYP2:CYC7:ERG28:QCR6:ERG26:MNP1:RMD9:COX4:COX13:COX18:MRP13:GTO1:MRPS35:QCR9:QCR10:MAS2:AAP1:MRPL6:MAM33:COA1:DAL1:RNR2:MRPL49:MEF2:QCR8:POL31:CYC1:RSM26:MRP17:ATP7:MRPL31:DBR1:MCR1:MRPL13:PET10:MRPL20:COX12:MEF1:GAL2:ACS2:MAS1:HMX1:COX8:CAR2:YML6:CYB2:HMG1:ATP18:RPM2:NDI1:ERG5:MRPL3:ARA2:NDE1:TPP1:ERG2:ERG12:COX7:PPA2:SCS7:AEP2:MRPL33:LRC6:CYB5:NSG2:MRPL19:MRPL17:ATP11:SOL1:THI20:ATP19:CYT1:TUF1:MSC6:ATP4:YPL088W:MSD1:MRP51:MRPL40:YPL183W-A:THI6:CBP3:ATP15:ATP20:MRP2:QCR2"	38:19655:15986:6839:75:43137:6696:77:6116:43065:6401:6118:7131:6119:6879:1682:6081:6260:6409:6085:16573:9060:9061:256:6627:723:6665:6012:6772:6120:16074:6122:6301:6123:5975:42167:5977:6412:6413:6414:2:6272:6273:42493:6527:6278:51131:45727:6749:16226:19853:6783:7005:17062:45944:32197:1300:6280:6281:6461:15757:6284:15866:9228:15867:43488:33108:6289:6468:27:6396:8535:6397:16126:33615:7124:8033:43419:6979:6508:9230:6298
51186	cofactor metabolic process	"18 out of 162 genes, 11.1%"	"171 out of 7291 background genes, 2.3%"	1.41E-05	ATP1:INH1:HEM12:ATP5:TIM11:ATP17:GTO1:QCR9:ATP7:ACS2:HMX1:ATP18:NDI1:NDE1:ATP19:ATP4:ATP15:ATP20	19655:15986:6116:43065:6879:6085:16573:9060:6120:6122:42167:6749:16226:6783:1300:6461
9165	nucleotide biosynthetic process	"11 out of 162 genes, 6.8%"	"59 out of 7291 background genes, 0.8%"	2.08E-05	ATP1:INH1:ATP5:TIM11:ATP17:ATP7:ATP18:ATP19:ATP4:ATP15:ATP20	15986:6461
16125	sterol metabolic process	"9 out of 162 genes, 5.6%"	"42 out of 7291 background genes, 0.6%"	0.0001	ERG28:ERG26:MCR1:HMG1:ERG5:ERG2:ERG12:CYB5:NSG2	6696:6118:723:16126:6979
6732	coenzyme metabolic process	"15 out of 162 genes, 9.3%"	"137 out of 7291 background genes, 1.9%"	0.00012	ATP1:INH1:ATP5:TIM11:ATP17:GTO1:ATP7:ACS2:ATP18:NDI1:NDE1:ATP19:ATP4:ATP15:ATP20	19655:15986:6116:43065:6085:16573:6120:6749:1300:6461
8202	steroid metabolic process	"9 out of 162 genes, 5.6%"	"43 out of 7291 background genes, 0.6%"	0.00013	ERG28:ERG26:MCR1:HMG1:ERG5:ERG2:ERG12:CYB5:NSG2	6696:6118:723:16126:6979
9117	nucleotide metabolic process	"13 out of 162 genes, 8.0%"	"109 out of 7291 background genes, 1.5%"	0.0003	ATP1:INH1:ATP5:TIM11:ATP17:ATP7:ATP18:NDI1:NDE1:ATP19:ATP4:ATP15:ATP20	19655:15986:6116:43065:6120:1300:6461
6696	ergosterol biosynthetic process	"7 out of 162 genes, 4.3%"	"26 out of 7291 background genes, 0.4%"	0.00044	ERG28:ERG26:MCR1:HMG1:ERG5:ERG2:ERG12	6696:6118:723:6979
8204	ergosterol metabolic process	"7 out of 162 genes, 4.3%"	"26 out of 7291 background genes, 0.4%"	0.00044	ERG28:ERG26:MCR1:HMG1:ERG5:ERG2:ERG12	6696:6118:723:6979
6812	cation transport	"12 out of 162 genes, 7.4%"	"98 out of 7291 background genes, 1.3%"	0.0006	ATP1:INH1:ATP5:TIM11:ATP17:ATP7:CTR3:ATP18:ATP19:ATP4:ATP15:ATP20	15986:15677:6461
7005	mitochondrion organization and biogenesis	"15 out of 162 genes, 9.3%"	"162 out of 7291 background genes, 2.2%"	0.00108	PET9:PET18:BCS1:TIM9:TIM13:MAS2:TIM17:MRPL20:MAS1:RPM2:SAM37:ERG29:ATP11:TOM6:CBP3	6839:6879:1682:9060:9061:6627:6772:6412:45039:2:30150:51131:45944:7005:7008:15866:15867:33108:6396:6397:33615
6811	ion transport	"12 out of 162 genes, 7.4%"	"116 out of 7291 background genes, 1.6%"	0.00362	ATP1:INH1:ATP5:TIM11:ATP17:ATP7:CTR3:ATP18:ATP19:ATP4:ATP15:ATP20	15986:15677:6461
55086	"nucleobase, nucleoside and nucleotide metabolic process"	"13 out of 162 genes, 8.0%"	"138 out of 7291 background genes, 1.9%"	0.00427	ATP1:INH1:ATP5:TIM11:ATP17:ATP7:ATP18:NDI1:NDE1:ATP19:ATP4:ATP15:ATP20	19655:15986:6116:43065:6120:1300:6461
9059	macromolecule biosynthetic process	"39 out of 162 genes, 24.1%"	"889 out of 7291 background genes, 12.2%"	0.00698	MRPL16:MRPS9:MRPS5:MRPL27:IMG2:MRPL11:MRPL1:CBS2:MRPL7:MRP1:RSM28:HYP2:MNP1:RMD9:MRP13:MRPS35:MRPL6:COA1:MRPL49:MEF2:RSM26:MRP17:MRPL31:MRPL13:MRPL20:MEF1:YML6:RPM2:MRPL3:AEP2:MRPL33:MRPL19:MRPL17:TUF1:MSD1:MRP51:MRPL40:YPL183W-A:MRP2	1682:9060:723:6412:6413:6414:2:45727:7005:45944:43488:27:6396:6397:8535

YJM269 expressed lower than mean						
GOID	GO_term	Cluster frequency	Background frequency	P-value	Gene(s) annotated to the term	Directly Annotated GOID List
32197	"transposition, RNA-mediated"	"56 out of 255 genes, 22.0%"	"95 out of 7291 background genes, 1.3%"	8.34E-56	YAR009C:YAR010C:YBL005W-A:YBL005W-B:YBR012W-A:YBR012W-B:YDR098C-A:YDR170W-A:YDR261C-C:YDR316W-A:YDR316W-B:YDR365W-A:YER137C-A:YER138C:YER159C-A:YER160C:YGR027W-A:YGR027W-B:YGR038C-A:YGR161C-C:YHR214C-B:YHR214C-C:YIL080W:YIL082W-A:YJL113W:YJR026W:YJR028W:YJR029W:YLR035C-A:YLR157C-A:YLR157C-B:YLR227W-A:YLR256W-A:YML039W:YML040W:YML045W:YML045W-A:YMR045C:YMR046C:YMR050C:YMR051C:YNL054W-A:YNL284C-A:YNL284C-B:YOL103W-A:YOL103W-B:YOR142W-A:YOR142W-B:YPL060C-A:YPL257W-A:YPL257W-B:YPR137C-A:YPR158C-C:YPR158C-D:YPR158W-A:YPR158W-B	32197
32196	transposition	"56 out of 255 genes, 22.0%"	"105 out of 7291 background genes, 1.4%"	2.22E-52	YAR009C:YAR010C:YBL005W-A:YBL005W-B:YBR012W-A:YBR012W-B:YDR098C-A:YDR170W-A:YDR261C-C:YDR316W-A:YDR316W-B:YDR365W-A:YER137C-A:YER138C:YER159C-A:YER160C:YGR027W-A:YGR027W-B:YGR038C-A:YGR161C-C:YHR214C-B:YHR214C-C:YIL080W:YIL082W-A:YJL113W:YJR026W:YJR028W:YJR029W:YLR035C-A:YLR157C-A:YLR157C-B:YLR227W-A:YLR256W-A:YML039W:YML040W:YML045W:YML045W-A:YMR045C:YMR046C:YMR050C:YMR051C:YNL054W-A:YNL284C-A:YNL284C-B:YOL103W-A:YOL103W-B:YOR142W-A:YOR142W-B:YPL060C-A:YPL257W-A:YPL257W-B:YPR137C-A:YPR158C-C:YPR158C-D:YPR158W-A:YPR158W-B	32197
31668	cellular response to extracellular stimulus	"7 out of 255 genes, 2.7%"	"19 out of 7291 background genes, 0.3%"	0.0014	PHO5:ENA1:SIP2:ASP3-1:ASP3-2:ASP3-3:ASP3-4	16036:9268:9651:42149:6972:6796:43254:6995:6530:1302:7165:1403:6813:6814:8361:6468
31669	cellular response to nutrient levels	"7 out of 255 genes, 2.7%"	"19 out of 7291 background genes, 0.3%"	0.0014	PHO5:ENA1:SIP2:ASP3-1:ASP3-2:ASP3-3:ASP3-4	16036:9268:9651:42149:6972:6796:43254:6995:6530:1302:7165:1403:6813:6814:8361:6468
42594	response to starvation	"7 out of 255 genes, 2.7%"	"19 out of 7291 background genes, 0.3%"	0.0014	PHO5:ENA1:SIP2:ASP3-1:ASP3-2:ASP3-3:ASP3-4	16036:9268:9651:42149:6972:6796:43254:6995:6530:1302:7165:1403:6813:6814:8361:6468
9267	cellular response to starvation	"7 out of 255 genes, 2.7%"	"19 out of 7291 background genes, 0.3%"	0.0014	PHO5:ENA1:SIP2:ASP3-1:ASP3-2:ASP3-3:ASP3-4	16036:9268:9651:42149:6972:6796:43254:6995:6530:1302:7165:1403:6813:6814:8361:6468
6528	asparagine metabolic process	"5 out of 255 genes, 2.0%"	"9 out of 7291 background genes, 0.1%"	0.00381	ASP3-1:ASP3-2:ASP3-3:ASP3-4:ASN1	6995:6530:6529
43562	cellular response to nitrogen levels	"4 out of 255 genes, 1.6%"	"5 out of 7291 background genes, 0.1%"	0.00479	ASP3-1:ASP3-2:ASP3-3:ASP3-4	6995:6530
6314	intron homing	"4 out of 255 genes, 1.6%"	"5 out of 7291 background genes, 0.1%"	0.00479	AI1:AI4:AI5_ALPHA:SCEI	6397:6314:6315:6316:45333:8380
6530	asparagine catabolic process	"4 out of 255 genes, 1.6%"	"5 out of 7291 background genes, 0.1%"	0.00479	ASP3-1:ASP3-2:ASP3-3:ASP3-4	6995:6530
6995	cellular response to nitrogen starvation	"4 out of 255 genes, 1.6%"	"5 out of 7291 background genes, 0.1%"	0.00479	ASP3-1:ASP3-2:ASP3-3:ASP3-4	6995:6530
33554	cellular response to stress	"7 out of 255 genes, 2.7%"	"23 out of 7291 background genes, 0.3%"	0.00603	PHO5:ENA1:SIP2:ASP3-1:ASP3-2:ASP3-3:ASP3-4	16036:9268:9651:42149:6972:6796:43254:6995:6530:1302:7165:1403:6813:6814:8361:6468
51716	cellular response to stimulus	"7 out of 255 genes, 2.7%"	"23 out of 7291 background genes, 0.3%"	0.00603	PHO5:ENA1:SIP2:ASP3-1:ASP3-2:ASP3-3:ASP3-4	16036:9268:9651:42149:6972:6796:43254:6995:6530:1302:7165:1403:6813:6814:8361:6468
9068	aspartate family amino acid catabolic process	"5 out of 255 genes, 2.0%"	"10 out of 7291 background genes, 0.1%"	0.0074	ASP3-1:ASP3-2:ASP3-3:ASP3-4:ICL2	6567:6995:6530:19541
9064	glutamine family amino acid metabolic process	"9 out of 255 genes, 3.5%"	"43 out of 7291 background genes, 0.6%"	0.00911	CIT2:URA2:ASP3-1:ASP3-2:ASP3-3:ASP3-4:ACO1:IDH1:IDH2	6101:6102:19856:6207:6995:2:6530:42493:6541:6097:6099:19541:6537

YJM269 expressed higher than mean						
GOID	GO_term	Cluster frequency	Background frequency	P-value	Gene(s) annotated to the term	Directly Annotated GOID List
8652	amino acid biosynthetic process	"39 out of 285 genes, 13.7%"	"106 out of 7291 background genes, 1.5%"	9.65E-26	"HIS7:ARO4:ILV6:LEU2:HIS4:ARO1:HOM2:SAM2:HOM3:HIS1:ARG5,6:TRP2:MET6:LEU1:TRP5:MET13:STR3:ARG4:BAT1:SER33:HIS5:MET28:ARG2:ARG3:CPA2:ECM17:TRP3:MET1:AAT2:MET17:ECM40:ILV2:LEU4:MET2:ARG1:MET22:ARG8:ORT1:CPA1"	53:8652:9098:9636:103:97:105:42538:7047:6532:162:6533:19354:6357:6536:19266:6555:9082:6807:9083:6556:45449:9086:723:6591:6592:66:6412:42493:19344:6526:42762:9127:9070:9073:9090:9092:52:6566
6520	amino acid metabolic process	"49 out of 285 genes, 17.2%"	"187 out of 7291 background genes, 2.6%"	3.77E-25	"UGA2:HIS7:ARO4:ILV6:LEU2:HIS4:ARO1:HOM2:ARO10:SAM2:HOM3:HIS1:ARG5,6:TRP2:MET6:LEU1:TRP5:MET13:STR3:ARG4:ARO9:BAT1:SER33:HIS5:SDL1:MET28:ARG2:ARG3:MET3:CPA2:ECM17:MET14:TRP3:MET1:AAT2:MET17:CAR2:ADI1:ECM40:ILV2:LEU4:MET2:ARG1:MET22:ARG8:ORT1:CPA1:CAR1:MET16"	53:9450:8652:9098:9636:103:97:105:42538:7047:6532:162:6533:19354:6357:6536:19266:6552:6555:9082:6807:9083:45449:6556:9069:6591:723:9086:6559:6592:66:6412:6979:42493:6540:19344:42762:6526:6527:9070:9127:19509:9072:9073:9090:9092:19547:52:6566
9309	amine biosynthetic process	"39 out of 285 genes, 13.7%"	"115 out of 7291 background genes, 1.6%"	3.51E-24	"HIS7:ARO4:ILV6:LEU2:HIS4:ARO1:HOM2:SAM2:HOM3:HIS1:ARG5,6:TRP2:MET6:LEU1:TRP5:MET13:STR3:ARG4:BAT1:SER33:HIS5:MET28:ARG2:ARG3:CPA2:ECM17:TRP3:MET1:AAT2:MET17:ECM40:ILV2:LEU4:MET2:ARG1:MET22:ARG8:ORT1:CPA1"	53:8652:9098:9636:103:97:105:42538:7047:6532:162:6533:19354:6357:6536:19266:6555:9082:6807:9083:45449:6556:6591:723:9086:6592:66:6412:42493:19344:42762:6526:9070:9127:9073:9090:9092:52:6566
6519	amino acid and derivative metabolic process	"50 out of 285 genes, 17.5%"	"205 out of 7291 background genes, 2.8%"	3.91E-24	"UGA2:HIS7:ARO4:ILV6:LEU2:HIS4:UGA3:ARO1:HOM2:ARO10:SAM2:HOM3:HIS1:ARG5,6:TRP2:MET6:LEU1:TRP5:MET13:STR3:ARG4:ARO9:BAT1:SER33:HIS5:SDL1:MET28:ARG2:ARG3:MET3:CPA2:ECM17:MET14:TRP3:MET1:AAT2:MET17:CAR2:ADI1:ECM40:ILV2:LEU4:MET2:ARG1:MET22:ARG8:ORT1:CPA1:CAR1:MET16"	53:9450:8652:9098:9636:103:97:105:45893:42538:7047:6532:162:6533:19354:6357:6536:19266:6552:6555:9082:6807:9083:45449:6556:9069:6591:723:9086:6559:6592:66:6412:6979:42493:6540:19344:42762:6526:6527:9070:9127:19509:9072:9073:9090:9092:19740:19547:52:6566
44271	nitrogen compound biosynthetic process	"39 out of 285 genes, 13.7%"	"116 out of 7291 background genes, 1.6%"	5.11E-24	"HIS7:ARO4:ILV6:LEU2:HIS4:ARO1:HOM2:SAM2:HOM3:HIS1:ARG5,6:TRP2:MET6:LEU1:TRP5:MET13:STR3:ARG4:BAT1:SER33:HIS5:MET28:ARG2:ARG3:CPA2:ECM17:TRP3:MET1:AAT2:MET17:ECM40:ILV2:LEU4:MET2:ARG1:MET22:ARG8:ORT1:CPA1"	53:8652:9098:9636:103:97:105:42538:7047:6532:162:6533:19354:6357:6536:19266:6555:9082:6807:9083:45449:6556:6591:723:9086:6592:66:6412:42493:19344:42762:6526:9070:9127:9073:9090:9092:52:6566
9308	amine metabolic process	"50 out of 285 genes, 17.5%"	"231 out of 7291 background genes, 3.2%"	1.44E-21	"UGA2:HIS7:ARO4:ILV6:LEU2:HIS4:UGA3:ARO1:HOM2:ARO10:SAM2:HOM3:HIS1:ARG5,6:TRP2:MET6:LEU1:TRP5:MET13:STR3:ARG4:ARO9:BAT1:SER33:HIS5:SDL1:MET28:ARG2:ARG3:MET3:CPA2:ECM17:MET14:TRP3:MET1:AAT2:MET17:CAR2:ADI1:ECM40:ILV2:LEU4:MET2:ARG1:MET22:ARG8:ORT1:CPA1:CAR1:MET16"	53:9450:8652:9098:9636:103:97:105:45893:42538:7047:6532:162:6533:19354:6357:6536:19266:6552:6555:9082:6807:9083:45449:6556:9069:6591:723:9086:6559:6592:66:6412:6979:42493:6540:19344:42762:6526:6527:9070:9127:19509:9072:9073:9090:9092:19740:19547:52:6566
6807	nitrogen compound metabolic process	"51 out of 285 genes, 17.9%"	"252 out of 7291 background genes, 3.5%"	1.26E-20	"UGA2:HIS7:ARO4:ILV6:LEU2:HIS4:UGA3:ARO1:HOM2:ARO10:SAM2:HOM3:HIS1:ARG5,6:TRP2:MET6:LEU1:TRP5:MET13:STR3:ARG4:ARO9:BAT1:SER33:HIS5:SDL1:MET28:ARG2:ARG3:CPS1:MET3:CPA2:ECM17:MET14:TRP3:MET1:AAT2:MET17:CAR2:ADI1:ECM40:ILV2:LEU4:MET2:ARG1:MET22:ARG8:ORT1:CPA1:CAR1:MET16"	53:9450:8652:9098:9636:103:97:105:45893:42538:7047:6532:162:6533:19354:6357:6536:19266:6552:6555:9082:6807:9083:45449:6556:9069:6591:723:9086:6559:6592:66:6412:6979:6508:42493:6540:19344:42762:6526:6527:9070:9127:19509:9072:9073:9090:9092:19740:19547:52:6566
19752	carboxylic acid metabolic process	"56 out of 285 genes, 19.6%"	"317 out of 7291 background genes, 4.3%"	7.61E-20	"UGA2:HIS7:ARO4:ILV6:LEU2:HIS4:UGA3:ARO1:HOM2:ARO10:SAM2:HOM3:HIS1:ARG5,6:ALD5:TRP2:MET6:LEU1:TRP5:OLE1:MET13:STR3:ARG4:ARO9:BAT1:VHR1:SER33:HIS5:SDL1:MET28:ARG2:ARG3:MET3:CPA2:ECM17:MET14:TRP3:MET1:AAT2:MET17:FBP1:CAR2:ADI1:ECM40:ILV2:LEU4:MET2:ACC1:ARG1:MET22:ARG8:IAH1:ORT1:CPA1:CAR1:MET16"	53:9450:8652:9098:9636:103:6118:97:105:45893:6083:42538:7047:6532:162:6606:6533:19354:6357:6536:19266:6552:6555:9082:6807:9083:45449:6556:9069:6591:723:9086:6559:6592:66:6412:9102:6979:1:19413:6998:6094:42493:6540:19344:42762:6526:6527:9070:9127:6633:19509:9072:9073:6636:9090:9092:19740:19547:52:6566
6082	organic acid metabolic process	"56 out of 285 genes, 19.6%"	"317 out of 7291 background genes, 4.3%"	7.61E-20	"UGA2:HIS7:ARO4:ILV6:LEU2:HIS4:UGA3:ARO1:HOM2:ARO10:SAM2:HOM3:HIS1:ARG5,6:ALD5:TRP2:MET6:LEU1:TRP5:OLE1:MET13:STR3:ARG4:ARO9:BAT1:VHR1:SER33:HIS5:SDL1:MET28:ARG2:ARG3:MET3:CPA2:ECM17:MET14:TRP3:MET1:AAT2:MET17:FBP1:CAR2:ADI1:ECM40:ILV2:LEU4:MET2:ACC1:ARG1:MET22:ARG8:IAH1:ORT1:CPA1:CAR1:MET16"	53:9450:8652:9098:9636:103:6118:97:105:45893:6083:42538:7047:6532:162:6606:6533:19354:6357:6536:19266:6552:6555:9082:6807:9083:45449:6556:9069:6591:723:9086:6559:6592:66:6412:9102:6979:1:19413:6998:6094:42493:6540:19344:42762:6526:6527:9070:9127:6633:19509:9072:9073:6636:9090:9092:19740:19547:52:6566
51	urea cycle intermediate metabolic process	"12 out of 285 genes, 4.2%"	"15 out of 7291 background genes, 0.2%"	2.80E-12	"ARG5,6:ARG4:ARG2:ARG3:CPA2:CAR2:ECM40:ARG1:ARG8:ORT1:CPA1:CAR1"	53:7047:45449:6591:723:6592:66:6526:6527:19547:52
6525	arginine metabolic process	"12 out of 285 genes, 4.2%"	"15 out of 7291 background genes, 0.2%"	2.80E-12	"ARG5,6:ARG4:ARG2:ARG3:CPA2:CAR2:ECM40:ARG1:ARG8:ORT1:CPA1:CAR1"	53:7047:45449:6591:723:6592:66:6526:6527:19547:52
6526	arginine biosynthetic process	"10 out of 285 genes, 3.5%"	"10 out of 7291 background genes, 0.1%"	4.81E-12	"ARG5,6:ARG4:ARG2:ARG3:CPA2:ECM40:ARG1:ARG8:ORT1:CPA1"	53:7047:45449:6591:723:6592:66:6526:52
6555	methionine metabolic process	"14 out of 285 genes, 4.9%"	"24 out of 7291 background genes, 0.3%"	1.32E-11	HOM2:SAM2:HOM3:MET6:MET13:STR3:MET3:MET14:MET1:MET17:ADI1:MET2:MET22:MET16	9636:103:97:42538:19354:6555:6556:9086:6412:42493:19344:19509:9090:9092:6566
96	sulfur amino acid metabolic process	"15 out of 285 genes, 5.3%"	"33 out of 7291 background genes, 0.5%"	1.95E-10	HOM2:SAM2:HOM3:MET6:MET13:STR3:MET28:MET3:MET14:MET1:MET17:ADI1:MET2:MET22:MET16	9636:103:97:42538:19354:6357:6555:6556:9086:6412:42493:19344:42762:19509:9090:9092:6566
6790	sulfur metabolic process	"20 out of 285 genes, 7.0%"	"68 out of 7291 background genes, 0.9%"	3.64E-10	HOM2:SAM2:HOM3:MET6:MET10:MET13:STR3:YHR112C:VHR1:MET28:MET3:ECM17:MET14:MET1:ECM4:MET17:ADI1:MET2:MET22:MET16	6749:8652:9636:103:97:42538:7047:19354:6357:6555:6556:9086:6790:6412:9102:42493:19344:42762:19509:9090:9092:6566
9066	aspartate family amino acid metabolic process	"15 out of 285 genes, 5.3%"	"46 out of 7291 background genes, 0.6%"	6.10E-08	HOM2:SAM2:HOM3:MET6:MET13:STR3:MET3:MET14:MET1:AAT2:MET17:ADI1:MET2:MET22:MET16	9636:103:97:42538:6532:6533:19354:6536:19266:6555:6807:6556:9086:6412:42493:19344:19509:9090:9092:6566
97	sulfur amino acid biosynthetic process	"9 out of 285 genes, 3.2%"	"13 out of 7291 background genes, 0.2%"	7.90E-08	SAM2:MET6:MET13:STR3:MET28:MET1:MET17:MET2:MET22	9636:103:97:42538:19354:6357:6555:6556:9086:6412:42493:19344:42762:9092
9064	glutamine family amino acid metabolic process	"14 out of 285 genes, 4.9%"	"43 out of 7291 background genes, 0.6%"	2.69E-07	"UGA2:ARG5,6:ARG4:ARG2:ARG3:CPA2:AAT2:CAR2:ECM40:ARG1:ARG8:ORT1:CPA1:CAR1"	53:9450:7047:6532:6533:6536:19266:6807:45449:6591:723:6592:66:6979:6540:6526:6527:19547:52
6118	electron transport	"12 out of 285 genes, 4.2%"	"33 out of 7291 background genes, 0.5%"	1.15E-06	COX1:COX2:COX3:RIP1:ALD5:QCR6:QCR9:CYC1:MCR1:COX8:CYB5:CYT1	16226:6696:6118:6119:9060:16126:6122:6123:6979:19413
9058	biosynthetic process	"89 out of 285 genes, 31.2%"	"1251 out of 7291 background genes, 17.2%"	1.36E-06	"RIB1:MRPL16:ALG3:CSG2:MRPS9:ECM31:HIS7:ARO4:RIB5:ILV6:LEU2:HIS4:MRPL1:ARO1:HOM2:MRPL7:TIM11:MRP1:RIB3:SAM2:YDR531W:GLC3:MNN1:ERG28:HOM3:HIS1:ARG5,6:ALD5:TRP2:MET6:ERG26:LEU1:TRP5:OCH1:OLE1:RMD9:MET13:PCL10:STR3:MTO1:GSC2:ERG25:ARG4:MRPL6:BAT1:VHR1:SER33:HIS5:MET28:ARG2:ARG3:MRPL49:BNA1:CPA2:ECM17:RAM2:MCR1:MRP49:MRPL38:TRP3:MRPL13:MET1:AAT2:MEF1:MET17:FBP1:HMG1:ERG5:MRPL3:ECM40:ILV2:ERG2:MRPL33:LEU4:CYB5:NSG2:MET2:ACC1:ARG1:MET22:ARG8:ORT1:MRPL23:TUF1:CPA1:ERG10:MSD1:MRP51:YPL183W-A"	15986:8652:9098:9636:6696:6874:103:6400:6118:105:9060:19266:6555:6807:6556:6591:723:6486:6487:6592:30476:5978:5979:6412:9102:6413:6414:7323:1:19413:6998:6094:42493:19344:6526:9070:6633:9073:6636:6490:6491:52:6493:6566:53:9435:5981:97:42538:7047:162:6532:6606:6533:6357:19354:15937:6536:9082:43488:45449:9083:27:9086:16126:66:6688:6979:6075:15940:18347:18348:9231:42762:9127:9090:9092
6591	ornithine metabolic process	"6 out of 285 genes, 2.1%"	"6 out of 7291 background genes, 0.1%"	2.28E-06	"ARG5,6:ARG2:ARG3:ECM40:ARG8:CAR1"	6591:723:6592:6526:7047:45449:19547
19794	nonprotein amino acid metabolic process	"7 out of 285 genes, 2.5%"	"9 out of 7291 background genes, 0.1%"	2.94E-06	"ARG5,6:ARG2:ARG3:ECM40:ARG1:ARG8:CAR1"	6591:723:6592:6526:52:53:7047:45449:19547
44272	sulfur compound biosynthetic process	"10 out of 285 genes, 3.5%"	"23 out of 7291 background genes, 0.3%"	3.49E-06	SAM2:MET6:MET13:STR3:VHR1:MET28:MET1:MET17:MET2:MET22	9636:103:6555:6556:6412:9102:42493:19344:97:42538:19354:6357:9086:42762:9092
6091	generation of precursor metabolites and energy	"26 out of 285 genes, 9.1%"	"184 out of 7291 background genes, 2.5%"	6.21E-06	COX1:COX2:COX3:COR1:DLD1:MRPL1:COX20:TIM11:BCS1:RIB3:GLC3:RIP1:ALD5:QCR6:RMD9:PCL10:COX13:SHY1:QCR9:AAP1:CYC1:MCR1:PET10:COX8:CYB5:CYT1	15986:6696:6118:6119:9060:6122:5975:6123:5977:5978:5979:6412:6413:19413:51131:16226:5981:7005:16485:43488:8535:16126:6979:6508:9231
103	sulfate assimilation	"7 out of 285 genes, 2.5%"	"10 out of 7291 background genes, 0.1%"	9.48E-06	MET10:MET3:ECM17:MET14:MET1:MET22:MET16	8652:103:6555:42493:42538:7047:19354:9086
6791	sulfur utilization	"7 out of 285 genes, 2.5%"	"10 out of 7291 background genes, 0.1%"	9.48E-06	MET10:MET3:ECM17:MET14:MET1:MET22:MET16	8652:103:6555:42493:42538:7047:19354:9086
9084	glutamine family amino acid biosynthetic process	"10 out of 285 genes, 3.5%"	"27 out of 7291 background genes, 0.4%"	2.24E-05	"ARG5,6:ARG4:ARG2:ARG3:CPA2:ECM40:ARG1:ARG8:ORT1:CPA1"	6591:723:6592:6526:52:53:7047:45449:66
9060	aerobic respiration	"16 out of 285 genes, 5.6%"	"84 out of 7291 background genes, 1.2%"	7.62E-05	COX1:COX2:COX3:COR1:DLD1:MRPL1:COX20:BCS1:RIB3:RIP1:QCR6:RMD9:COX13:SHY1:QCR9:PET10	9060:6122:5975:6123:6412:6413:51131:16226:7005:16485:43488:8535:9231
44249	cellular biosynthetic process	"72 out of 285 genes, 25.3%"	"1009 out of 7291 background genes, 13.8%"	7.82E-05	"RIB1:MRPL16:MRPS9:ECM31:HIS7:ARO4:RIB5:ILV6:LEU2:HIS4:MRPL1:ARO1:HOM2:MRPL7:TIM11:MRP1:RIB3:SAM2:YDR531W:HOM3:HIS1:ARG5,6:ALD5:TRP2:MET6:LEU1:TRP5:OLE1:RMD9:MET13:PCL10:STR3:MTO1:ARG4:MRPL6:BAT1:VHR1:SER33:HIS5:MET28:ARG2:ARG3:MRPL49:BNA1:CPA2:ECM17:MRP49:MRPL38:TRP3:MRPL13:MET1:AAT2:MEF1:MET17:FBP1:MRPL3:ECM40:ILV2:MRPL33:LEU4:MET2:ACC1:ARG1:MET22:ARG8:ORT1:MRPL23:TUF1:CPA1:MSD1:MRP51:YPL183W-A"	15986:8652:9098:9636:103:6400:6118:105:9060:19266:6555:6807:6556:6591:723:6592:5979:6412:9102:6413:6414:1:19413:6998:6094:42493:19344:6526:9070:6633:9073:6636:52:6566:53:9435:5981:97:42538:7047:6532:162:6606:6533:19354:6357:6536:15937:43488:9082:9083:45449:27:9086:66:15940:42762:9231:9127:9090:9092
41	transition metal ion transport	"12 out of 285 genes, 4.2%"	"46 out of 7291 background genes, 0.6%"	8.05E-05	FTH1:FET5:MTM1:ARN1:ARN2:CTR2:FRE2:FRE6:CCC1:CTR3:ATX1:FRE4	6874:6879:6880:15677:6810:15892:6897:15680:15684:6825:6826:6827:6828:6979:30026:9237
55072	iron ion homeostasis	"11 out of 285 genes, 3.9%"	"38 out of 7291 background genes, 0.5%"	8.49E-05	GGC1:ARN1:ARN2:FRE6:TIS11:HMX1:CCC1:ERG29:ATX1:FRE4:ISU2	6874:6402:6879:6880:42167:2:15677:15892:1408:16226:7005:15684:6825:6828:6979:30026:9237
6879	cellular iron ion homeostasis	"11 out of 285 genes, 3.9%"	"38 out of 7291 background genes, 0.5%"	8.49E-05	GGC1:ARN1:ARN2:FRE6:TIS11:HMX1:CCC1:ERG29:ATX1:FRE4:ISU2	6874:6402:6879:6880:42167:2:15677:15892:1408:16226:7005:15684:6825:6828:6979:30026:9237
16126	sterol biosynthetic process	"10 out of 285 genes, 3.5%"	"32 out of 7291 background genes, 0.4%"	0.00014	ERG28:ERG26:ERG25:MCR1:HMG1:ERG5:ERG2:CYB5:NSG2:ERG10	6696:6118:723:16126:6979
6694	steroid biosynthetic process	"10 out of 285 genes, 3.5%"	"32 out of 7291 background genes, 0.4%"	0.00014	ERG28:ERG26:ERG25:MCR1:HMG1:ERG5:ERG2:CYB5:NSG2:ERG10	6696:6118:723:16126:6979
45333	cellular respiration	"16 out of 285 genes, 5.6%"	"90 out of 7291 background genes, 1.2%"	0.00021	COX1:COX2:COX3:COR1:DLD1:MRPL1:COX20:BCS1:RIB3:RIP1:QCR6:RMD9:COX13:SHY1:QCR9:PET10	9060:6122:5975:6123:6412:6413:51131:16226:7005:16485:43488:8535:9231
9081	branched chain family amino acid metabolic process	"7 out of 285 genes, 2.5%"	"16 out of 7291 background genes, 0.2%"	0.00074	ILV6:LEU2:ARO10:LEU1:BAT1:ILV2:LEU4	9098:6552:6559:9082:9083
9086	methionine biosynthetic process	"5 out of 285 genes, 1.8%"	"7 out of 7291 background genes, 0.1%"	0.00117	MET6:STR3:MET1:MET2:MET22	103:42493:42538:19354:9086:9092
6592	ornithine biosynthetic process	"4 out of 285 genes, 1.4%"	"4 out of 7291 background genes, 0.1%"	0.00154	"ARG5,6:ARG2:ECM40:ARG8"	723:6592:6526:7047:45449
42773	ATP synthesis coupled electron transport	"8 out of 285 genes, 2.8%"	"25 out of 7291 background genes, 0.3%"	0.00202	COX1:COX2:COX3:RIP1:QCR6:QCR9:COX8:CYT1	6119:9060:6122:6123:16226
42775	organelle ATP synthesis coupled electron transport	"8 out of 285 genes, 2.8%"	"25 out of 7291 background genes, 0.3%"	0.00202	COX1:COX2:COX3:RIP1:QCR6:QCR9:COX8:CYT1	6119:9060:6122:6123:16226
16125	sterol metabolic process	"10 out of 285 genes, 3.5%"	"42 out of 7291 background genes, 0.6%"	0.00232	ERG28:ERG26:ERG25:MCR1:HMG1:ERG5:ERG2:CYB5:NSG2:ERG10	6696:6118:723:16126:6979
15980	energy derivation by oxidation of organic compounds	"19 out of 285 genes, 6.7%"	"146 out of 7291 background genes, 2.0%"	0.00236	COX1:COX2:COX3:COR1:DLD1:MRPL1:COX20:BCS1:RIB3:GLC3:RIP1:QCR6:RMD9:PCL10:COX13:SHY1:QCR9:AAP1:PET10	9060:6122:5975:6123:5977:5978:5979:6412:6413:51131:16226:5981:7005:16485:43488:8535:6508:9231
6696	ergosterol biosynthetic process	"8 out of 285 genes, 2.8%"	"26 out of 7291 background genes, 0.4%"	0.00281	ERG28:ERG26:ERG25:MCR1:HMG1:ERG5:ERG2:ERG10	6696:6118:723:6979
8204	ergosterol metabolic process	"8 out of 285 genes, 2.8%"	"26 out of 7291 background genes, 0.4%"	0.00281	ERG28:ERG26:ERG25:MCR1:HMG1:ERG5:ERG2:ERG10	6696:6118:723:6979
8202	steroid metabolic process	"10 out of 285 genes, 3.5%"	"43 out of 7291 background genes, 0.6%"	0.00292	ERG28:ERG26:ERG25:MCR1:HMG1:ERG5:ERG2:CYB5:NSG2:ERG10	6696:6118:723:16126:6979
30001	metal ion transport	"12 out of 285 genes, 4.2%"	"63 out of 7291 background genes, 0.9%"	0.00304	FTH1:FET5:MTM1:ARN1:ARN2:CTR2:FRE2:FRE6:CCC1:CTR3:ATX1:FRE4	6874:6879:6880:15677:6810:15892:6897:15680:15684:6825:6826:6827:6828:6979:30026:9237
9082	branched chain family amino acid biosynthetic process	"6 out of 285 genes, 2.1%"	"13 out of 7291 background genes, 0.2%"	0.00311	ILV6:LEU2:LEU1:BAT1:ILV2:LEU4	9098:9082:9083
30005	"cellular di-, tri-valent inorganic cation homeostasis"	"12 out of 285 genes, 4.2%"	"64 out of 7291 background genes, 0.9%"	0.00362	CSG2:GGC1:ARN1:ARN2:FRE6:TIS11:HMX1:CCC1:ERG29:ATX1:FRE4:ISU2	6874:6402:6879:6880:42167:2:42493:15677:15892:1408:16226:7005:15684:6825:6828:6688:6979:30026:9237
55066	"di-, tri-valent inorganic cation homeostasis"	"12 out of 285 genes, 4.2%"	"64 out of 7291 background genes, 0.9%"	0.00362	CSG2:GGC1:ARN1:ARN2:FRE6:TIS11:HMX1:CCC1:ERG29:ATX1:FRE4:ISU2	6874:6402:6879:6880:42167:2:42493:15677:15892:1408:16226:7005:15684:6825:6828:6688:6979:30026:9237
6826	iron ion transport	"7 out of 285 genes, 2.5%"	"20 out of 7291 background genes, 0.3%"	0.00437	FTH1:FET5:ARN1:ARN2:FRE2:CCC1:FRE4	6874:6879:15677:15892:6897:15684:6826:6827:6828:30026:9237
9636	response to toxin	"8 out of 285 genes, 2.8%"	"28 out of 7291 background genes, 0.4%"	0.00523	AAD4:AAD6:AAD16:SDL1:AAD10:ECM4:MET17:AAD14	9636:6081:6555:9069:42493:19344:6749:7047
9072	aromatic amino acid family metabolic process	"7 out of 285 genes, 2.5%"	"21 out of 7291 background genes, 0.3%"	0.00633	ARO4:ARO1:ARO10:TRP2:TRP5:ARO9:TRP3	6552:6559:9072:9073:162
6811	ion transport	"16 out of 285 genes, 5.6%"	"116 out of 7291 background genes, 1.6%"	0.00669	FTH1:SUL1:TIM11:FET5:MTM1:ARN1:ARN2:CTR2:OAC1:FRE2:FRE6:SUL2:CCC1:CTR3:ATX1:FRE4	15986:6874:6879:6880:15677:6810:8272:15892:6897:15680:15684:6825:6826:6827:6828:6979:30026:15729:9237

YJM308 expressed lower than mean						
GOID	GO_term	Cluster frequency	Background frequency	P-value	Gene(s) annotated to the term	Directly Annotated GOID List
32197	"transposition, RNA-mediated"	"33 out of 288 genes, 11.5%"	"95 out of 7291 background genes, 1.3%"	2.74E-20	YAR009C:YBL005W-B:YBR012W-B:YCL020W:YDR034C-C:YDR210W-A:YDR316W-B:YER138C:YER160C:YFL002W-B:YGR027W-B:YHR214C-B:YJR029W:YLR035C-A:YLR157C-B:YLR410W-A:YML039W:YML045W:YMR045C:YMR046C:YMR050C:YMR051C:YNL284C-A:YNL284C-B:YOL103W-B:YOR142W-B:YOR192C-A:YOR343W-A:YOR343W-B:YPL257W-B:YPR137C-A:YPR158C-D:YPR158W-B	32197
32196	transposition	"34 out of 288 genes, 11.8%"	"105 out of 7291 background genes, 1.4%"	8.07E-20	YAR009C:YBL005W-B:YBR012W-B:YCL020W:YDR034C-C:YDR210W-A:YDR316W-B:YER138C:YER160C:YFL002W-B:YGR027W-B:RTT107:YHR214C-B:YJR029W:YLR035C-A:YLR157C-B:YLR410W-A:YML039W:YML045W:YMR045C:YMR046C:YMR050C:YMR051C:YNL284C-A:YNL284C-B:YOL103W-B:YOR142W-B:YOR192C-A:YOR343W-A:YOR343W-B:YPL257W-B:YPR137C-A:YPR158C-D:YPR158W-B	335:6302:32197
6520	amino acid metabolic process	"24 out of 288 genes, 8.3%"	"187 out of 7291 background genes, 2.6%"	0.00022	ARO4:ILV6:CHA1:CIT2:THR4:YIH1:LYS20:ARO1:PRO1:TRP2:ARO2:ARO8:MMF1:ILV3:ASP3-1:ASP3-2:ASP3-3:ASP3-4:MET17:YNL247W:ALA1:CDC60:ICL2:MRI1	723:6567:6101:9097:9636:42254:6897:19878:6995:6423:6521:6530:2:6419:42493:162:19344:6429:6534:6097:19509:19541:9071:6561:6537:9072:9073:6555:9082:6566
6807	nitrogen compound metabolic process	"28 out of 288 genes, 9.7%"	"252 out of 7291 background genes, 3.5%"	0.00047	ARO4:ILV6:CHA1:CIT2:THR4:YIH1:LYS20:PPH3:ARO1:PRO1:ATO3:TRP2:ARO2:ARO8:MMF1:ILV3:ASP3-1:ASP3-2:ASP3-3:ASP3-4:CTS1:MET17:YNL247W:ALA1:CDC60:ICL2:MRI1:MEP3	723:6567:6101:9097:6032:9636:42254:7109:19878:6897:6995:6423:6521:6530:2:6419:162:42493:19344:6429:6534:6097:6470:19509:19541:9071:9072:6561:6537:15696:9073:6555:9082:6807:19740:6566
9068	aspartate family amino acid catabolic process	"6 out of 288 genes, 2.1%"	"10 out of 7291 background genes, 0.1%"	0.00053	CHA1:ASP3-1:ASP3-2:ASP3-3:ASP3-4:ICL2	6567:6995:6530:19541:9071
19752	carboxylic acid metabolic process	"32 out of 288 genes, 11.1%"	"317 out of 7291 background genes, 4.3%"	0.00063	ETR1:ARO4:ILV6:CHA1:CIT2:THR4:YIH1:LYS20:ARO1:PRO1:ALD5:TRP2:ARO2:ARO8:MMF1:MGA2:ILV3:ASP3-1:ASP3-2:ASP3-3:ASP3-4:MET17:YNL247W:BIO4:MDH2:GLO4:DFR1:ALA1:ATF1:CDC60:ICL2:MRI1	6567:9097:6113:45944:9636:6118:19878:6897:6423:19243:6530:162:9060:6429:6534:6537:6555:9082:9409:723:6101:30636:5975:42254:6108:9102:6995:6521:19413:2:6094:6419:42493:19344:6097:6631:19509:19541:6633:9071:6561:9072:9073:6760:6566
6082	organic acid metabolic process	"32 out of 288 genes, 11.1%"	"317 out of 7291 background genes, 4.3%"	0.00063	ETR1:ARO4:ILV6:CHA1:CIT2:THR4:YIH1:LYS20:ARO1:PRO1:ALD5:TRP2:ARO2:ARO8:MMF1:MGA2:ILV3:ASP3-1:ASP3-2:ASP3-3:ASP3-4:MET17:YNL247W:BIO4:MDH2:GLO4:DFR1:ALA1:ATF1:CDC60:ICL2:MRI1	6567:9097:6113:45944:9636:6118:19878:6897:6423:19243:6530:162:9060:6429:6534:6537:6555:9082:9409:723:6101:30636:5975:42254:6108:9102:6995:19413:6521:2:6094:6419:42493:19344:6631:6097:19509:19541:9071:6633:9072:6561:9073:6760:6566
7109	"cytokinesis, completion of separation"	"6 out of 288 genes, 2.1%"	"11 out of 7291 background genes, 0.2%"	0.00114	BOI2:DSE1:SCW11:DSE2:CTS1:DSE4	30010:7118:7266:6032:7124:7109
6519	amino acid and derivative metabolic process	"24 out of 288 genes, 8.3%"	"205 out of 7291 background genes, 2.8%"	0.00122	ARO4:ILV6:CHA1:CIT2:THR4:YIH1:LYS20:ARO1:PRO1:TRP2:ARO2:ARO8:MMF1:ILV3:ASP3-1:ASP3-2:ASP3-3:ASP3-4:MET17:YNL247W:ALA1:CDC60:ICL2:MRI1	6567:9097:9636:19878:6897:6423:6530:162:6429:6534:6537:6555:9082:723:6101:42254:6995:6521:2:6419:42493:19344:6097:19509:19541:9071:9072:6561:9073:6566
9308	amine metabolic process	"25 out of 288 genes, 8.7%"	"231 out of 7291 background genes, 3.2%"	0.00314	ARO4:ILV6:CHA1:CIT2:THR4:YIH1:LYS20:ARO1:PRO1:TRP2:ARO2:ARO8:MMF1:ILV3:ASP3-1:ASP3-2:ASP3-3:ASP3-4:CTS1:MET17:YNL247W:ALA1:CDC60:ICL2:MRI1	6567:9097:9636:19878:6897:6423:6530:162:6429:6534:6537:6555:9082:723:6101:6032:42254:7109:6995:6521:2:6419:42493:19344:6097:19509:19541:9071:9072:6561:9073:6566
920	cell separation during cytokinesis	"6 out of 288 genes, 2.1%"	"13 out of 7291 background genes, 0.2%"	0.00395	BOI2:DSE1:SCW11:DSE2:CTS1:DSE4	30010:7118:7266:6032:7124:7109
9987	cellular process	"219 out of 288 genes, 76.0%"	"4673 out of 7291 background genes, 64.1%"	0.00495	AI2:AI5_ALPHA:SWC3:FUN30:PMT2:YAR009C:PHO11:YBL005W-B:RFT1:NCL1:YBR012W-B:ETR1:PRP6:ECM2:TIP1:PHO5:YMC2:AMN1:ARO4:SHM1:RIF1:DUG2:APE3:ILV6:BUD3:YCL020W:CHA1:CIT2:TAF2:PER1:BUD23:ARE1:THR4:PWP2:YIH1:HCM1:RAD18:SED4:RSA4:SOL2:SRB8:AHC2:TUP1:CSM1:CDC39:CDC50:LHP1:COP1:NOP14:LYS20:FAL1:YDR034C-C:PPH3:TRM1:ARO1:NUM1:SEC7:YDR210W-A:ADR1:PRO1:YDR306C:YDR316W-B:UBA2:HKR1:PHO8:MCM3:SIT1:ARB1:VTC1:ALD5:DOT6:TRP2:KAP123:BOI2:DSE1:PMD1:GLC7:YER138C:YER160C:ISC10:SPB4:YFL002W-B:VTC2:BST1:ACT1:GCN20:PUF4:SCW11:LSG1:ABC1:PRP43:TIP20:ARO2:HOS2:GCN1:ARO8:KIP3:YGR027W-B:BUD9:CHO2:ELP2:DSE2:RTT107:GPI16:YHR214C-B:URM1:MNT3:TED1:MMF1:MLP2:MPH1:YAP5:MGA2:VTC4:HCA4:NUP192:ZAP1:SAP185:PHO86:TRK1:ILV3:YJR029W:GEA1:IME1:JJJ3:HMS2:URA1:DRS1:SDC25:SPA2:RPL15A:YLR035C-A:NHA1:ASP3-1:ASP3-2:YLR157C-B:ASP3-3:ASP3-4:IFH1:MAP1:HAP1:NEJ1:CTS1:MET17:STE23:UTP21:VIP1:YLR410W-A:URA4:ECM7:YRF1-5:YML039W:YML045W:MDM1:BUL2:PHO84:MIH1:YMR045C:YMR046C:YMR050C:YMR051C:ECM16:RRP5:FUS2:YHM2:FAA4:PRC1:HDA1:SUN4:FKH2:TOP2:KAR1:SPS18:YNL247W:YNL284C-A:YNL284C-B:PFA3:EGT2:BIO4:DSE4:IZH4:YOL103W-B:MDH2:RIB4:BDS1:GLO4:RAT1:NOB1:TGL5:YOR142W-B:YOR192C-A:KIN4:DFR1:SLY41:COT1:FAA1:LDB19:MIP1:ALA1:KRE5:RPA190:YOR343W-A:YOR343W-B:ATF1:VTC3:GDE1:NAN1:CDC60:PUS1:BMS1:YPL257W-B:ICL2:TKL1:MRI1:AXL1:YPR137C-A:YPR158C-D:YPR158W-B:NUT2	9097:6839:45026:6400:7131:6402:6333:6406:6260:31120:6261:6409:6264:6265:6338:6267:722:6842:723:5975:16255:5977:9826:6412:6270:1:2:6271:226:6419:42493:6348:1403:15892:8380:32447:45045:30846:30847:31578:6423:6350:19243:162:6281:6355:6429:6357:32958:9408:9409:42144:742:747:6869:749:6796:6797:46938:8104:8033:7232:6505:6360:6506:6508:7093:6364:7094:6366:16925:6367:7097:6368:6873:45132:6879:6511:6513:6448:183:30433:30435:30437:903:6882:30004:30007:6887:6888:45143:7323:6521:19413:19344:11:335:6383:6457:266:19:910:30447:916:30010:6890:6891:6897:6530:6606:6534:7265:6537:43486:7266:6468:27:6396:6101:6032:6970:42254:42255:6108:6972:6109:17183:6979:30026:51726:6470:19509:282:6476:46475:288:289:6113:51228:6118:1100:19878:30036:30037:6621:51666:433:6555:51300:6629:6487:16036:30472:30473:42273:42274:9102:6995:6999:6631:6633:6561:6493:6566:447:6567:54:56:45835:6499:7004:7005:30488:6207:30050:45332:16481:6642:16050:16125:30636:7015:7019:6075:6078:19541:462:463:391:6656:466:398:9636:6221:79:45787:43248:7029:18318:16573:9060:15772:16575:16576:6730:6807:472:80:82:83:84:6301:31384:7103:7031:6302:31385:86:7034:114:7109:115:51276:117:7039:6094:6097:6098:16584:9071:9072:9073:6744:6817:480:18909:45943:45944:7114:32197:122:7118:6316:7119:7047:1300:1308:9082:45449:6751:6824:6828:6829:16237:7120:7121:7124:7126:132:6325:209:7059:9231:31119:9306:8361:6760
9066	aspartate family amino acid metabolic process	"10 out of 288 genes, 3.5%"	"46 out of 7291 background genes, 0.6%"	0.00735	CHA1:THR4:LYS20:ASP3-1:ASP3-2:ASP3-3:ASP3-4:MET17:ICL2:MRI1	42493:19344:6897:6530:19509:19878:6555:6995:6566:6567:19541:9636:9071
43562	cellular response to nitrogen levels	"4 out of 288 genes, 1.4%"	"5 out of 7291 background genes, 0.1%"	0.00932	ASP3-1:ASP3-2:ASP3-3:ASP3-4	6530:6995
6530	asparagine catabolic process	"4 out of 288 genes, 1.4%"	"5 out of 7291 background genes, 0.1%"	0.00932	ASP3-1:ASP3-2:ASP3-3:ASP3-4	6530:6995
6995	cellular response to nitrogen starvation	"4 out of 288 genes, 1.4%"	"5 out of 7291 background genes, 0.1%"	0.00932	ASP3-1:ASP3-2:ASP3-3:ASP3-4	6530:6995

YJM308 expressed higher than mean						
GOID	GO_term	Cluster frequency	Background frequency	P-value	Gene(s) annotated to the term	Directly Annotated GOID List
6091	generation of precursor metabolites and energy	"47 out of 364 genes, 12.9%"	"184 out of 7291 background genes, 2.5%"	1.15E-18	COR1:DLD1:NTH1:YDR115W:MRPL1:ATP5:TIM11:BCS1:QCR7:GLC3:RIP1:CYC7:QCR6:MNP1:RMD9:COX4:COX13:MRPS35:QCR9:COX23:MAM33:QCR8:CYC1:ATP7:UGP1:SDH3:SDH1:MCR1:PET10:GLG1:SDH2:COX8:CYB2:NDI1:COX14:MRPS17:COX7:PPA2:CYB5:ATP19:CYT1:GAC1:ATP4:ATP20:MRPL51:GPH1:QCR2	15986:5980:16226:17062:7005:6696:6116:43065:6118:6119:122:1300:9060:6461:43488:9408:723:6486:6011:16126:6950:6120:6121:6122:5975:6123:5992:5977:5993:5978:17148:6412:7126:6413:6979:6078:42493:7094:6099:51131
6118	electron transport	"19 out of 364 genes, 5.2%"	"33 out of 7291 background genes, 0.5%"	4.15E-14	QCR7:RIP1:CYC7:QCR6:COX4:QCR9:QCR8:CYC1:SDH3:SDH1:MCR1:SDH2:COX8:CYB2:NDI1:COX7:CYB5:CYT1:QCR2	16226:17062:6696:6116:43065:6118:6119:1300:9060:16126:6120:6121:6122:6123:6979:6099
6119	oxidative phosphorylation	"20 out of 364 genes, 5.5%"	"46 out of 7291 background genes, 0.6%"	7.76E-12	ATP5:TIM11:QCR7:RIP1:QCR6:COX4:QCR9:QCR8:ATP7:SDH3:SDH1:SDH2:COX8:NDI1:COX7:ATP19:CYT1:ATP4:ATP20:QCR2	15986:16226:17062:6116:43065:6119:1300:9060:6461:6120:6121:6122:6123:6099
9060	aerobic respiration	"26 out of 364 genes, 7.1%"	"84 out of 7291 background genes, 1.2%"	1.20E-11	COR1:DLD1:YDR115W:MRPL1:BCS1:QCR7:RIP1:QCR6:MNP1:RMD9:COX4:COX13:MRPS35:QCR9:COX23:MAM33:QCR8:SDH3:SDH1:PET10:SDH2:COX14:MRPS17:PPA2:MRPL51:QCR2	16226:17062:7005:9060:43488:723:6121:6122:6123:5975:17148:6412:6413:42493:6099:51131
45333	cellular respiration	"26 out of 364 genes, 7.1%"	"90 out of 7291 background genes, 1.2%"	7.58E-11	COR1:DLD1:YDR115W:MRPL1:BCS1:QCR7:RIP1:QCR6:MNP1:RMD9:COX4:COX13:MRPS35:QCR9:COX23:MAM33:QCR8:SDH3:SDH1:PET10:SDH2:COX14:MRPS17:PPA2:MRPL51:QCR2	16226:17062:7005:9060:43488:723:6121:6122:6123:5975:17148:6412:6413:42493:6099:51131
15980	energy derivation by oxidation of organic compounds	"32 out of 364 genes, 8.8%"	"146 out of 7291 background genes, 2.0%"	4.66E-10	COR1:DLD1:NTH1:YDR115W:MRPL1:BCS1:QCR7:GLC3:RIP1:QCR6:MNP1:RMD9:COX4:COX13:MRPS35:QCR9:COX23:MAM33:QCR8:UGP1:SDH3:SDH1:PET10:GLG1:SDH2:COX14:MRPS17:PPA2:GAC1:MRPL51:GPH1:QCR2	5980:16226:17062:7005:122:9060:43488:9408:6486:723:6011:6950:6121:6122:6123:5975:5992:5977:5993:5978:17148:6412:7126:6413:6078:42493:7094:6099:51131
42773	ATP synthesis coupled electron transport	"14 out of 364 genes, 3.8%"	"25 out of 7291 background genes, 0.3%"	1.04E-09	QCR7:RIP1:QCR6:COX4:QCR9:QCR8:SDH3:SDH1:SDH2:COX8:NDI1:COX7:CYT1:QCR2	16226:17062:6116:43065:6119:1300:9060:6120:6121:6122:6123:6099
42775	organelle ATP synthesis coupled electron transport	"14 out of 364 genes, 3.8%"	"25 out of 7291 background genes, 0.3%"	1.04E-09	QCR7:RIP1:QCR6:COX4:QCR9:QCR8:SDH3:SDH1:SDH2:COX8:NDI1:COX7:CYT1:QCR2	16226:17062:6116:43065:6119:1300:9060:6120:6121:6122:6123:6099
9058	biosynthetic process	"108 out of 364 genes, 29.7%"	"1251 out of 7291 background genes, 17.2%"	8.21E-07	MRPL16:CBP6:MRPS9:MRPS5:MRPL37:MRPL27:MRPL32:MRPL11:RSM10:IPT1:MRPL1:CBS2:MRPL7:ATP5:TIM11:MRP1:MRPL28:RSM28:GLC3:MNN1:ERG28:SHC1:ERG26:MNP1:RMD9:MTO1:ERG25:MRPS35:RSM27:MRPL6:VHR1:COA1:MRPL8:MRPL49:GSH1:MEF2:ANB1:UTR1:RSM26:MRP17:ATP7:RAM2:URA6:UGP1:YNK1:MRPL31:MRP8:MCR1:RSM22:MRP49:MRPL38:ACP1:MST1:TRP3:MRPL13:GLG1:MTD1:MRPL20:MEF1:SAM1:MRPL4:ERG6:YML6:HMG1:RPM2:COX14:ERG5:MRPL3:MTG1:MRPS17:MRPL24:ERG2:ERG12:MRPL44:MRPL33:MRP7:SWS2:CYB5:NAM9:NSG2:MRPL19:MRPL17:MRPL10:SNO2:RSM19:IFM1:MSE1:GSH2:PRS5:ATP19:COQ3:SHR5:RPL25:CDC33:MRPL23:PET123:TUF1:GDH1:ATP4:MSY1:MSD1:MRP51:MRPL40:YPL183W-A:ATP20:MSF1:MRPL51:MRP2	15986:6696:6400:6118:105:6879:1682:18318:9060:6730:30148:184:6555:6556:723:6486:30437:6011:16070:5978:6412:9102:6413:6414:6164:9105:6165:7323:6166:2:42493:9142:6741:6491:6744:6493:45727:6676:45944:7005:42173:6207:6139:6424:9113:162:9117:6461:6357:7265:6537:43488:9228:6750:9408:27:9409:6396:8535:6397:16126:6031:5992:42255:46686:17148:8104:42542:46689:6979:6432:51726:6078:18347:6435:18348:6437:6259:6189:8614
6412	translation	"69 out of 364 genes, 19.0%"	"687 out of 7291 background genes, 9.4%"	5.53E-06	MRPL16:CBP6:MRPS9:MRPS5:MRPL37:MRPL27:MRPL32:MRPL11:RSM10:MRPL1:CBS2:MRPL7:MRP1:MRPL28:RSM28:MNP1:RMD9:MTO1:MRPS35:RSM27:MRPL6:COA1:MRPL8:MRPL49:MEF2:ANB1:RSM26:MRP17:MRPL31:MRP8:RSM22:MRP49:MRPL38:MST1:MRPL13:MRPL20:MEF1:MRPL4:YML6:RPM2:COX14:MRPL3:MTG1:MRPS17:MRPL24:MRPL44:MRPL33:MRP7:SWS2:NAM9:MRPL19:MRPL17:MRPL10:RSM19:IFM1:MSE1:RPL25:CDC33:MRPL23:PET123:TUF1:MSY1:MSD1:MRP51:MRPL40:YPL183W-A:MSF1:MRPL51:MRP2	6400:1682:9060:184:723:6412:6413:6414:2:42493:45727:7005:45944:42173:6424:43488:27:6396:6397:8535:42255:17148:6432:51726:6435:6437
44249	cellular biosynthetic process	"89 out of 364 genes, 24.5%"	"1009 out of 7291 background genes, 13.8%"	1.55E-05	MRPL16:CBP6:MRPS9:MRPS5:MRPL37:MRPL27:MRPL32:MRPL11:RSM10:MRPL1:CBS2:MRPL7:ATP5:TIM11:MRP1:MRPL28:RSM28:MNP1:RMD9:MTO1:MRPS35:RSM27:MRPL6:VHR1:COA1:MRPL8:MRPL49:GSH1:MEF2:ANB1:UTR1:RSM26:MRP17:ATP7:URA6:YNK1:MRPL31:MRP8:RSM22:MRP49:MRPL38:ACP1:MST1:TRP3:MRPL13:MTD1:MRPL20:MEF1:SAM1:MRPL4:YML6:RPM2:COX14:MRPL3:MTG1:MRPS17:MRPL24:MRPL44:MRPL33:MRP7:SWS2:NAM9:MRPL19:MRPL17:MRPL10:SNO2:RSM19:IFM1:MSE1:GSH2:PRS5:ATP19:COQ3:RPL25:CDC33:MRPL23:PET123:TUF1:GDH1:ATP4:MSY1:MSD1:MRP51:MRPL40:YPL183W-A:ATP20:MSF1:MRPL51:MRP2	15986:6400:105:6879:1682:9060:6730:184:6555:6556:723:16070:6412:9102:6413:6414:6164:9105:6165:6166:2:42493:9142:6741:6744:45727:7005:45944:42173:6207:6139:6424:9113:162:9117:6461:6357:6537:9228:43488:6750:27:9408:6396:9409:6397:8535:42255:17148:46686:42542:46689:6432:51726:6435:6437:6259:6189:8614
6122	"mitochondrial electron transport, ubiquinol to cytochrome c"	"7 out of 364 genes, 1.9%"	"9 out of 7291 background genes, 0.1%"	1.98E-05	QCR7:RIP1:QCR6:QCR9:QCR8:CYT1:QCR2	6119:9060:6122:16226:17062
16310	phosphorylation	"25 out of 364 genes, 6.9%"	"154 out of 7291 background genes, 2.1%"	0.00011	MRK1:ATP5:TIM11:QCR7:RIP1:QCR6:COX4:QCR9:QCR8:ATP7:YNK1:YPK1:SDH3:SDH1:SDH2:COX8:NDI1:COX7:ATP19:SKM1:YGK3:CYT1:ATP4:ATP20:QCR2	15986:6116:43065:6119:9060:6665:16070:6950:6120:6121:6122:6123:6164:6165:9142:6099:16226:17062:42176:6897:1300:9117:6461:6468:920:51726:6508:6259
16126	sterol biosynthetic process	"11 out of 364 genes, 3.0%"	"32 out of 7291 background genes, 0.4%"	0.00017	ERG28:ERG26:ERG25:MCR1:ERG6:HMG1:ERG5:ERG2:ERG12:CYB5:NSG2	6696:6118:723:16126:6979
6694	steroid biosynthetic process	"11 out of 364 genes, 3.0%"	"32 out of 7291 background genes, 0.4%"	0.00017	ERG28:ERG26:ERG25:MCR1:ERG6:HMG1:ERG5:ERG2:ERG12:CYB5:NSG2	6696:6118:723:16126:6979
9059	macromolecule biosynthetic process	"76 out of 364 genes, 20.9%"	"889 out of 7291 background genes, 12.2%"	0.00082	MRPL16:CBP6:MRPS9:MRPS5:MRPL37:MRPL27:MRPL32:MRPL11:RSM10:MRPL1:CBS2:MRPL7:MRP1:MRPL28:RSM28:GLC3:MNN1:SHC1:MNP1:RMD9:MTO1:MRPS35:RSM27:MRPL6:COA1:MRPL8:MRPL49:MEF2:ANB1:RSM26:MRP17:RAM2:UGP1:MRPL31:MRP8:RSM22:MRP49:MRPL38:MST1:MRPL13:GLG1:MRPL20:MEF1:MRPL4:YML6:RPM2:COX14:MRPL3:MTG1:MRPS17:MRPL24:MRPL44:MRPL33:MRP7:SWS2:NAM9:MRPL19:MRPL17:MRPL10:RSM19:IFM1:MSE1:SHR5:RPL25:CDC33:MRPL23:PET123:TUF1:MSY1:MSD1:MRP51:MRPL40:YPL183W-A:MSF1:MRPL51:MRP2	6400:1682:18318:9060:184:723:6486:30437:6011:5978:6412:6413:6414:7323:2:42493:6491:6493:45727:7005:45944:42173:6424:7265:43488:27:6396:6397:8535:6031:42255:5992:17148:8104:6432:51726:6078:6435:18347:18348:6437
6793	phosphorus metabolic process	"28 out of 364 genes, 7.7%"	"210 out of 7291 background genes, 2.9%"	0.0013	MRK1:ATP5:TIM11:QCR7:RIP1:QCR6:COX4:QCR9:PPX1:QCR8:ATP7:YNK1:RAD27:YPK1:SDH3:SDH1:SAP190:SDH2:COX8:NDI1:COX7:ATP19:SKM1:YGK3:CYT1:ATP4:ATP20:QCR2	16311:15986:43137:6116:43065:6119:9060:723:6665:16070:6950:6120:82:6121:6122:6123:6303:6164:6165:31929:9142:6099:734:16226:17062:42176:6897:1300:1302:9117:6461:6286:6468:920:6797:51726:6508:6259
6796	phosphate metabolic process	"28 out of 364 genes, 7.7%"	"210 out of 7291 background genes, 2.9%"	0.0013	MRK1:ATP5:TIM11:QCR7:RIP1:QCR6:COX4:QCR9:PPX1:QCR8:ATP7:YNK1:RAD27:YPK1:SDH3:SDH1:SAP190:SDH2:COX8:NDI1:COX7:ATP19:SKM1:YGK3:CYT1:ATP4:ATP20:QCR2	16311:15986:43137:6116:43065:6119:9060:723:6665:16070:6950:6120:82:6121:6122:6123:6303:6164:6165:31929:9142:6099:734:16226:17062:42176:6897:1300:1302:9117:6461:6286:6468:920:6797:51726:6508:6259
6696	ergosterol biosynthetic process	"9 out of 364 genes, 2.5%"	"26 out of 7291 background genes, 0.4%"	0.00211	ERG28:ERG26:ERG25:MCR1:ERG6:HMG1:ERG5:ERG2:ERG12	6696:6118:723:6979
8204	ergosterol metabolic process	"9 out of 364 genes, 2.5%"	"26 out of 7291 background genes, 0.4%"	0.00211	ERG28:ERG26:ERG25:MCR1:ERG6:HMG1:ERG5:ERG2:ERG12	6696:6118:723:6979
16125	sterol metabolic process	"11 out of 364 genes, 3.0%"	"42 out of 7291 background genes, 0.6%"	0.00359	ERG28:ERG26:ERG25:MCR1:ERG6:HMG1:ERG5:ERG2:ERG12:CYB5:NSG2	6696:6118:723:16126:6979
8202	steroid metabolic process	"11 out of 364 genes, 3.0%"	"43 out of 7291 background genes, 0.6%"	0.00461	ERG28:ERG26:ERG25:MCR1:ERG6:HMG1:ERG5:ERG2:ERG12:CYB5:NSG2	6696:6118:723:16126:6979
8152	metabolic process	"220 out of 364 genes, 60.4%"	"3581 out of 7291 background genes, 49.1%"	0.00463	MRPL16:COR1:CBP6:MRPS9:MRPS5:MRPL37:MRPL27:MAL32:MRPL32:RAD59:MRK1:DLD1:MRPL11:NTH1:RSM10:IPT1:YDR115W:MRPL1:CBS2:MRPL7:ATP5:TIM11:MRP1:BCS1:HPT1:MRPL28:RSM28:QCR7:GLC3:RIP1:CYC7:MNN1:ERG28:SHC1:QCR6:ERG26:RPT6:MNP1:RMD9:COX4:COX13:MTO1:ERG25:COX18:MRPS35:QCR9:RSM27:MAL12:MAS2:COX23:MRPL6:PPX1:VHR1:MAM33:FMC1:COA1:GTT1:UBX6:MRPL8:MRPL49:GSH1:MEF2:QCR8:PET191:ANB1:CYC1:UTR1:RSM26:MET14:DID4:MRP17:PRP40:ATP7:HCS1:SWD2:RAM2:URA6:PAN3:UGP1:VPS24:PRI2:MPE1:MSN4:YNK1:CYT2:HAP4:RAD27:PRR1:VPH2:YPK1:MRPL31:SDH3:MRP8:RPT1:SDH1:DBR1:MCR1:RSM22:ELF1:MRP49:MRPL38:YKL171W:ACP1:MST1:ADD66:TRP3:DOA1:PAP1:MRPL13:SAP190:KAE1:PET10:GLG1:MTD1:MRPL20:OMA1:SRL3:COX17:SDH2:PML1:COX12:FYV7:MEF1:GAL2:ACS2:MAS1:TFS1:SAM1:QRI5:HMX1:LIP2:COX8:CAR2:MRPL4:ERG6:YML6:CYB2:HMG1:RPM2:NDI1:GTR1:MSC1:COX14:ADI1:ERG5:MRPL3:SNO1:SNZ1:MTG1:GAT2:TPP1:MRPS17:MRPL24:ERG2:ERG12:MRPL44:COX7:PPA2:MRPL33:MRP7:SWS2:CYB5:NAM9:NSG2:MRPL19:MRPL17:GOR1:MRPL10:CUS2:ATP11:SNO2:SOL1:RSM19:ESC8:IFM1:OPI10:MSE1:GSH2:PRS5:EMI5:ATP19:HMI1:COQ3:SHR5:SKM1:PAP2:RPL25:YGK3:HRT1:MED7:CDC33:PSF3:PEX11:DCP1:CYT1:MRPL23:PET123:GAC1:TUF1:MSC6:GDH1:ELC1:GRX5:ATP4:YDC1:YPL088W:MSY1:MSD1:MRP51:MRPL40:YPL183W-A:CBP3:SUT2:ATP20:MSF1:MRPL51:SUE1:GPH1:MRP2:QCR2	715:16311:43137:6696:6116:43065:6400:6401:6118:6119:6402:7131:18063:1682:6406:6260:6261:7064:6409:6265:8152:31124:31126:6269:1324:6627:290:6555:6556:51599:722:6486:723:9249:6120:727:6121:6122:6123:5975:5977:5978:6412:9102:6413:6414:6342:45324:9105:6270:31929:2:6273:42493:7076:31138:6491:6493:42787:731:734:5980:17062:7005:6207:30846:30847:6139:6350:6424:9113:15680:162:6281:9117:16559:15757:6357:6286:31146:33108:9408:9409:8535:19395:16126:42149:5992:43162:5993:17148:33615:6797:8104:45053:8033:6432:6360:6078:6435:6508:6437:7094:6366:6368:8614:462:15986:398:103:105:6879:43248:6081:18318:6511:6512:6085:16571:50826:6515:16573:15918:9060:6730:30148:184:30433:30435:6378:6379:30437:6011:6665:6012:16070:6950:82:16074:16075:6301:7031:86:16076:16077:42167:6303:16078:7035:6164:7323:6165:6166:43618:9142:32042:6527:6099:6383:6741:51131:6744:6817:6672:45727:45002:6020:9436:6676:32263:6749:32264:16226:45944:46020:42173:42176:32197:122:6897:1300:1302:43629:30162:6461:30163:7265:6537:9228:25:43488:6750:27:6468:6396:6397:920:6031:6970:42255:6109:46686:42542:7124:7126:46689:43630:6979:6325:43634:51726:18347:18348:6259:19509:10286:6189

YJM789 expressed lower than mean						
GOID	GO_term	Cluster frequency	Background frequency	P-value	Gene(s) annotated to the term	Directly Annotated GOID List
6519	amino acid and derivative metabolic process	"35 out of 329 genes, 10.6%"	"205 out of 7291 background genes, 2.8%"	4.09E-09	LYS2:ILV6:CIT2:THR4:LYS21:LYS20:KRS1:ARO1:ARO80:MET6:TRP5:ARO2:ARO8:DED81:MMF1:URA2:CPA2:BAT2:PUT3:SRY1:MHT1:AAT2:MET17:FMS1:ECM40:LEU4:YNL247W:LYS9:MET22:WRS1:CDC60:SAM4:SPE3:ASN1:MET16	8295:9097:9098:45944:9636:19856:46498:103:96:6207:6421:19878:6897:42538:6423:7047:6532:162:50667:6533:6429:6534:6536:19266:6537:19284:6555:9082:6807:9083:9086:6592:6101:42219:6598:42254:6430:2:15940:42493:6436:6541:19344:6097:6526:6529:9072:9073:6562:9074:6566
6520	amino acid metabolic process	"32 out of 329 genes, 9.7%"	"187 out of 7291 background genes, 2.6%"	3.35E-08	LYS2:ILV6:CIT2:THR4:LYS21:LYS20:KRS1:ARO1:ARO80:MET6:TRP5:ARO2:ARO8:DED81:MMF1:URA2:CPA2:BAT2:PUT3:MHT1:AAT2:MET17:ECM40:LEU4:YNL247W:LYS9:MET22:WRS1:CDC60:SAM4:ASN1:MET16	9097:9098:45944:9636:19856:46498:103:96:6207:6421:6897:19878:42538:6423:7047:6532:162:50667:6533:6429:6534:6536:19266:6537:19284:6555:9082:6807:9083:9086:6592:6101:42254:6430:2:42493:6436:19344:6541:6526:6097:6529:9072:6562:9073:9074:6566
6807	nitrogen compound metabolic process	"37 out of 329 genes, 11.2%"	"252 out of 7291 background genes, 3.5%"	9.76E-08	LYS2:ILV6:CIT2:THR4:LYS21:LYS20:KRS1:ARO1:ARO80:MET6:TRP5:ARO2:ARO8:VID30:DED81:MMF1:URA2:CPA2:BAT2:PUT3:MHT1:AAT2:CTS1:MET17:FMS1:ECM40:LEU4:YNL247W:LYS9:MET22:WRS1:CDC60:SAM4:SPE3:MEP3:ASN1:MET16	8295:9097:9098:45944:9636:19856:46498:103:96:6207:6421:6897:19878:42538:6423:7047:6532:162:50667:6533:6429:6534:6536:19266:6537:19284:6555:9082:6807:9083:6808:9086:6592:6101:6032:6598:43161:42254:7109:6430:7039:2:15940:42493:6436:19344:6541:6526:6097:6529:45721:9072:15696:6562:9073:9074:19740:6566
9308	amine metabolic process	"35 out of 329 genes, 10.6%"	"231 out of 7291 background genes, 3.2%"	1.33E-07	LYS2:ILV6:CIT2:THR4:LYS21:LYS20:KRS1:ARO1:ARO80:MET6:TRP5:ARO2:ARO8:DED81:MMF1:URA2:CPA2:BAT2:PUT3:MHT1:AAT2:CTS1:MET17:FMS1:ECM40:LEU4:YNL247W:LYS9:MET22:WRS1:CDC60:SAM4:SPE3:ASN1:MET16	8295:9097:9098:45944:9636:19856:46498:103:96:6207:6421:6897:19878:42538:6423:7047:6532:162:50667:6533:6429:6534:6536:19266:6537:19284:6555:9082:6807:9083:9086:6592:6101:6032:6598:42254:7109:6430:2:15940:42493:6436:19344:6541:6526:6097:6529:9072:6562:9073:9074:6566
19752	carboxylic acid metabolic process	"41 out of 329 genes, 12.5%"	"317 out of 7291 background genes, 4.3%"	5.02E-07	LYS2:PGI1:ILV6:CIT2:THR4:LYS21:LYS20:KRS1:ARO1:ARO80:DLD3:ALD5:MET6:TRP5:ARO2:ARO8:VID30:DED81:MMF1:URA2:CPA2:BAT2:PUT3:FBA1:MHT1:AAT2:MET17:ECM40:LEU4:YNL247W:ACC1:LYS9:BIO4:MET22:WRS1:MDH2:CDC60:FAS2:SAM4:ASN1:MET16	9097:9098:45944:9636:19856:46498:103:96:6207:6118:6421:6897:19878:42538:6423:7047:6532:162:50667:6606:6533:6429:6534:6089:6536:19266:6537:19284:6555:9082:6807:9083:6808:9086:6592:6101:43161:42254:6108:9102:6430:7039:19413:2:6998:6094:42493:6436:19344:6541:6096:6526:6097:6098:6633:6529:45721:9072:6562:9073:9074:6566
6082	organic acid metabolic process	"41 out of 329 genes, 12.5%"	"317 out of 7291 background genes, 4.3%"	5.02E-07	LYS2:PGI1:ILV6:CIT2:THR4:LYS21:LYS20:KRS1:ARO1:ARO80:DLD3:ALD5:MET6:TRP5:ARO2:ARO8:VID30:DED81:MMF1:URA2:CPA2:BAT2:PUT3:FBA1:MHT1:AAT2:MET17:ECM40:LEU4:YNL247W:ACC1:LYS9:BIO4:MET22:WRS1:MDH2:CDC60:FAS2:SAM4:ASN1:MET16	9097:9098:45944:9636:19856:46498:103:96:6207:6118:6421:6897:19878:42538:6423:7047:6532:162:50667:6606:6533:6429:6534:6089:6536:19266:6537:19284:6555:9082:6807:9083:6808:9086:6592:6101:43161:42254:6108:9102:6430:7039:19413:2:6998:6094:42493:6436:19344:6541:6096:6526:6097:6098:6633:6529:45721:9072:6562:9073:9074:6566
9309	amine biosynthetic process	"21 out of 329 genes, 6.4%"	"115 out of 7291 background genes, 1.6%"	2.66E-05	LYS2:ILV6:CIT2:LYS21:LYS20:ARO1:MET6:TRP5:ARO2:MMF1:CPA2:BAT2:AAT2:MET17:ECM40:LEU4:LYS9:MET22:SAM4:SPE3:ASN1	8295:9097:9098:9636:46498:103:19878:42538:7047:6532:162:50667:6533:6536:19266:6537:19284:6555:9082:6807:9083:9086:6592:6101:2:15940:42493:19344:6526:6097:6529:9073
44271	nitrogen compound biosynthetic process	"21 out of 329 genes, 6.4%"	"116 out of 7291 background genes, 1.6%"	3.11E-05	LYS2:ILV6:CIT2:LYS21:LYS20:ARO1:MET6:TRP5:ARO2:MMF1:CPA2:BAT2:AAT2:MET17:ECM40:LEU4:LYS9:MET22:SAM4:SPE3:ASN1	8295:9097:9098:9636:46498:103:19878:42538:7047:6532:162:50667:6533:6536:19266:6537:19284:6555:9082:6807:9083:9086:6592:6101:2:15940:42493:19344:6526:6097:6529:9073
8652	amino acid biosynthetic process	"20 out of 329 genes, 6.1%"	"106 out of 7291 background genes, 1.5%"	3.21E-05	LYS2:ILV6:CIT2:LYS21:LYS20:ARO1:MET6:TRP5:ARO2:MMF1:CPA2:BAT2:AAT2:MET17:ECM40:LEU4:LYS9:MET22:SAM4:ASN1	9097:9098:9636:46498:103:19878:42538:7047:6532:162:50667:6533:6536:19266:6537:19284:6555:9082:6807:9083:9086:6592:6101:2:42493:19344:6526:6097:6529:9073
9067	aspartate family amino acid biosynthetic process	"9 out of 329 genes, 2.7%"	"20 out of 7291 background genes, 0.3%"	6.25E-05	LYS2:LYS21:LYS20:MET6:AAT2:LYS9:MET22:SAM4:ASN1	46498:103:19878:42538:6532:50667:6533:6536:19266:19284:6807:9086:42493:6529
9066	aspartate family amino acid metabolic process	"12 out of 329 genes, 3.6%"	"46 out of 7291 background genes, 0.6%"	0.00047	LYS2:THR4:LYS21:LYS20:MET6:AAT2:MET17:LYS9:MET22:SAM4:ASN1:MET16	9636:46498:103:6897:19878:42538:6532:50667:6533:6536:19266:19284:6555:6807:9086:42493:19344:6529:6566
32197	"transposition, RNA-mediated"	"17 out of 329 genes, 5.2%"	"95 out of 7291 background genes, 1.3%"	0.00076	YBR012W-A:YDR098C-A:YDR365W-A:YHL009W-B:YHR214C-C:YJR028W:YLR157C-A:YLR227W-A:YLR256W-A:YML040W:YML045W-A:YMR051C:YNL054W-A:YOL103W-A:YPR137C-A:YPR158C-C:YPR158W-A	32197
32196	transposition	"17 out of 329 genes, 5.2%"	"105 out of 7291 background genes, 1.4%"	0.0032	YBR012W-A:YDR098C-A:YDR365W-A:YHL009W-B:YHR214C-C:YJR028W:YLR157C-A:YLR227W-A:YLR256W-A:YML040W:YML045W-A:YMR051C:YNL054W-A:YOL103W-A:YPR137C-A:YPR158C-C:YPR158W-A	32197

YJM789 expressed higher than mean						
GOID	GO_term	Cluster frequency	Background frequency	P-value	Gene(s) annotated to the term	Directly Annotated GOID List
6091	generation of precursor metabolites and energy	"70 out of 669 genes, 10.5%"	"184 out of 7291 background genes, 2.5%"	3.73E-24	COX1:ATP6:COB:PET9:COR1:ATP1:COX9:DLD1:INH1:NTH1:TPS2:YDR115W:MRPL1:SDH4:TIM11:BCS1:ATP17:GLC3:RIP1:CYC7:HOR2:YPI1:QCR6:RMD9:PCL10:COX4:COX13:STF2:MRPS35:QCR9:QCR10:AAP1:COX23:KGD1:COX16:GSM1:QCR8:CYC1:UGP1:MCR1:PET10:PET309:COQ9:COX8:ATP18:COQ5:NDI1:COX14:ISF1:NDE1:MRPS17:COX7:PPA2:LRC6:COX5A:CYB5:CIT1:ATP19:ALG6:CYT1:IDH2:GDS1:ATP4:COX11:PCL8:ATP15:ATP20:MRPL51:GPH1:QCR2	19655:15986:5980:16226:6839:5981:6114:7005:6696:6116:43065:6118:6119:1300:9060:6461:9061:6537:15866:15867:43488:46356:723:6486:6011:6101:16126:16070:6102:6950:6103:6120:6121:6122:6970:5975:6123:5992:5993:5977:5978:17148:5979:6412:6413:6979:6078:6508:6470:6099:6490:51131:6744
6119	oxidative phosphorylation	"28 out of 669 genes, 4.2%"	"46 out of 7291 background genes, 0.6%"	3.45E-15	COX1:ATP6:COB:ATP1:COX9:INH1:SDH4:TIM11:ATP17:RIP1:QCR6:COX4:STF2:QCR9:QCR10:GSM1:QCR8:COX8:ATP18:NDI1:COX7:COX5A:ATP19:CYT1:ATP4:ATP15:ATP20:QCR2	15986:16226:6116:43065:6119:1300:9060:6461:6120:6121:6970:6122:6123:6099
16310	phosphorylation	"52 out of 669 genes, 7.8%"	"154 out of 7291 background genes, 2.1%"	1.05E-14	COX1:ATP6:COB:ALK2:FUS3:TEL1:ATP1:VPS15:COX9:DUN1:INH1:SDH4:TIM11:ATP17:PKH1:GIN4:RIP1:GAL83:RIM15:MOB2:CMK1:QCR6:COX4:STF2:KSS1:QCR9:QCR10:IRE1:LSB6:GSM1:YAK1:QCR8:HSL1:HOG1:COX8:ATP18:NDI1:CDC5:YPK2:RIM11:COX7:COX5A:ATP19:CKB2:CYT1:SKS1:ATP4:TPK2:ATP15:ATP20:DBF20:QCR2	15986:750:75:6873:77:6116:43065:78:6119:9749:6261:501:16572:7067:9060:6623:1324:30437:723:903:6950:82:6120:6121:729:6122:6123:86:43254:43433:40020:48017:1402:6099:1403:196:6020:16226:7004:46020:45944:30010:46854:43409:7117:6897:7049:1300:7155:6461:6356:15758:7265:6359:6468:921:6970:7120:7015:6972:6974:46685:7050:6975:45053:7126:7231:135:7163:51726:6508:7165:30968:30969:7096:16310
9060	aerobic respiration	"37 out of 669 genes, 5.5%"	"84 out of 7291 background genes, 1.2%"	2.69E-14	COX1:COB:PET9:COR1:DLD1:YDR115W:MRPL1:SDH4:BCS1:RIP1:QCR6:RMD9:COX4:COX13:MRPS35:QCR9:QCR10:COX23:KGD1:COX16:QCR8:PET10:PET309:COQ9:COQ5:COX14:ISF1:MRPS17:PPA2:LRC6:CIT1:ALG6:IDH2:GDS1:COX11:MRPL51:QCR2	6839:9060:9061:6486:723:16070:6121:6122:5975:6123:6412:6413:6099:6490:51131:6744:16226:7005:6461:6537:15866:43488:15867:46356:6101:6102:6103:17148
45333	cellular respiration	"37 out of 669 genes, 5.5%"	"90 out of 7291 background genes, 1.2%"	4.29E-13	COX1:COB:PET9:COR1:DLD1:YDR115W:MRPL1:SDH4:BCS1:RIP1:QCR6:RMD9:COX4:COX13:MRPS35:QCR9:QCR10:COX23:KGD1:COX16:QCR8:PET10:PET309:COQ9:COQ5:COX14:ISF1:MRPS17:PPA2:LRC6:CIT1:ALG6:IDH2:GDS1:COX11:MRPL51:QCR2	6839:9060:9061:6486:723:16070:6121:6122:5975:6123:6412:6413:6099:6490:51131:6744:16226:7005:6461:6537:15866:43488:15867:46356:6101:6102:6103:17148
15980	energy derivation by oxidation of organic compounds	"48 out of 669 genes, 7.2%"	"146 out of 7291 background genes, 2.0%"	6.79E-13	COX1:COB:PET9:COR1:DLD1:NTH1:TPS2:YDR115W:MRPL1:SDH4:BCS1:GLC3:RIP1:HOR2:YPI1:QCR6:RMD9:PCL10:COX4:COX13:MRPS35:QCR9:QCR10:AAP1:COX23:KGD1:COX16:QCR8:UGP1:PET10:PET309:COQ9:COQ5:COX14:ISF1:NDE1:MRPS17:PPA2:LRC6:CIT1:ALG6:IDH2:GDS1:COX11:PCL8:MRPL51:GPH1:QCR2	19655:6839:6114:6116:9060:9061:6486:723:6011:16070:6950:6121:6122:5975:6123:5977:5978:5979:6412:6413:6099:6490:51131:6744:5980:16226:5981:7005:1300:6461:6537:15866:43488:15867:46356:6101:6102:6103:6970:5992:5993:17148:6078:6508:6470
6793	phosphorus metabolic process	"59 out of 669 genes, 8.8%"	"210 out of 7291 background genes, 2.9%"	1.07E-12	COX1:ATP6:COB:ALK2:FUS3:TEL1:ATP1:VPS15:PTC1:COX9:DUN1:INH1:SDH4:TIM11:ATP17:PKH1:GIN4:RIP1:GAL83:PTP3:RIM15:MOB2:YPI1:CMK1:QCR6:COX4:CDC55:STF2:KSS1:QCR9:QCR10:INM1:IRE1:INP51:LSB6:GSM1:YAK1:QCR8:HSL1:SAP190:HOG1:COX8:ATP18:NDI1:CDC5:YPK2:RIM11:COX7:COX5A:ATP19:CKB2:CYT1:SKS1:ATP4:TPK2:ATP15:ATP20:DBF20:QCR2	16311:15986:750:75:6873:77:6116:43065:78:6119:1100:9749:6261:501:16572:7067:9060:6623:1324:30437:723:903:6950:6120:82:6121:729:6122:6123:86:5977:43254:43433:6412:40020:1:31929:48017:1402:6099:1403:6388:196:6020:16226:7004:45944:46020:30010:46854:46855:46856:43409:7117:6897:7047:7049:1300:7155:6461:6356:15758:7265:6359:6468:921:6970:6972:7015:7120:46685:6974:6975:7050:7124:45053:7231:7126:135:51726:7163:6508:30968:7165:30969:7094:173:6470:7096:16310
6796	phosphate metabolic process	"59 out of 669 genes, 8.8%"	"210 out of 7291 background genes, 2.9%"	1.07E-12	COX1:ATP6:COB:ALK2:FUS3:TEL1:ATP1:VPS15:PTC1:COX9:DUN1:INH1:SDH4:TIM11:ATP17:PKH1:GIN4:RIP1:GAL83:PTP3:RIM15:MOB2:YPI1:CMK1:QCR6:COX4:CDC55:STF2:KSS1:QCR9:QCR10:INM1:IRE1:INP51:LSB6:GSM1:YAK1:QCR8:HSL1:SAP190:HOG1:COX8:ATP18:NDI1:CDC5:YPK2:RIM11:COX7:COX5A:ATP19:CKB2:CYT1:SKS1:ATP4:TPK2:ATP15:ATP20:DBF20:QCR2	16311:15986:750:75:6873:77:6116:43065:78:6119:1100:9749:6261:501:16572:7067:9060:6623:1324:30437:723:903:6950:6120:82:6121:729:6122:6123:86:5977:43254:43433:6412:40020:1:31929:48017:1402:6099:1403:6388:196:6020:16226:7004:45944:46020:30010:46854:46855:46856:43409:7117:6897:7047:7049:1300:7155:6461:6356:15758:7265:6359:6468:921:6970:6972:7015:7120:46685:6974:6975:7050:7124:45053:7231:7126:135:51726:7163:6508:30968:7165:30969:7094:173:6470:7096:16310
6118	electron transport	"20 out of 669 genes, 3.0%"	"33 out of 7291 background genes, 0.5%"	2.84E-10	COX1:COB:COX9:SDH4:RIP1:CYC7:QCR6:COX4:QCR9:QCR10:QCR8:CYC1:MCR1:COX8:NDI1:COX7:COX5A:CYB5:CYT1:QCR2	6696:6116:43065:6118:6119:9060:6120:6121:6122:6123:6099:16226:1300:16126:6979
42773	ATP synthesis coupled electron transport	"16 out of 669 genes, 2.4%"	"25 out of 7291 background genes, 0.3%"	2.25E-08	COX1:COB:COX9:SDH4:RIP1:QCR6:COX4:QCR9:QCR10:QCR8:COX8:NDI1:COX7:COX5A:CYT1:QCR2	6116:43065:6119:9060:6120:6121:6122:6123:6099:16226:1300
42775	organelle ATP synthesis coupled electron transport	"16 out of 669 genes, 2.4%"	"25 out of 7291 background genes, 0.3%"	2.25E-08	COX1:COB:COX9:SDH4:RIP1:QCR6:COX4:QCR9:QCR10:QCR8:COX8:NDI1:COX7:COX5A:CYT1:QCR2	6116:43065:6119:9060:6120:6121:6122:6123:6099:16226:1300
51186	cofactor metabolic process	"40 out of 669 genes, 6.0%"	"171 out of 7291 background genes, 2.3%"	1.96E-05	ATP6:ACH1:ATP1:GPD1:FAD1:MDH3:INH1:HEM12:SDH4:TIM11:ATP17:YDR531W:GTT3:ISD11:PNC1:HEM2:STF2:QCR9:COQ6:KGD1:GTT1:ACP1:MET1:ACS2:COQ9:HMX1:GLO1:ATP18:COQ5:NDI1:NDE1:GTO3:CIT1:ATP19:VHS3:IDH2:DFR1:ATP4:ATP15:ATP20	19655:15986:43065:6116:103:6879:6083:6084:6085:16573:9060:183:6735:82:6120:6121:6122:30004:42167:9105:6348:6097:6099:6635:6744:6747:6749:16226:6783:19243:1300:1302:6461:19354:15937:6537:19358:46356:9086:6101:6102:6103:6970:6108:6973:6760
6122	"mitochondrial electron transport, ubiquinol to cytochrome c"	"8 out of 669 genes, 1.2%"	"9 out of 7291 background genes, 0.1%"	4.56E-05	COB:RIP1:QCR6:QCR9:QCR10:QCR8:CYT1:QCR2	6119:9060:6122:16226
6732	coenzyme metabolic process	"34 out of 669 genes, 5.1%"	"137 out of 7291 background genes, 1.9%"	5.03E-05	ATP6:ACH1:ATP1:GPD1:FAD1:MDH3:INH1:SDH4:TIM11:ATP17:YDR531W:GTT3:PNC1:STF2:COQ6:KGD1:GTT1:ACP1:ACS2:COQ9:GLO1:ATP18:COQ5:NDI1:NDE1:GTO3:CIT1:ATP19:VHS3:IDH2:DFR1:ATP4:ATP15:ATP20	19655:15986:43065:6116:6083:6084:6085:16573:9060:183:6735:82:6120:6121:30004:9105:6348:6097:6099:6635:6744:6747:6749:19243:1300:1302:6461:15937:6537:19358:46356:6101:6102:6103:6970:6108:6973:6760
15985	"energy coupled proton transport, down electrochemical gradient"	"11 out of 669 genes, 1.6%"	"20 out of 7291 background genes, 0.3%"	0.00032	ATP6:ATP1:INH1:TIM11:ATP17:STF2:ATP18:ATP19:ATP4:ATP15:ATP20	15986:6461:6970
15986	ATP synthesis coupled proton transport	"11 out of 669 genes, 1.6%"	"20 out of 7291 background genes, 0.3%"	0.00032	ATP6:ATP1:INH1:TIM11:ATP17:STF2:ATP18:ATP19:ATP4:ATP15:ATP20	15986:6461:6970
6753	nucleoside phosphate metabolic process	"11 out of 669 genes, 1.6%"	"20 out of 7291 background genes, 0.3%"	0.00032	ATP6:ATP1:INH1:TIM11:ATP17:STF2:ATP18:ATP19:ATP4:ATP15:ATP20	15986:6461:6970
6754	ATP biosynthetic process	"11 out of 669 genes, 1.6%"	"20 out of 7291 background genes, 0.3%"	0.00032	ATP6:ATP1:INH1:TIM11:ATP17:STF2:ATP18:ATP19:ATP4:ATP15:ATP20	15986:6461:6970
46034	ATP metabolic process	"11 out of 669 genes, 1.6%"	"21 out of 7291 background genes, 0.3%"	0.00061	ATP6:ATP1:INH1:TIM11:ATP17:STF2:ATP18:ATP19:ATP4:ATP15:ATP20	15986:6461:6970
9145	purine nucleoside triphosphate biosynthetic process	"11 out of 669 genes, 1.6%"	"22 out of 7291 background genes, 0.3%"	0.00112	ATP6:ATP1:INH1:TIM11:ATP17:STF2:ATP18:ATP19:ATP4:ATP15:ATP20	15986:6461:6970
9206	purine ribonucleoside triphosphate biosynthetic process	"11 out of 669 genes, 1.6%"	"22 out of 7291 background genes, 0.3%"	0.00112	ATP6:ATP1:INH1:TIM11:ATP17:STF2:ATP18:ATP19:ATP4:ATP15:ATP20	15986:6461:6970
7165	signal transduction	"42 out of 669 genes, 6.3%"	"213 out of 7291 background genes, 2.9%"	0.00137	FUS3:YBL055C:SLM4:VPS15:COS111:PTC1:AFR1:STE5:MTH1:DPP1:GIC2:DFM1:PKH3:PKH1:GAL83:PTP3:BEM2:CMK1:GPG1:PDE1:MSB2:KSS1:YPP1:IRE1:INP51:BCY1:LSB6:FAR1:STE18:STE3:SAP190:HOG1:SPH1:SST2:CMP2:LST8:RGA1:LCB4:STE4:MF(ALPHA)1:TPK2:RHO1	16311:46580:750:6873:754:755:30036:6623:723:6665:82:43254:43433:767:6309:1:31929:19236:226:48017:42493:6810:1402:1403:6388:196:8277:6020:45944:46020:30010:46854:1558:30950:31930:46856:43409:7117:7118:6897:7119:6898:31684:7047:7155:165:7264:15758:7265:7266:6644:31505:6468:19933:6970:16237:7015:6972:7120:7121:46685:7050:7124:45053:7231:7232:6979:30968:7165:30969:173:6470:7096:8361:19722
7154	cell communication	"44 out of 669 genes, 6.6%"	"228 out of 7291 background genes, 3.1%"	0.00141	FUS3:YBL055C:SLM4:VPS15:COS111:PTC1:AFR1:STE5:MTH1:DPP1:GIC2:DFM1:PKH3:PKH1:GAL83:PTP3:BEM2:CMK1:GPG1:PDE1:MSB2:KSS1:YPP1:IRE1:INP51:BCY1:LSB6:FAR1:STE18:MSN4:STE3:SAP190:HOG1:SPH1:SST2:CMP2:MSN2:LST8:RGA1:LCB4:STE4:MF(ALPHA)1:TPK2:RHO1	16311:46580:750:6873:754:755:30036:50826:6623:1324:51599:723:6665:6950:82:43254:43433:767:6309:1:31929:19236:43618:226:48017:42493:6810:1402:1403:6388:196:8277:6020:45944:46020:30010:46854:1558:30950:31930:46856:43409:7117:7118:6897:7119:6898:31684:7047:7155:1302:165:7264:15758:7265:7266:6644:31505:6468:19933:6970:42149:16237:7015:6972:7120:7121:46685:7050:7124:45053:7231:7232:6979:30968:7165:30969:173:6470:10286:7096:8361:19722
9144	purine nucleoside triphosphate metabolic process	"11 out of 669 genes, 1.6%"	"23 out of 7291 background genes, 0.3%"	0.00198	ATP6:ATP1:INH1:TIM11:ATP17:STF2:ATP18:ATP19:ATP4:ATP15:ATP20	15986:6461:6970
9205	purine ribonucleoside triphosphate metabolic process	"11 out of 669 genes, 1.6%"	"23 out of 7291 background genes, 0.3%"	0.00198	ATP6:ATP1:INH1:TIM11:ATP17:STF2:ATP18:ATP19:ATP4:ATP15:ATP20	15986:6461:6970
19236	response to pheromone	"24 out of 669 genes, 3.6%"	"94 out of 7291 background genes, 1.3%"	0.00287	FUS3:KAR4:HBT1:AFR1:STE5:PTP3:FAR7:KSS1:YPP1:STE12:PRM10:FAR1:SAG1:STE18:PRR1:STE3:HOG1:SST2:PRM6:CMP2:AGA1:RGA1:STE4:MF(ALPHA)1	750:751:752:753:6873:754:755:6623:80:43433:767:19236:1402:7329:1403:31138:8277:45944:46020:30010:43409:7118:7119:6898:31684:7264:165:6468:742:7015:6972:747:46685:7050:7124:7231:7126:7165:173:6470
15992	proton transport	"11 out of 669 genes, 1.6%"	"24 out of 7291 background genes, 0.3%"	0.00335	ATP6:ATP1:INH1:TIM11:ATP17:STF2:ATP18:ATP19:ATP4:ATP15:ATP20	15986:6461:6970
6818	hydrogen transport	"11 out of 669 genes, 1.6%"	"24 out of 7291 background genes, 0.3%"	0.00335	ATP6:ATP1:INH1:TIM11:ATP17:STF2:ATP18:ATP19:ATP4:ATP15:ATP20	15986:6461:6970
9201	ribonucleoside triphosphate biosynthetic process	"11 out of 669 genes, 1.6%"	"24 out of 7291 background genes, 0.3%"	0.00335	ATP6:ATP1:INH1:TIM11:ATP17:STF2:ATP18:ATP19:ATP4:ATP15:ATP20	15986:6461:6970
9199	ribonucleoside triphosphate metabolic process	"11 out of 669 genes, 1.6%"	"25 out of 7291 background genes, 0.3%"	0.00549	ATP6:ATP1:INH1:TIM11:ATP17:STF2:ATP18:ATP19:ATP4:ATP15:ATP20	15986:6461:6970
31137	regulation of conjugation with cellular fusion	"12 out of 669 genes, 1.8%"	"30 out of 7291 background genes, 0.4%"	0.00676	FUS3:AFR1:STE5:PTP3:KSS1:FAR1:STE18:PRR1:STE3:RGA1:STE4:MF(ALPHA)1	750:755:43433:767:1402:1403:31138:8277:46020:30010:43409:7118:7119:31684:7264:6468:7015:7050:7124:173:6470
46999	regulation of conjugation	"12 out of 669 genes, 1.8%"	"30 out of 7291 background genes, 0.4%"	0.00676	FUS3:AFR1:STE5:PTP3:KSS1:FAR1:STE18:PRR1:STE3:RGA1:STE4:MF(ALPHA)1	750:755:43433:767:1402:1403:31138:8277:46020:30010:43409:7118:7119:31684:7264:6468:7015:7050:7124:173:6470
51704	multi-organism process	"29 out of 669 genes, 4.3%"	"133 out of 7291 background genes, 1.8%"	0.00836	FLO9:FLO1:FUS3:KAR4:HBT1:AFR1:STE5:PTP3:FAR7:KSS1:STE12:FLO5:MUC1:PRM10:FAR1:SAG1:STE18:PRR1:STE3:SST2:PRM6:CMP2:SCW10:AGA1:CKB2:RGA1:STE4:MF(ALPHA)1:AXL1	750:751:752:753:6873:754:755:501:80:82:86:43433:767:7323:19236:1402:7329:1403:31138:8277:30447:46020:30010:42710:16337:43409:7118:7119:31684:6356:7264:6359:6468:742:7120:7015:747:6974:7050:7124:7126:7165:173:6470:282

YPS1009 expressed lower than mean						
GOID	GO_term	Cluster frequency	Background frequency	P-value	Gene(s) annotated to the term	Directly Annotated GOID List
32197	"transposition, RNA-mediated"	"81 out of 402 genes, 20.1%"	"95 out of 7291 background genes, 1.3%"	2.80E-87	YAR009C:YAR010C:YBL005W-A:YBL005W-B:YBR012W-A:YBR012W-B:YCL019W:YCL020W:YDR034C-C:YDR034C-D:YDR098C-A:YDR098C-B:YDR170W-A:YDR210W-A:YDR210W-B:YDR261C-C:YDR261C-D:YDR261W-A:YDR261W-B:YDR316W-A:YDR316W-B:YDR365W-A:YDR365W-B:YER137C-A:YER138C:YER159C-A:YER160C:YFL002W-A:YFL002W-B:YGR027W-A:YGR027W-B:YGR038C-A:YGR038C-B:YGR161C-C:YGR161C-D:YGR161W-A:YGR161W-B:YHL009W-B:YHR214C-B:YHR214C-C:YJR026W:YJR027W:YJR028W:YJR029W:YLR035C-A:YLR157C-A:YLR157C-B:YLR227W-A:YLR227W-B:YLR256W-A:YLR410W-A:YLR410W-B:YML039W:YML040W:YML045W:YML045W-A:YMR045C:YMR046C:YMR050C:YMR051C:YNL054W-A:YNL054W-B:YNL284C-A:YNL284C-B:YOL103W-A:YOL103W-B:YOR142W-A:YOR142W-B:YOR192C-A:YOR192C-B:YOR343W-A:YOR343W-B:YPL060C-A:YPL257W-A:YPL257W-B:YPR137C-A:YPR137C-B:YPR158C-C:YPR158C-D:YPR158W-A:YPR158W-B	32197
32196	transposition	"84 out of 402 genes, 20.9%"	"105 out of 7291 background genes, 1.4%"	5.63E-86	YAR009C:YAR010C:YBL005W-A:YBL005W-B:YBR012W-A:YBR012W-B:YCL019W:YCL020W:YDR034C-C:YDR034C-D:YDR098C-A:YDR098C-B:YDR170W-A:YDR210W-A:YDR210W-B:YDR261C-C:YDR261C-D:YDR261W-A:YDR261W-B:YDR316W-A:YDR316W-B:YDR365W-A:YDR365W-B:YER137C-A:YER138C:YER159C-A:YER160C:YFL002W-A:YFL002W-B:YGR027W-A:YGR027W-B:YGR038C-A:YGR038C-B:YGR161C-C:YGR161C-D:YGR161W-A:YGR161W-B:YHL009W-B:RTT107:YHR214C-B:YHR214C-C:YJR026W:YJR027W:YJR028W:YJR029W:YLR035C-A:YLR157C-A:YLR157C-B:YLR227W-A:YLR227W-B:YLR256W-A:YLR410W-A:YLR410W-B:YML039W:YML040W:YML045W:YML045W-A:YMR045C:YMR046C:YMR050C:YMR051C:YNL054W-A:YNL054W-B:YNL284C-A:YNL284C-B:YOL103W-A:YOL103W-B:YOR142W-A:YOR142W-B:ELG1:YOR192C-A:YOR192C-B:YOR343W-A:YOR343W-B:YPL060C-A:YPL257W-A:YPL257W-B:YPR137C-A:YPR137C-B:YPR158C-C:YPR158C-D:YPR158W-A:YPR158W-B:MMS1	723:6260:335:724:6302:32197:6281:45910
722	telomere maintenance via recombination	"9 out of 402 genes, 2.2%"	"19 out of 7291 background genes, 0.3%"	0.0002	YRF1-1:YRF1-2:YRF1-3:YRF1-4:YRF1-5:RAD52:RAD50:YRF1-6:YRF1-7	723:707:6301:45002:6303:45003:32078:42138:727:706:7126:730:722

YPS1009 expressed higher than mean						
GOID	GO_term	Cluster frequency	Background frequency	P-value	Gene(s) annotated to the term	Directly Annotated GOID List
16125	sterol metabolic process	"17 out of 189 genes, 9.0%"	"42 out of 7291 background genes, 0.6%"	3.96E-14	ERG28:ERG26:ERG11:YEH1:YEH2:ERG3:ERG27:ARV1:ERG6:HMG1:ERG5:ERG2:ERG12:ERG8:CYB5:MVD1:ERG10	723:16125:6665:16126:15918:8299:6696:6118:32:6897
8202	steroid metabolic process	"17 out of 189 genes, 9.0%"	"43 out of 7291 background genes, 0.6%"	6.41E-14	ERG28:ERG26:ERG11:YEH1:YEH2:ERG3:ERG27:ARV1:ERG6:HMG1:ERG5:ERG2:ERG12:ERG8:CYB5:MVD1:ERG10	723:16125:6665:16126:15918:8299:6696:6118:32:6897
6091	generation of precursor metabolites and energy	"29 out of 189 genes, 15.3%"	"184 out of 7291 background genes, 2.5%"	1.03E-12	COX1:ATP6:COX2:COR1:YDR115W:MRPL1:ATP5:TIM11:QCR7:RIP1:QCR6:MNP1:RMD9:COX13:MRPS35:QCR9:MAM33:QCR8:CYC1:PET10:PET309:COX8:AAC1:COX7:CYB5:MRPL22:CYT1:ATP20:QCR2	723:16126:16070:15986:6839:42493:16226:9060:6461:6122:17062:6123:6118:6119:43488:6412:6413
16126	sterol biosynthetic process	"14 out of 189 genes, 7.4%"	"32 out of 7291 background genes, 0.4%"	6.27E-12	ERG28:ERG26:ERG11:ERG3:ERG27:ERG6:HMG1:ERG5:ERG2:ERG12:ERG8:CYB5:MVD1:ERG10	723:16126:8299:6696:6118:6897
6694	steroid biosynthetic process	"14 out of 189 genes, 7.4%"	"32 out of 7291 background genes, 0.4%"	6.27E-12	ERG28:ERG26:ERG11:ERG3:ERG27:ERG6:HMG1:ERG5:ERG2:ERG12:ERG8:CYB5:MVD1:ERG10	723:16126:8299:6696:6118:6897
6696	ergosterol biosynthetic process	"13 out of 189 genes, 6.9%"	"26 out of 7291 background genes, 0.4%"	6.41E-12	ERG28:ERG26:ERG11:ERG3:ERG27:ERG6:HMG1:ERG5:ERG2:ERG12:ERG8:MVD1:ERG10	723:8299:6696:6897
8204	ergosterol metabolic process	"13 out of 189 genes, 6.9%"	"26 out of 7291 background genes, 0.4%"	6.41E-12	ERG28:ERG26:ERG11:ERG3:ERG27:ERG6:HMG1:ERG5:ERG2:ERG12:ERG8:MVD1:ERG10	723:8299:6696:6897
9060	aerobic respiration	"20 out of 189 genes, 10.6%"	"84 out of 7291 background genes, 1.2%"	9.09E-12	COX1:COX2:COR1:YDR115W:MRPL1:QCR7:RIP1:QCR6:MNP1:RMD9:COX13:MRPS35:QCR9:MAM33:QCR8:PET10:PET309:AAC1:MRPL22:QCR2	723:16070:6839:42493:16226:9060:6122:17062:6123:43488:6412:6413
45333	cellular respiration	"20 out of 189 genes, 10.6%"	"90 out of 7291 background genes, 1.2%"	3.77E-11	COX1:COX2:COR1:YDR115W:MRPL1:QCR7:RIP1:QCR6:MNP1:RMD9:COX13:MRPS35:QCR9:MAM33:QCR8:PET10:PET309:AAC1:MRPL22:QCR2	723:16070:6839:42493:16226:9060:6122:17062:6123:43488:6412:6413
6119	oxidative phosphorylation	"15 out of 189 genes, 7.9%"	"46 out of 7291 background genes, 0.6%"	1.22E-10	COX1:ATP6:COX2:ATP5:TIM11:QCR7:RIP1:QCR6:QCR9:QCR8:COX8:COX7:CYT1:ATP20:QCR2	15986:16226:9060:6461:6122:17062:6123:6119
6118	electron transport	"13 out of 189 genes, 6.9%"	"33 out of 7291 background genes, 0.5%"	3.01E-10	COX1:COX2:QCR7:RIP1:QCR6:QCR9:QCR8:CYC1:COX8:COX7:CYB5:CYT1:QCR2	16126:16226:9060:6122:17062:6123:6118:6119
42773	ATP synthesis coupled electron transport	"11 out of 189 genes, 5.8%"	"25 out of 7291 background genes, 0.3%"	4.52E-09	COX1:COX2:QCR7:RIP1:QCR6:QCR9:QCR8:COX8:COX7:CYT1:QCR2	16226:9060:6122:17062:6123:6119
42775	organelle ATP synthesis coupled electron transport	"11 out of 189 genes, 5.8%"	"25 out of 7291 background genes, 0.3%"	4.52E-09	COX1:COX2:QCR7:RIP1:QCR6:QCR9:QCR8:COX8:COX7:CYT1:QCR2	16226:9060:6122:17062:6123:6119
6122	"mitochondrial electron transport, ubiquinol to cytochrome c"	"7 out of 189 genes, 3.7%"	"9 out of 7291 background genes, 0.1%"	1.27E-07	QCR7:RIP1:QCR6:QCR9:QCR8:CYT1:QCR2	16226:9060:6122:17062:6119
15980	energy derivation by oxidation of organic compounds	"20 out of 189 genes, 10.6%"	"146 out of 7291 background genes, 2.0%"	4.26E-07	COX1:COX2:COR1:YDR115W:MRPL1:QCR7:RIP1:QCR6:MNP1:RMD9:COX13:MRPS35:QCR9:MAM33:QCR8:PET10:PET309:AAC1:MRPL22:QCR2	723:16070:6839:42493:16226:9060:6122:17062:6123:43488:6412:6413
8610	lipid biosynthetic process	"16 out of 189 genes, 8.5%"	"128 out of 7291 background genes, 1.8%"	8.47E-05	ERG28:ERG26:ERG11:GPI13:ERG3:ERG27:SUR4:ERG6:HMG1:ERG5:ERG2:ERG12:ERG8:CYB5:MVD1:ERG10	723:16126:6506:8299:6696:6633:6892:30148:6118:30497:6897
6066	alcohol metabolic process	"18 out of 189 genes, 9.5%"	"167 out of 7291 background genes, 2.3%"	0.00014	ERG28:ERG26:ERG11:YEH1:YEH2:ERG3:GAL2:ERG27:ARV1:ERG6:HMG1:ERG5:ERG2:ERG12:ERG8:CYB5:MVD1:ERG10	723:16125:6665:16126:6012:15918:8299:15757:6696:6118:32:6897
16310	phosphorylation	"17 out of 189 genes, 9.0%"	"154 out of 7291 background genes, 2.1%"	0.00021	COX1:ATP6:COX2:ATP5:TIM11:QCR7:RIP1:QCR6:QCR9:QCR8:HOG1:COX8:COX7:YGK3:CYT1:ATP20:QCR2	15986:6950:6508:16226:9060:6461:45944:46020:6122:17062:6123:6972:46685:6119:6468:7231
9058	biosynthetic process	"59 out of 189 genes, 31.2%"	"1251 out of 7291 background genes, 17.2%"	0.0006	ATP6:VAR1:MRPL16:MRPS9:ARO4:MRPL11:MRPL1:MRPL7:ATP5:TIM11:MRP1:RSM28:YDR531W:HYP2:ERG28:ERG26:MNP1:RMD9:MTO1:MRP13:MRPS35:RPS0A:ERG11:BAT1:COA1:RSM26:MRPL38:DPS1:GPI13:YEH2:ERG3:PET309:MEF1:ERG27:SPE4:SAM1:ADE13:SUR4:IMD3:MRPL4:ERG6:YML6:HMG1:ERG5:MRPL3:ERG2:ERG12:ERG8:MRPL33:CYB5:MRPL22:MRPL17:PHA2:SNO2:MVD1:GDH1:ERG10:YPL183W-A:ATP20	9094:45727:15986:8299:6696:6892:6400:6118:6897:9060:6461:15937:6537:30148:9228:6555:43488:9082:6556:9083:27:28:8535:723:16125:16126:16070:6597:30497:6412:6413:6414:6164:6506:6183:15940:42493:6633:6189:9073:32:8614
8152	metabolic process	"124 out of 189 genes, 65.6%"	"3581 out of 7291 background genes, 49.1%"	0.00139	COX1:ATP6:VAR1:COX2:MRPL16:COR1:POL30:MRPS9:ARO4:PET18:MRPL11:YDR115W:MRPL1:MRPL7:ATP5:TIM11:MRP1:HPT1:SLD5:RSM28:QCR7:YDR531W:RIP1:HYP2:ERG28:QCR6:ERG26:MNP1:RMD9:COX13:MTO1:COX18:MRP13:MRPS35:QCR9:RPS0A:ERG11:MAS2:MSC7:MNL1:BAT1:MAM33:IMP2':COA1:SDL1:TAD2:QCR8:CYC1:RSM26:MRPL38:PET10:DNM1:COX17:YEH1:DPS1:GPI13:PRP19:NSE1:YEH2:IRC25:SDO1:COX12:ERG3:PET309:FYV7:MEF1:GAL2:ERG27:SEN2:HOG1:RMP1:SPE4:ACS2:MAS1:SAM1:VTA1:TOS4:QRI5:HMX1:SEC13:YLR224W:ARV1:ADE13:SSQ1:SUR4:VID22:CCW14:COX8:DUS4:CDC73:IMD3:CAR2:MRPL4:ERG6:YML6:HMG1:ERG5:MRPL3:AAC1:ERG2:ERG12:GUA1:ERG8:COX7:MRPL33:CYB5:MRPL22:MRPL17:CAF40:ATP11:PHA2:SNO2:MVD1:YGK3:CYT1:MSC6:GDH1:ERG10:YPL088W:YPL183W-A:HFI1:SUT2:ATP20:QCR2	9094:15986:6839:30466:51260:8299:32461:398:9636:6696:6400:6118:6119:7131:6879:43248:6081:6511:6261:7064:16571:6085:16573:15918:9060:30148:30433:6627:6555:6556:6379:9069:723:6665:6012:16070:6950:6772:6880:83:6597:6122:5975:6301:6123:42167:42273:6888:6412:6413:6414:7039:6164:45324:1:6272:6999:42493:6273:6348:6527:6633:9073:266:6388:32511:45727:54:32263:32264:16226:45944:46020:7005:17062:6310:6892:6897:7047:15680:6280:6281:6461:15757:6357:6284:15937:6537:9228:43488:9082:6289:9083:27:6468:6396:28:8283:8535:16125:16126:6972:46685:33615:30497:7231:46037:6506:6183:15940:6508:6364:16568:6366:6900:6189:6368:32:8614:6298:462
44255	cellular lipid metabolic process	"19 out of 189 genes, 10.1%"	"222 out of 7291 background genes, 3.0%"	0.00219	ERG28:ERG26:ERG11:YEH1:GPI13:YEH2:ERG3:ERG27:ARV1:SUR4:ERG6:HMG1:ERG5:ERG2:ERG12:ERG8:CYB5:MVD1:ERG10	8299:6696:6118:15918:30148:723:6665:6633:6892:6897:16125:16126:30497:6506:32
6629	lipid metabolic process	"19 out of 189 genes, 10.1%"	"235 out of 7291 background genes, 3.2%"	0.00504	ERG28:ERG26:ERG11:YEH1:GPI13:YEH2:ERG3:ERG27:ARV1:SUR4:ERG6:HMG1:ERG5:ERG2:ERG12:ERG8:CYB5:MVD1:ERG10	8299:6696:6118:15918:30148:723:6665:6633:6892:6897:16125:16126:30497:6506:32

YPS163 expressed lower than mean						
GOID	GO_term	Cluster frequency	Background frequency	P-value	Gene(s) annotated to the term	Directly Annotated GOID List
32197	"transposition, RNA-mediated"	"79 out of 297 genes, 26.6%"	"95 out of 7291 background genes, 1.3%"	5.94E-95	YAR009C:YAR010C:YBL005W-A:YBL005W-B:YBR012W-A:YBR012W-B:YCL019W:YCL020W:YDR034C-C:YDR034C-D:YDR098C-A:YDR098C-B:YDR170W-A:YDR210W-A:YDR210W-B:YDR261C-C:YDR261C-D:YDR261W-A:YDR261W-B:YDR316W-A:YDR316W-B:YDR365W-A:YDR365W-B:YER137C-A:YER138C:YER159C-A:YER160C:YFL002W-A:YFL002W-B:YGR027W-A:YGR027W-B:YGR038C-A:YGR038C-B:YGR161C-C:YGR161C-D:YGR161W-A:YGR161W-B:YHR214C-B:YHR214C-C:YJR026W:YJR027W:YJR028W:YJR029W:YLR035C-A:YLR157C-A:YLR157C-B:YLR227W-A:YLR227W-B:YLR256W-A:YLR410W-A:YLR410W-B:YML039W:YML040W:YML045W:YML045W-A:YMR045C:YMR046C:YMR050C:YMR051C:YNL054W-A:YNL054W-B:YNL284C-A:YNL284C-B:YOL103W-A:YOL103W-B:YOR142W-A:YOR142W-B:YOR192C-A:YOR192C-B:YOR343W-A:YOR343W-B:YPL257W-A:YPL257W-B:YPR137C-A:YPR137C-B:YPR158C-C:YPR158C-D:YPR158W-A:YPR158W-B	32197
32196	transposition	"79 out of 297 genes, 26.6%"	"105 out of 7291 background genes, 1.4%"	2.38E-88	YAR009C:YAR010C:YBL005W-A:YBL005W-B:YBR012W-A:YBR012W-B:YCL019W:YCL020W:YDR034C-C:YDR034C-D:YDR098C-A:YDR098C-B:YDR170W-A:YDR210W-A:YDR210W-B:YDR261C-C:YDR261C-D:YDR261W-A:YDR261W-B:YDR316W-A:YDR316W-B:YDR365W-A:YDR365W-B:YER137C-A:YER138C:YER159C-A:YER160C:YFL002W-A:YFL002W-B:YGR027W-A:YGR027W-B:YGR038C-A:YGR038C-B:YGR161C-C:YGR161C-D:YGR161W-A:YGR161W-B:YHR214C-B:YHR214C-C:YJR026W:YJR027W:YJR028W:YJR029W:YLR035C-A:YLR157C-A:YLR157C-B:YLR227W-A:YLR227W-B:YLR256W-A:YLR410W-A:YLR410W-B:YML039W:YML040W:YML045W:YML045W-A:YMR045C:YMR046C:YMR050C:YMR051C:YNL054W-A:YNL054W-B:YNL284C-A:YNL284C-B:YOL103W-A:YOL103W-B:YOR142W-A:YOR142W-B:YOR192C-A:YOR192C-B:YOR343W-A:YOR343W-B:YPL257W-A:YPL257W-B:YPR137C-A:YPR137C-B:YPR158C-C:YPR158C-D:YPR158W-A:YPR158W-B	32197
43562	cellular response to nitrogen levels	"4 out of 297 genes, 1.3%"	"5 out of 7291 background genes, 0.1%"	0.00896	ASP3-1:ASP3-2:ASP3-3:ASP3-4	6995:6530
6314	intron homing	"4 out of 297 genes, 1.3%"	"5 out of 7291 background genes, 0.1%"	0.00896	AI1:AI4:AI5_ALPHA:SCEI	6397:45333:6314:6315:6316:8380
6530	asparagine catabolic process	"4 out of 297 genes, 1.3%"	"5 out of 7291 background genes, 0.1%"	0.00896	ASP3-1:ASP3-2:ASP3-3:ASP3-4	6995:6530
6995	cellular response to nitrogen starvation	"4 out of 297 genes, 1.3%"	"5 out of 7291 background genes, 0.1%"	0.00896	ASP3-1:ASP3-2:ASP3-3:ASP3-4	6995:6530

YPS163 expressed higher than mean						
GOID	GO_term	Cluster frequency	Background frequency	P-value	Gene(s) annotated to the term	Directly Annotated GOID List
6091	generation of precursor metabolites and energy	"42 out of 186 genes, 22.6%"	"184 out of 7291 background genes, 2.5%"	1.39E-26	COX1:ATP6:PET9:COR1:DLD1:INH1:YDR115W:MRPL1:RSM24:ATP5:TIM11:QCR7:RIP1:QCR6:MNP1:RMD9:COX4:COX13:MRPS35:QCR9:QCR10:COX6:MAM33:QCR8:CYC1:MCR1:PET10:COX8:NDI1:AAC1:NDE1:MRPS17:COX7:LRC6:COX5A:CYB5:ATP19:CYT1:ATP4:ATP20:MRPL51:QCR2	723:16126:19655:15986:6120:16226:6839:6122:17062:6123:5975:6696:6116:43065:6118:6119:6412:6413:6979:1300:42493:9060:6461:9061:15866:43488:15867
6119	oxidative phosphorylation	"22 out of 186 genes, 11.8%"	"46 out of 7291 background genes, 0.6%"	5.13E-21	COX1:ATP6:INH1:ATP5:TIM11:QCR7:RIP1:QCR6:COX4:QCR9:QCR10:COX6:QCR8:COX8:NDI1:COX7:COX5A:ATP19:CYT1:ATP4:ATP20:QCR2	15986:6120:16226:6122:17062:6123:6116:43065:6119:1300:9060:6461
6118	electron transport	"18 out of 186 genes, 9.7%"	"33 out of 7291 background genes, 0.5%"	2.97E-18	COX1:QCR7:RIP1:QCR6:COX4:QCR9:QCR10:COX6:QCR8:CYC1:MCR1:COX8:NDI1:COX7:COX5A:CYB5:CYT1:QCR2	16126:6120:16226:6122:17062:6696:6123:6116:43065:6118:6119:6979:1300:9060
9060	aerobic respiration	"25 out of 186 genes, 13.4%"	"84 out of 7291 background genes, 1.2%"	5.33E-18	COX1:PET9:COR1:DLD1:YDR115W:MRPL1:RSM24:QCR7:RIP1:QCR6:MNP1:RMD9:COX4:COX13:MRPS35:QCR9:QCR10:MAM33:QCR8:PET10:AAC1:MRPS17:LRC6:MRPL51:QCR2	723:16226:6839:6122:17062:5975:6123:6412:6413:42493:9060:9061:15866:43488:15867
45333	cellular respiration	"25 out of 186 genes, 13.4%"	"90 out of 7291 background genes, 1.2%"	3.53E-17	COX1:PET9:COR1:DLD1:YDR115W:MRPL1:RSM24:QCR7:RIP1:QCR6:MNP1:RMD9:COX4:COX13:MRPS35:QCR9:QCR10:MAM33:QCR8:PET10:AAC1:MRPS17:LRC6:MRPL51:QCR2	723:16226:6839:6122:17062:5975:6123:6412:6413:42493:9060:9061:15866:43488:15867
42773	ATP synthesis coupled electron transport	"15 out of 186 genes, 8.1%"	"25 out of 7291 background genes, 0.3%"	8.19E-16	COX1:QCR7:RIP1:QCR6:COX4:QCR9:QCR10:COX6:QCR8:COX8:NDI1:COX7:COX5A:CYT1:QCR2	6120:16226:6122:17062:6123:6116:43065:6119:1300:9060
42775	organelle ATP synthesis coupled electron transport	"15 out of 186 genes, 8.1%"	"25 out of 7291 background genes, 0.3%"	8.19E-16	COX1:QCR7:RIP1:QCR6:COX4:QCR9:QCR10:COX6:QCR8:COX8:NDI1:COX7:COX5A:CYT1:QCR2	6120:16226:6122:17062:6123:6116:43065:6119:1300:9060
16125	sterol metabolic process	"17 out of 186 genes, 9.1%"	"42 out of 7291 background genes, 0.6%"	2.51E-14	ERG28:ERG26:ERG25:MCR1:YEH1:ERG27:ERG6:HMG1:ERG13:ERG5:ERG2:ERG12:CYB5:NSG2:ARE2:MVD1:ERG10	723:16125:16126:8299:6696:6118:6979
8202	steroid metabolic process	"17 out of 186 genes, 9.1%"	"43 out of 7291 background genes, 0.6%"	4.06E-14	ERG28:ERG26:ERG25:MCR1:YEH1:ERG27:ERG6:HMG1:ERG13:ERG5:ERG2:ERG12:CYB5:NSG2:ARE2:MVD1:ERG10	723:16125:16126:8299:6696:6118:6979
16126	sterol biosynthetic process	"15 out of 186 genes, 8.1%"	"32 out of 7291 background genes, 0.4%"	1.21E-13	ERG28:ERG26:ERG25:MCR1:ERG27:ERG6:HMG1:ERG13:ERG5:ERG2:ERG12:CYB5:NSG2:MVD1:ERG10	723:16126:8299:6696:6118:6979
6694	steroid biosynthetic process	"15 out of 186 genes, 8.1%"	"32 out of 7291 background genes, 0.4%"	1.21E-13	ERG28:ERG26:ERG25:MCR1:ERG27:ERG6:HMG1:ERG13:ERG5:ERG2:ERG12:CYB5:NSG2:MVD1:ERG10	723:16126:8299:6696:6118:6979
15980	energy derivation by oxidation of organic compounds	"26 out of 186 genes, 14.0%"	"146 out of 7291 background genes, 2.0%"	8.98E-13	COX1:PET9:COR1:DLD1:YDR115W:MRPL1:RSM24:QCR7:RIP1:QCR6:MNP1:RMD9:COX4:COX13:MRPS35:QCR9:QCR10:MAM33:QCR8:PET10:AAC1:NDE1:MRPS17:LRC6:MRPL51:QCR2	723:19655:16226:6839:6122:17062:5975:6123:6116:6412:6413:1300:42493:9060:9061:15866:43488:15867
6696	ergosterol biosynthetic process	"13 out of 186 genes, 7.0%"	"26 out of 7291 background genes, 0.4%"	4.33E-12	ERG28:ERG26:ERG25:MCR1:ERG27:ERG6:HMG1:ERG13:ERG5:ERG2:ERG12:MVD1:ERG10	723:8299:6696:6118:6979
8204	ergosterol metabolic process	"13 out of 186 genes, 7.0%"	"26 out of 7291 background genes, 0.4%"	4.33E-12	ERG28:ERG26:ERG25:MCR1:ERG27:ERG6:HMG1:ERG13:ERG5:ERG2:ERG12:MVD1:ERG10	723:8299:6696:6118:6979
6122	"mitochondrial electron transport, ubiquinol to cytochrome c"	"8 out of 186 genes, 4.3%"	"9 out of 7291 background genes, 0.1%"	5.94E-10	QCR7:RIP1:QCR6:QCR9:QCR10:QCR8:CYT1:QCR2	16226:6122:17062:6119:9060
16310	phosphorylation	"23 out of 186 genes, 12.4%"	"154 out of 7291 background genes, 2.1%"	1.99E-09	COX1:ATP6:DUN1:INH1:ATP5:TIM11:QCR7:RIP1:QCR6:COX4:QCR9:QCR10:COX6:QCR8:COX8:NDI1:COX7:COX5A:ATP19:CYT1:ATP4:ATP20:QCR2	723:15986:6120:16226:75:6122:17062:77:6123:6116:43065:6119:1300:9060:6461:6468
9058	biosynthetic process	"68 out of 186 genes, 36.6%"	"1251 out of 7291 background genes, 17.2%"	4.62E-08	ATP6:VAR1:MRPL16:ALG3:BNA4:MRPS9:ARO4:IMG2:INH1:HEM12:MRPL1:RSM24:CBS2:FMN1:ATP5:TIM11:MRPL28:RSM28:YDR531W:ERG28:SHC1:ERG26:MNP1:RMD9:MTO1:ERG25:MRPS35:MRP4:MRPL6:BAT1:MRP17:MRPL31:MCR1:MRPL13:MEF1:ERG27:SAM1:IMD3:MRPL4:ERG6:HMG1:RPM2:ERG13:ERG5:MRPL3:MRPS17:ERG2:ERG12:MRPL33:CYB5:CPT1:NSG2:ALG9:MRPL17:MVD1:ATP19:TUF1:GDH1:ERG10:KTR6:ATP4:MSY1:MSD1:MRPL40:YPL183W-A:ATP20:MRPL51:MRP2	6656:9435:15986:6783:8299:7005:45944:6696:6400:6118:1682:7047:9060:6461:15937:6537:6555:9082:43488:6556:9083:6396:28:6486:723:30437:6397:6487:16126:6488:6031:9398:6412:6413:6979:6414:6183:42493:6437:9073:6490
6793	phosphorus metabolic process	"23 out of 186 genes, 12.4%"	"210 out of 7291 background genes, 2.9%"	1.17E-06	COX1:ATP6:DUN1:INH1:ATP5:TIM11:QCR7:RIP1:QCR6:COX4:QCR9:QCR10:COX6:QCR8:COX8:NDI1:COX7:COX5A:ATP19:CYT1:ATP4:ATP20:QCR2	15986:16226:75:17062:77:6116:43065:6119:1300:9060:6461:6468:723:6120:6122:6123
6796	phosphate metabolic process	"23 out of 186 genes, 12.4%"	"210 out of 7291 background genes, 2.9%"	1.17E-06	COX1:ATP6:DUN1:INH1:ATP5:TIM11:QCR7:RIP1:QCR6:COX4:QCR9:QCR10:COX6:QCR8:COX8:NDI1:COX7:COX5A:ATP19:CYT1:ATP4:ATP20:QCR2	15986:16226:75:17062:77:6116:43065:6119:1300:9060:6461:6468:723:6120:6122:6123
9145	purine nucleoside triphosphate biosynthetic process	"8 out of 186 genes, 4.3%"	"22 out of 7291 background genes, 0.3%"	1.58E-05	ATP6:INH1:ATP5:TIM11:IMD3:ATP19:ATP4:ATP20	15986:6461:6183
9206	purine ribonucleoside triphosphate biosynthetic process	"8 out of 186 genes, 4.3%"	"22 out of 7291 background genes, 0.3%"	1.58E-05	ATP6:INH1:ATP5:TIM11:IMD3:ATP19:ATP4:ATP20	15986:6461:6183
6123	"mitochondrial electron transport, cytochrome c to oxygen"	"6 out of 186 genes, 3.2%"	"10 out of 7291 background genes, 0.1%"	2.14E-05	COX1:COX4:COX6:COX8:COX7:COX5A	9060:6123
9144	purine nucleoside triphosphate metabolic process	"8 out of 186 genes, 4.3%"	"23 out of 7291 background genes, 0.3%"	2.38E-05	ATP6:INH1:ATP5:TIM11:IMD3:ATP19:ATP4:ATP20	15986:6461:6183
9205	purine ribonucleoside triphosphate metabolic process	"8 out of 186 genes, 4.3%"	"23 out of 7291 background genes, 0.3%"	2.38E-05	ATP6:INH1:ATP5:TIM11:IMD3:ATP19:ATP4:ATP20	15986:6461:6183
9201	ribonucleoside triphosphate biosynthetic process	"8 out of 186 genes, 4.3%"	"24 out of 7291 background genes, 0.3%"	3.49E-05	ATP6:INH1:ATP5:TIM11:IMD3:ATP19:ATP4:ATP20	15986:6461:6183
9199	ribonucleoside triphosphate metabolic process	"8 out of 186 genes, 4.3%"	"25 out of 7291 background genes, 0.3%"	5.03E-05	ATP6:INH1:ATP5:TIM11:IMD3:ATP19:ATP4:ATP20	15986:6461:6183
8610	lipid biosynthetic process	"16 out of 186 genes, 8.6%"	"128 out of 7291 background genes, 1.8%"	5.65E-05	ERG28:ERG26:ERG25:MCR1:ERG27:ERG6:HMG1:ERG13:ERG5:ERG2:ERG12:CYB5:CPT1:NSG2:MVD1:ERG10	6656:8299:6696:6118:723:16126:6979
6066	alcohol metabolic process	"18 out of 186 genes, 9.7%"	"167 out of 7291 background genes, 2.3%"	8.98E-05	ERG28:ERG26:ERG25:MCR1:YEH1:ERG27:ERG6:HMG1:ERG13:ERG5:NDE1:ERG2:ERG12:CYB5:NSG2:ARE2:MVD1:ERG10	19655:8299:6696:6116:6118:1300:723:16125:16126:6979
9142	nucleoside triphosphate biosynthetic process	"8 out of 186 genes, 4.3%"	"27 out of 7291 background genes, 0.4%"	9.88E-05	ATP6:INH1:ATP5:TIM11:IMD3:ATP19:ATP4:ATP20	15986:6461:6183
15985	"energy coupled proton transport, down electrochemical gradient"	"7 out of 186 genes, 3.8%"	"20 out of 7291 background genes, 0.3%"	0.00016	ATP6:INH1:ATP5:TIM11:ATP19:ATP4:ATP20	15986:6461
15986	ATP synthesis coupled proton transport	"7 out of 186 genes, 3.8%"	"20 out of 7291 background genes, 0.3%"	0.00016	ATP6:INH1:ATP5:TIM11:ATP19:ATP4:ATP20	15986:6461
6753	nucleoside phosphate metabolic process	"7 out of 186 genes, 3.8%"	"20 out of 7291 background genes, 0.3%"	0.00016	ATP6:INH1:ATP5:TIM11:ATP19:ATP4:ATP20	15986:6461
6754	ATP biosynthetic process	"7 out of 186 genes, 3.8%"	"20 out of 7291 background genes, 0.3%"	0.00016	ATP6:INH1:ATP5:TIM11:ATP19:ATP4:ATP20	15986:6461
46034	ATP metabolic process	"7 out of 186 genes, 3.8%"	"21 out of 7291 background genes, 0.3%"	0.00024	ATP6:INH1:ATP5:TIM11:ATP19:ATP4:ATP20	15986:6461
9141	nucleoside triphosphate metabolic process	"8 out of 186 genes, 4.3%"	"30 out of 7291 background genes, 0.4%"	0.00024	ATP6:INH1:ATP5:TIM11:IMD3:ATP19:ATP4:ATP20	15986:6461:6183
44255	cellular lipid metabolic process	"20 out of 186 genes, 10.8%"	"222 out of 7291 background genes, 3.0%"	0.00035	ALG3:ERG28:ERG26:ERG25:MCR1:YEH1:ERG27:ERG6:HMG1:ERG13:ERG5:ERG2:ERG12:SCS7:CYB5:CPT1:NSG2:ARE2:MVD1:ERG10	6656:38:8299:6696:6118:723:16125:6486:6665:16126:6979:6490
15672	monovalent inorganic cation transport	"8 out of 186 genes, 4.3%"	"32 out of 7291 background genes, 0.4%"	0.00042	ATP6:INH1:ATP5:TIM11:KHA1:ATP19:ATP4:ATP20	15986:6461:15672
15992	proton transport	"7 out of 186 genes, 3.8%"	"24 out of 7291 background genes, 0.3%"	0.00066	ATP6:INH1:ATP5:TIM11:ATP19:ATP4:ATP20	15986:6461
6818	hydrogen transport	"7 out of 186 genes, 3.8%"	"24 out of 7291 background genes, 0.3%"	0.00066	ATP6:INH1:ATP5:TIM11:ATP19:ATP4:ATP20	15986:6461
8152	metabolic process	"123 out of 186 genes, 66.1%"	"3581 out of 7291 background genes, 49.1%"	0.00069	COX1:ATP6:VAR1:PET9:MRPL16:COR1:ALG3:BNA4:MRPS9:ARO4:PET18:IMG2:DUN1:DLD1:DLD2:INH1:HEM12:YDR115W:MRPL1:RSM24:CBS2:FMN1:ATP5:TIM11:MRPL28:SLD5:RSM28:QCR7:YDR531W:RIP1:ERG28:SHC1:QCR6:ERG26:MNP1:RMD9:COX4:COX13:MTO1:ERG25:MTR3:NSR1:MRPS35:QCR9:MRP4:QCR10:MSC7:BCD1:COX6:MRPL6:BAT1:MAM33:SDL1:TAD2:QCR8:CPS1:SPC1:CYC1:MRP17:MRPL31:MCR1:MRPL13:PET10:COX17:YEH1:COX12:MEF1:ERG27:SEN2:ACS2:SAM1:HMX1:COX8:IMD3:CAR2:MRPL4:ERG6:HMG1:RPM2:NDI1:ERG13:RSC9:ERG5:MRPL3:AAC1:NDE1:TPP1:MRPS17:ERG2:ERG12:COX7:SCS7:MRPL33:LRC6:COX5A:CYB5:CPT1:NSG2:ALG9:MRPL17:CAF40:ATP11:ARE2:MVD1:THP1:ATP19:CYT1:TUF1:MSC6:GDH1:ERG10:KTR6:ATP4:YPL088W:MSY1:MSD1:MRPL40:YPL183W-A:CBP3:ATP20:MRPL51:MRP2:QCR2	6656:38:19655:15986:6839:75:8299:9636:6696:77:6116:43065:6400:6118:6119:7131:6402:6879:1682:6081:6405:6261:6085:6338:16573:9060:6089:9061:6555:6556:6807:9069:30437:723:6486:6487:6665:6488:6950:6772:6120:16074:6122:5975:6123:86:42167:9398:6412:6413:6414:42493:6527:9073:6490:6388:9435:43044:16226:6783:45944:7005:17062:6310:45047:7047:1300:15680:6281:6461:6283:6357:15937:6537:15866:6465:15867:43488:9082:33108:9083:6468:6396:28:8535:16125:6397:16126:6031:33615:6979:6183:6508:9303:6437:6364:6368:282
6629	lipid metabolic process	"20 out of 186 genes, 10.8%"	"235 out of 7291 background genes, 3.2%"	0.00085	ALG3:ERG28:ERG26:ERG25:MCR1:YEH1:ERG27:ERG6:HMG1:ERG13:ERG5:ERG2:ERG12:SCS7:CYB5:CPT1:NSG2:ARE2:MVD1:ERG10	6656:38:8299:6696:6118:723:6486:6665:6490:16125:16126:6979
9152	purine ribonucleotide biosynthetic process	"8 out of 186 genes, 4.3%"	"38 out of 7291 background genes, 0.5%"	0.00171	ATP6:INH1:ATP5:TIM11:IMD3:ATP19:ATP4:ATP20	15986:6461:6183
9260	ribonucleotide biosynthetic process	"8 out of 186 genes, 4.3%"	"40 out of 7291 background genes, 0.5%"	0.00258	ATP6:INH1:ATP5:TIM11:IMD3:ATP19:ATP4:ATP20	15986:6461:6183
6812	cation transport	"12 out of 186 genes, 6.5%"	"98 out of 7291 background genes, 1.3%"	0.00279	ATP6:INH1:ATP5:TIM11:CTR2:KHA1:COX17:CTR3:ATP19:SMF1:ATP4:ATP20	15986:15672:15677:15680:6461:8535:6828
51186	cofactor metabolic process	"16 out of 186 genes, 8.6%"	"171 out of 7291 background genes, 2.3%"	0.00287	ATP6:BNA4:INH1:HEM12:FMN1:ATP5:TIM11:YDR531W:QCR9:ACS2:HMX1:NDI1:NDE1:ATP19:ATP4:ATP20	19655:15986:6116:43065:6879:6085:16573:9060:6120:6122:42167:9398:9435:16226:6783:1300:6461:15937
6811	ion transport	"13 out of 186 genes, 7.0%"	"116 out of 7291 background genes, 1.6%"	0.00308	ATP6:INH1:ATP5:TIM11:CTR2:KHA1:OAC1:COX17:CTR3:ATP19:SMF1:ATP4:ATP20	15986:15672:15677:8272:15680:6461:8535:6828:15729
6164	purine nucleotide biosynthetic process	"8 out of 186 genes, 4.3%"	"41 out of 7291 background genes, 0.6%"	0.00313	ATP6:INH1:ATP5:TIM11:IMD3:ATP19:ATP4:ATP20	15986:6461:6183
9150	purine ribonucleotide metabolic process	"8 out of 186 genes, 4.3%"	"41 out of 7291 background genes, 0.6%"	0.00313	ATP6:INH1:ATP5:TIM11:IMD3:ATP19:ATP4:ATP20	15986:6461:6183
44249	cellular biosynthetic process	"48 out of 186 genes, 25.8%"	"1009 out of 7291 background genes, 13.8%"	0.00367	ATP6:VAR1:MRPL16:BNA4:MRPS9:ARO4:IMG2:INH1:HEM12:MRPL1:RSM24:CBS2:FMN1:ATP5:TIM11:MRPL28:RSM28:YDR531W:MNP1:RMD9:MTO1:MRPS35:MRP4:MRPL6:BAT1:MRP17:MRPL31:MRPL13:MEF1:SAM1:IMD3:MRPL4:RPM2:MRPL3:MRPS17:MRPL33:MRPL17:ATP19:TUF1:GDH1:ATP4:MSY1:MSD1:MRPL40:YPL183W-A:ATP20:MRPL51:MRP2	15986:6400:1682:9060:6555:6556:723:9398:6412:6413:6414:42493:9073:9435:6783:7005:45944:6461:15937:6537:9082:43488:9083:6396:28:6397:6183:6437
9259	ribonucleotide metabolic process	"8 out of 186 genes, 4.3%"	"43 out of 7291 background genes, 0.6%"	0.00455	ATP6:INH1:ATP5:TIM11:IMD3:ATP19:ATP4:ATP20	15986:6461:6183
6752	group transfer coenzyme metabolic process	"8 out of 186 genes, 4.3%"	"44 out of 7291 background genes, 0.6%"	0.00544	ATP6:INH1:ATP5:TIM11:YDR531W:ATP19:ATP4:ATP20	15986:6461:15937
9165	nucleotide biosynthetic process	"9 out of 186 genes, 4.8%"	"59 out of 7291 background genes, 0.8%"	0.00689	ATP6:BNA4:INH1:ATP5:TIM11:IMD3:ATP19:ATP4:ATP20	15986:9435:6461:6183
6163	purine nucleotide metabolic process	"8 out of 186 genes, 4.3%"	"47 out of 7291 background genes, 0.6%"	0.00905	ATP6:INH1:ATP5:TIM11:IMD3:ATP19:ATP4:ATP20	15986:6461:6183
